# Supplementary material for: Proteomic and functional comparison between human induced and embryonic stem cells
Source: eLife. 2024 Nov 14;13:RP92025. doi: 10.7554/eLife.92025 (PMC11563575; doi:10.7554/eLife.92025)
Supplement: Figure 1—source data 1. [file elife-92025-fig1-data1.zip]

Archive with 11 entries (10 files):
- Figure 1-source data 1/
- Figure 1-source data 1/NANOG WB.tif
- __MACOSX/Figure 1-source data 1/._NANOG WB.tif
- Figure 1-source data 1/.DS_Store
- __MACOSX/Figure 1-source data 1/._.DS_Store
- Figure 1-source data 1/GAPDH WB.tif
- __MACOSX/Figure 1-source data 1/._GAPDH WB.tif
- Figure 1-source data 1/OCT4 WB.tif
- __MACOSX/Figure 1-source data 1/._OCT4 WB.tif
- Figure 1-source data 1/SOX2 WB.tif
- __MACOSX/Figure 1-source data 1/._SOX2 WB.tif
