# Supplementary material for: Proteomic and functional comparison between human induced and embryonic stem cells
Source: eLife. 2024 Nov 14;13:RP92025. doi: 10.7554/eLife.92025 (PMC11563575; doi:10.7554/eLife.92025)
Supplement: Figure 1—source data 2. [file elife-92025-fig1-data2.zip]

Archive with 2 entries (2 files):
- Figure 1- source data 2.pdf
- __MACOSX/._Figure 1- source data 2.pdf
