# Supplementary material for: Proteomic and functional comparison between human induced and embryonic stem cells
Source: eLife. 2024 Nov 14;13:RP92025. doi: 10.7554/eLife.92025 (PMC11563575; doi:10.7554/eLife.92025)
Supplement: Figure 6—source data 1. [file elife-92025-fig6-data1.zip]

Archive with 4 entries (4 files):
- H3 VIM fluorescence.zip
- H3 VIM ponceau.scn
- H4 fluorescence.zip
- H4 ponceau.scn
