# Supplementary material for: Proteomic and functional comparison between human induced and embryonic stem cells
Source: eLife. 2024 Nov 14;13:RP92025. doi: 10.7554/eLife.92025 (PMC11563575; doi:10.7554/eLife.92025)
Supplement: Figure 6—source data 2. [file elife-92025-fig6-data2.zip]

Archive with 1 entries (1 files):
- Figure 6i 6j-Source data 2 PDF file containing labelled uncropped western blots.pdf
