# Supplementary material for: Proteomic and functional comparison between human induced and embryonic stem cells
Source: eLife. 2024 Nov 14;13:RP92025. doi: 10.7554/eLife.92025 (PMC11563575; doi:10.7554/eLife.92025)
Supplement: Supplementary file 1. [file elife-92025-supp1.csv]

Copies.1.ipsc	Copies.1.hesc	Copies.2.ipsc	Copies.2.hesc	Copies.3.ipsc	Copies.3.hesc	Copies.4.ipsc	Copies.4.hesc	empty.1	empty.2	Protein.IDs	mean_copies_ipsc	mean_copies_hesc	Gene.name	sequence_coverage	unique_razor_peptides	unique_peptides	peptides	mw
17138	10344	21777	16249	13599	16696	7652	8776	9527	0	A0A096LP01	15041.5	13016.25	LINC00493	16.8	1	1	1	10.908
20736	9314	8474	20110	16296	9252	20119	7665	22526	0	A0A0U1RRE5	16406.25	11585.25		39.7	1	1	1	7.0249
119426	46246	96637	54196	143662	48931	138336	57195	111612	39069	A0AV96;A0AV96-2;Q9NQ94-5;Q9NQ94-6;Q9NQ94-3;Q9NQ94-2;Q9NQ94-4;Q9NQ94	124515.25	51642	RBM47	55	22	20	22	64.098
860	837	998	1075	1428	1008	481	749	1283	0	A0AVF1;A0AVF1-3;A0AVF1-2	941.75	917.25	TTC26	10.3	4	4	4	64.177
2866	1329	2839	1341	2420	1539	2704	1392	2371	1638	A0AVI2;A0AVI2-4;A0AVI2-2	2707.25	1400.25	FER1L5	2.4	3	3	3	237.93
227740	114349	171191	145849	247936	106920	273865	107509	260999	118135	A0AVT1;A0AVT1-2;A0AVT1-3;A0AVT1-4	230183	118656.75	UBA6	59.6	46	46	46	117.97
4373	3334	3016	3207	5334	2726	5344	3047	8793	6028	A0FGR8-2	4516.75	3078.5	ESYT2	38.9	1	1	25	98.9
60444	33041	45994	44597	74442	39076	86408	34008	100403	41556	A0FGR8-6;A0FGR8;A0FGR8-4;A0FGR8-5	66822	37680.5	ESYT2	37	26	2	26	104.71
37650	20663	39222	24505	42833	20083	47375	19818	56586	12820	A0JLT2-2;A0JLT2	41770	21267.25	MED19	54.6	6	6	6	20.431
3553	2715	3703	3393	4730	3134	5199	2118	5358	1236	A0JNW5;A0JNW5-2	4296.25	2840	UHRF1BP1L	8.9	11	11	11	164.2
62999	43255	55805	65370	71004	51155	97692	31936	137107	20755	A0MZ66;A0MZ66-3;A0MZ66-5;A0MZ66-6;A0MZ66-4;A0MZ66-8;A0MZ66-2;A0MZ66-7	71875	47929	KIAA1598	40.4	20	20	20	71.639
8156	2512	8060	3053	4328	3464	4734	2753	10560	1332	A0PK00	6319.5	2945.5	TMEM120B	13.6	3	3	3	40.245
9491	2900	11017	4166	10228	3479	11936	3649	11022	1444	A1A4S6	10668	3548.5	ARHGAP10	19.1	10	10	10	89.374
2036	1193	1780	1868	1878	1276	3349	1584	1265	2450	A1A5C7;A1A5C7-3;A1A5C7-4;A1A5C7-2	2260.75	1480.25	SLC22A23	3.5	2	2	2	73.747
51473	30576	38732	36451	42452	28553	52797	26311	61839	18836	A1L020	46363.5	30472.75	MEX3A	35.2	11	10	11	54.173
176877	99665	190154	124242	209156	121443	245081	105415	260565	94209	A1L0T0	205317	112691.25	ILVBL	47.8	21	21	21	67.867
27327	14746	24828	18944	26860	12054	35228	15328	30375	13665	A1L170;A1L170-2	28560.75	15268	C1orf226	42.3	5	5	5	29.057
22331	11428	29675	13906	26263	14819	39108	10322	54501	12037	A1L390;A1L390-3;A1L390-2	29344.25	12618.75	PLEKHG3	28.5	24	24	24	134.41
58048	53388	39122	60884	51236	46553	64230	37727	90292	38799	A1X283;Q5TCZ1-3;Q5TCZ1;Q5TCZ1-2	53159	49638	SH3PXD2B	43.1	29	29	29	101.58
8205	6459	8361	6920	6389	6206	5486	5373	11492	0	A1XBS5-5;A1XBS5-2;A1XBS5-4;A1XBS5-3;A1XBS5	7110.25	6239.5	FAM92A1	33	2	2	2	11.188
28375	15503	25922	19653	29049	17269	33853	17644	37548	13993	A2RRP1;A2RRP1-2	29299.75	17517.25	NBAS	25.6	52	52	52	268.57
1930	1480	1593	2159	2499	1343	2940	1044	3228	0	A2RTX5;A2RTX5-2	2240.5	1506.5	TARSL2	11.8	5	5	9	92.644
1738	2175	1567	2966	1583	2595	1997	1915	1995	1941	A2RU67	1721.25	2412.75	KIAA1467	4	2	2	2	67.038
11326	8214	8754	8010	13025	7722	16129	7284	19308	6590	A2RUC4;A2RUC4-2	12308.5	7807.5	TYW5	18.4	6	6	6	36.547
214	0	0	173	454	0	0	0	291	0	A2VDF0-2;A2VDF0	334	173	FUOM	11.9	1	1	1	14.604
2226	1721	3031	2017	2118	1807	2066	1816	3094	1866	A2VDJ0-6;A2VDJ0-3;A2VDJ0;A2VDJ0-5;A2VDJ0-2	2360.25	1840.25	KIAA0922	5.1	6	6	6	163.52
44616	34338	31550	29822	31231	22664	37528	24395	41791	19267	A3KMH1;A3KMH1-3;A3KMH1-2	36231.25	27804.75	VWA8	36.1	56	56	56	214.82
25722	15401	26260	20059	29257	16015	31528	13101	26627	6490	A3KN83-2;A3KN83;A3KN83-3;A3KN83-4;Q9Y2G9-3;Q9Y2G9	28191.75	16144	SBNO1	40.4	38	38	38	154.18
15898	11076	10672	17167	14336	19068	10311	11970	22266	1502	A4D161;A4D161-2;A4D161-3	12804.25	14820.25	FAM221A	34.2	7	7	7	33.082
127936	65640	116624	79455	110818	82380	133088	58142	135684	55419	A4D1E9;A4D1E9-2;A4D1E9-3	122116.5	71404.25	GTPBP10	54	17	17	17	42.932
4577	4662	5067	5250	5531	4756	6494	3580	9066	3569	A4D1P6;A4D1P6-2;A4D1P6-3	5417.25	4562	WDR91	10.6	6	6	6	83.343
47459	41593	83494	50064	65363	50462	67872	41520	92240	26774	A4D1S0;A4D1S0-2	66047	45909.75	KLRG2	37.9	11	11	11	42.85
37986	22298	31494	25295	39887	22254	44074	20862	39638	16748	A4D1S5;A4D1S5-2	38360.25	22677.25	RAB19	30.4	6	5	6	24.4
3003	2033	2879	2320	2538	2192	2761	1927	3547	1122	A4D1U4	2795.25	2118	LCHN	9.5	3	3	3	51.445
374	287	334	393	415	244	524	300	336	0	A4D256;O60729-2;O60729-5;O60729-3;O60729-4;O60729	411.75	306	CDC14C;CDC14B	2.2	1	1	1	51.613
0	795	0	771	1290	764	0	0	941	0	A4D2B0	1290	776.666666666667	MBLAC1	10.2	1	1	1	27.202
254	150	316	374	282	216	0	172	302	0	A4QPB2-2;A4QPB2;O75197	284	228	LRP5L;LRP5	6.2	1	1	1	25.62
1363	1833	910	496	500	1489	1515	2008	3268	2344	A4UGR9-2;A4UGR9-3;A4UGR9;A4UGR9-8	1072	1456.5	XIRP2	0.7	2	2	2	377.34
1843	966	1743	505	2678	678	1512	564	1848	0	A5D8V6	1944	678.25	VPS37C	8.7	2	2	2	38.658
5905	2646	6022	2538	6601	2380	7869	2117	8156	4792	A5PLL7-2;A5PLL7	6599.25	2420.25	TMEM189	17.6	2	2	3	30.85
25848	15669	24912	22655	28538	18282	35801	14336	31872	11156	A5PLN9-2;A5PLN9-4;A5PLN9;A5PLN9-5;A5PLN9-7	28774.75	17735.5	TRAPPC13	22.9	6	6	6	45.934
606	577	588	681	597	519	918	453	1037	419	A5YKK6-2;A5YKK6-3	677.25	557.5	CNOT1	39	1	1	72	266.38
99507	61927	90748	75751	107386	63158	122369	53524	119411	37440	A5YKK6;A5YKK6-4	105002.5	63590	CNOT1	39.1	73	2	73	266.94
7866	3726	10929	4358	9713	4125	13002	2481	21027	1777	A6NCL7	10377.5	3672.5	ANKRD33B	14.8	6	6	6	53.974
6681	4378	7795	4659	9163	4300	12429	3350	16608	2494	A6ND36;A6ND36-2	9017	4171.75	FAM83G	19.8	11	11	11	90.834
17049	17447	22543	18253	22231	22780	28839	14334	39091	12091	A6NDB9	22665.5	18203.5	PALM3	26.7	12	12	12	71.695
107110	68346	81147	86487	130526	75054	151332	59853	174055	68547	A6NDG6	117528.75	72435	PGP	47	11	11	11	34.006
18332	16246	16710	19384	22822	14770	25019	11494	33974	0	A6NDU8	20720.75	15473.5	C5orf51	27.9	6	6	6	33.62
3614	3585	2930	3481	3227	3308	5570	3123	5142	0	A6NED2	3835.25	3374.25	RCCD1	15.4	3	3	3	40.078
408	208	292	205	247	137	0	201	701	0	A6NFI3	315.666666666667	187.75	ZNF316	1.6	1	1	1	108.44
3895	1882	2633	2187	2817	1915	2015	1983	4219	2599	A6NGN9	2840	1991.75	IGLON5	13.7	3	3	3	36.794
3670	1156	2088	1240	3384	1041	1872	995	4267	0	A6NHL2-2;A6NHL2	2753.5	1108	TUBAL3	12.8	1	1	5	45.517
245062	49583	251133	63358	250152	53061	260063	78474	313244	125658	A6NHQ2	251602.5	61119	FBLL1	21.3	3	3	6	34.803
84364	45420	75732	59791	83428	44101	98734	47462	92691	49033	A6NHR9;A6NHR9-2;A6NHR9-3	85564.5	49193.5	SMCHD1	45.8	69	69	69	226.37
18090	17553	15458	17280	20339	14367	21299	11155	20270	0	A6NHX0	18796.5	15088.75	GATSL2	25.5	6	5	6	36.056
7687	5499	6501	5864	8081	4543	8788	4130	14933	1668	A6NI28	7764.25	5009	ARHGAP42	18	12	12	12	98.568
72639	43470	53199	51907	85699	37327	97018	36235	86353	32957	A6NIH7	77138.75	42234.75	UNC119B	36.7	7	6	7	28.136
145	53	147	55	140	28	0	75	368	0	A6NIX2	144	52.75	WTIP	5.6	1	1	2	45.124
18650	11183	17314	12416	20164	11741	23263	9762	19898	4775	A6NJ78;A6NJ78-2;A6NJ78-4;P0C7V9;A6NJ78-3	19847.75	11275.5	METTL15	40.5	10	10	10	46.121
398	315	269	119	88	397	0	454	1331	0	A6NK89	251.666666666667	321.25	RASSF10	1.8	1	1	1	56.899
4081	3308	4062	3643	3914	3411	2351	2500	5366	0	A6NKD9	3602	3215.5	CCDC85C	10.5	3	3	3	45.209
10070	6697	7802	9136	12424	7077	12734	6737	15827	1895	A6NKF1;A6NKF1-2	10757.5	7411.75	SAC3D1	16.3	4	4	4	43.553
9284	6294	9211	6782	9862	6883	10843	5800	12268	2350	A6NKT7;Q7Z3J3-2	9800	6439.75	RGPD3	28.4	1	0	44	197.48
942	466	702	519	886	527	1404	376	1420	287	A7E2V4-5;A7E2V4;A7E2V4-3;A7E2V4-4;A7E2V4-2	983.5	472	ZSWIM8	6	7	7	7	196.43
895	539	1014	697	988	635	1115	542	1262	397	A7KAX9;A7KAX9-2;A7KAX9-3	1003	603.25	ARHGAP32	6.2	9	9	9	230.53
321	68	267	158	393	115	0	50	311	0	A7MCY6	327	97.75	TBKBP1	3.3	1	1	1	67.701
34917	19421	41350	22988	38706	22463	40255	20416	48578	16741	A8CG34;A8CG34-2;A6NF01;Q6PJE2-5;Q6PJE2	38807	21322	POM121C	26.5	20	5	20	125.09
3659	2359	3979	2800	4260	3073	2031	2944	3319	423	A8MQ14	3482.25	2794	ZNF850	8.1	6	6	6	125.43
10989	10018	10516	12612	10687	10153	18741	8378	11150	7258	A8MT69-3;A8MT69-2;A8MT69	12733.25	10290.25	STRA13	29.3	1	1	1	6.4663
57662	10511	44980	26914	40067	18604	41481	13502	15668	15847	A8MTT3	46047.5	17382.75	CEBPZOS	23.8	3	3	3	9.3358
28570	21967	28540	25945	28860	21632	39223	24308	54831	17619	A8MTY0;O75437;Q86V71	31298.25	23463	ZNF724P	23.3	12	9	12	71.172
211	225	232	301	240	195	0	232	354	0	A8MVW0	227.666666666667	238.25	FAM171A2	2.9	1	1	2	87.434
4124	1981	4166	2411	3693	2626	4819	2289	5040	1173	A8MW92-2;A8MW92-4;A8MW92	4200.5	2326.75	PHF20L1	9.1	2	2	3	32.825
2322	1541	4300	2323	3537	1465	4452	1413	7016	0	A8MXV4	3652.75	1685.5	NUDT19	9.9	2	2	2	42.233
9911	7948	7514	9073	9809	7708	10312	6497	9396	3290	A9UHW6;A9UHW6-2;A9UHW6-3	9386.5	7806.5	MIF4GD	16.7	3	3	3	25.423
5045	2921	3549	4995	5202	3152	6462	2857	5470	0	B1AK53-2;B1AK53	5064.5	3481.25	ESPN	13.5	2	2	2	31.636
63	48	53	50	63	43	78	42	94	0	B2RTY4-2;B2RTY4;B2RTY4-4;B2RTY4-3	64.25	45.75	MYO9A	1.4	2	2	3	290.38
30022	13228	32729	19432	32663	17315	34790	15165	39300	12741	B7ZAQ6-2;B7ZAQ6-3;P0CG08;B7ZAQ6	32551	16285	GPR89A;GPR89B	30.4	9	9	9	38.484
20948	14858	18152	20528	18220	20994	27872	17205	33776	26827	C4AMC7;Q6VEQ5;Q9NQA3;A8K0Z3;A8MWX3	21298	18396.25	WASH3P;WASH2P;WASH6P;WASH1	19.9	7	7	7	49.994
215699	100179	215442	103469	246728	100851	224153	103572	279104	25735	C9JLW8	225505.5	102017.75	FAM195B	55.7	5	5	5	10.92
202	151	222	192	202	159	0	148	202	0	C9JN71	208.666666666667	162.5	ZNF878	2.4	1	1	1	61.539
161696	102607	155776	144179	208377	108736	230952	79760	207843	72419	E9PAV3;Q13765;E9PAV3-2;Q9BZK3;Q9H009	189200.25	108820.5	NACA	3.9	8	8	8	205.42
316652	192785	353408	195747	290281	215340	391917	197358	433611	287076	E9PRG8	338064.5	200307.5	C11orf98	21.1	3	3	3	14.234
1213	809	1042	1226	1212	1094	2491	789	3604	688	F8WFD2;E9PKD4;P0DM63;E9PJI5;E9PIF3;E9PKD4-2;Q9UND3	1489.5	979.5	NPIPA3;NPIPA5;NPIPA8;NPIPA7;NPIPA2;NPIPA1	9.7	2	2	2	40.061
333696	170984	285385	212894	256374	190357	252090	146342	275170	122692	L0R6Q1	281886.25	180144.25	SLC35A4	49.5	4	4	4	11.133
58806	40175	53880	46515	72398	43338	81235	36434	84072	19394	L0R819	66579.75	41615.5	ASNSD1	63.5	3	3	4	11.25
134248	65543	147731	85762	102958	84951	102806	59817	157331	95140	L0R8F8	121935.75	74018.25	SMCR7L	22.9	2	2	2	8.4447
214533	219021	236244	176737	170162	245954	333205	305434	651501	1024542	M5A8F1	238536	236786.5	ERVH48-1	52.5	9	9	9	18.128
27088	25297	27558	23166	20369	30990	32720	26708	60349	27674	O00115-2;O00115	26933.75	26540.25	DNASE2	12.1	3	3	3	33.615
458407	263235	503980	300185	499434	278947	597004	222898	715305	211072	O00116	514706.25	266316.25	AGPS	63.7	30	30	30	72.911
14987	3611	18870	4534	15356	4134	14802	4380	9382	3965	O00124;O00124-3;O00124-2	16003.75	4164.75	UBXN8	26.7	5	5	5	30.541
4261	2345	4334	3509	3729	2779	4111	2814	7295	0	O00139-1;O00139-5;O00139;O00139-4	4108.75	2861.75	KIF2A	35.6	1	1	22	76.954
98204	60143	85721	71989	89139	63968	106620	53065	121810	53004	O00139-2	94921	62291.25	KIF2A	35	20	1	22	75.042
212874	130425	226385	129708	303219	117313	325110	105107	199412	23851	O00148;O00148-2;O00148-3	266897	120638.25	DDX39A	56.9	9	9	20	49.129
2278230	1833406	2845028	2553565	4056834	1926819	4373472	1280308	4151082	1256008	O00151	3388391	1898524.5	PDLIM1	79	19	19	19	36.071
1232095	678255	1070523	733104	1450743	706564	1658147	584748	1328670	560689	O00154;O00154-6;O00154-7;O00154-5	1352877	675667.75	ACOT7	54.5	16	1	16	41.796
256876	140396	396872	148631	339071	154711	397845	132572	356455	103904	O00159	347666	144077.5	MYO1C	51.6	46	3	46	121.68
361071	272979	475799	329705	475554	321952	512809	278105	414531	277095	O00161;O00161-2	456308.25	300685.25	SNAP23	74.9	12	12	12	23.354
66948	38708	59935	38026	59788	34207	85971	36161	70752	0	O00165;O00165-5;O00165-3;O00165-2;O00165-4;O00165-6	68160.5	36775.5	HAX1	53	9	9	9	31.62
75675	51918	60598	59068	78741	57738	104937	42708	97562	53756	O00170	79987.75	52858	AIP	46.1	12	12	12	37.636
207494	154443	152687	175534	225315	142249	243325	117763	241233	116394	O00178	207205.25	147497.25	GTPBP1	52.9	24	24	24	72.453
1124	489	1065	769	998	365	1242	731	2829	0	O00180	1107.25	588.5	KCNK1	5.7	1	1	1	38.143
63804	37887	61052	48945	76603	36931	86298	32973	83857	35932	O00186	71939.25	39184	STXBP3	39	17	17	17	67.764
3605	1440	3148	1951	4316	1728	4534	1329	3466	423	O00189	3900.75	1612	AP4M1	15.2	5	5	5	49.976
12256	7728	10418	11644	12231	8578	16001	5237	25619	7199	O00192-2;O00192	12726.5	8296.75	ARVCF	25.9	16	16	16	97.684
579236	470948	461608	593622	600362	525745	920544	397671	1051703	409638	O00193	640437.5	496996.5	SMAP	27.3	5	5	5	20.332
148639	81008	127749	98311	175043	85298	192849	68979	169260	53740	O00203;O00203-3	161070	83399	AP3B1	43.4	37	30	37	121.32
2577	2161	1605	2594	2131	2605	2778	1605	3491	0	O00213-2;O00213;O00213-4;O00213-6;O00213-3;O00213-5	2272.75	2241.25	APBB1	11	6	6	6	76.958
6709	2635	5697	2554	6387	2564	8686	2397	14544	3301	O00214;O00214-2	6869.75	2537.5	LGALS8	8.8	3	3	3	35.808
318628	139704	234548	177392	224329	169355	295242	160289	301081	149477	O00217	268186.75	161685	NDUFS8	41.4	8	8	8	23.705
1063	264	563	422	379	289	0	288	438	0	O00219	668.333333333333	315.75	HAS3	3.6	1	1	1	62.998
31073	9173	47211	11885	43397	9346	47446	7681	56223	5493	O00220	42281.75	9521.25	TNFRSF10A	18.6	6	6	6	50.089
1711615	842127	1350957	1171906	1731332	880505	2168372	801844	2149992	969242	O00231;O00231-2	1740569	924095.5	PSMD11	64.7	24	24	24	47.463
713850	397069	583222	470226	784262	378413	900663	341378	780855	265117	O00232;O00232-2	745499.25	396771.5	PSMD12	49.8	22	22	22	52.904
153599	113993	131681	122637	187896	99887	184460	79348	258032	44564	O00233;O00233-2;O00233-3	164409	103966.25	PSMD9	39.9	9	9	9	24.682
200751	198557	132236	221438	209914	202174	235568	145901	295778	226947	O00244	194617.25	192017.5	ATOX1	63.2	3	3	3	7.4016
27944	16402	28794	19888	26282	17909	29869	16303	26997	18740	O00255-3;O00255-2;O00255	28222.25	17625.5	MEN1	28	9	9	9	63.747
1419	384	1045	359	1738	292	1338	380	1138	0	O00257	1385	353.75	CBX4	6.1	2	2	2	61.367
14234	8211	13200	7290	12071	8322	10768	8717	21515	0	O00258-2;O00258	12568.25	8135	WRB	16.4	2	2	2	16.011
746272	507004	733129	670234	777021	583428	736079	522042	919459	253459	O00264;O00264-2	748125.25	570677	PGRMC1	43.6	9	9	10	21.671
171188	98280	172132	119720	193195	98154	238183	86983	239191	102622	O00267;O00267-2	193674.5	100784.25	SUPT5H	47.4	39	39	39	121
13466	8331	14849	9951	14366	8288	15628	7578	16424	4852	O00268	14577.25	8537	TAF4	25.8	18	17	18	110.11
197742	137301	172249	169622	271339	142972	337762	114490	390247	64157	O00273	244773	141096.25	DFFA	58.3	15	5	15	36.521
13020	8035	9037	11559	16155	13716	6508	9403	24190	0	O00273-2	11180	10678.25	DFFA	57.1	1	1	11	29.41
42925	39044	53792	43064	49817	44640	63701	32148	69017	26536	O00291-3;O00291-4;O00291	52558.75	39724	HIP1	40.5	29	29	29	110.66
2214241	1403399	1614911	1767610	2499590	1257056	3243034	1113949	2604993	1427938	O00299	2392944	1385503.5	CLIC1	78	17	16	17	26.922
827613	545883	749205	671273	800292	605256	945948	488481	1080902	296396	O00303	830764.5	577723.25	EIF3F	42	12	12	12	37.563
4368	3525	4420	3439	4243	3026	5446	2996	5703	2593	O00308;O00308-2;O00308-3;O00308-4	4619.25	3246.5	WWP2	15.2	8	8	9	98.911
13939	9562	11383	12457	9334	9640	11461	9914	15106	10933	O00311	11529.25	10393.25	CDC7	29.4	12	12	12	63.887
1080	998	874	966	1136	1142	1963	1052	2382	932	O00329;O00329-2	1263.25	1039.5	PIK3CD	4.6	4	4	5	119.48
190910	123512	182646	126160	185793	109467	190466	108464	169114	93372	O00330;O00330-3;O00330-2	187453.75	116900.75	PDHX	41.7	15	15	15	54.122
107	63	80	109	94	106	0	73	108	0	O00339-3;O00339-2;O00339	93.6666666666667	87.75	MATN2	1.2	1	1	1	102.23
3354	2476	3114	5708	3196	4138	3494	3781	5498	3701	O00391;O00391-2	3289.5	4025.75	QSOX1	14.7	7	7	7	82.577
47857	30062	44550	36599	46366	31695	52581	26021	65200	20136	O00399	47838.5	31094.25	DCTN6	32.1	4	4	4	20.747
25277	12306	28410	14462	28453	12864	28627	12390	29605	15967	O00400	27691.75	13005.5	SLC33A1	14.8	6	6	6	60.908
57080	37143	46360	43756	52448	40389	74583	33824	85109	44204	O00401	57617.75	38778	WASL	46.3	17	17	17	54.826
515501	456825	455920	576798	646169	452354	771613	365196	1005415	310347	O00410;O00410-3;O00410-2	597300.75	462793.25	IPO5	57.9	44	43	44	123.63
60417	21152	61588	25080	63794	25963	66434	28347	53546	20496	O00411	63058.25	25135.5	POLRMT	42.2	34	34	34	138.62
9887	11921	7074	12578	12039	11952	14390	10250	13074	7039	O00418	10847.5	11675.25	EEF2K	12.6	8	8	8	82.143
543425	345141	585014	407619	577886	368814	657678	341835	674050	307069	O00422-2;O00422	591000.75	365852.25	SAP18	58.7	11	11	11	19.526
15514	12189	15597	14811	16603	14010	22864	8536	42701	5925	O00423;O00423-3	17644.5	12386.5	EML1	25.6	18	18	18	89.86
1155322	941298	858508	1139340	1134104	842765	1400051	758908	1637316	908687	O00425;O00425-2	1136996.25	920577.75	IGF2BP3	59.2	30	30	34	63.704
204011	132850	156784	164740	218445	128905	250135	110096	264620	84062	O00429;O00429-3;O00429-2;O00429-6;O00429-4;O00429-5;O00429-8;O00429-9;O00429-7	207343.75	134147.75	DNM1L	66.7	37	36	37	81.876
123249	60865	94527	68891	130920	57923	145796	51565	150185	35054	O00442;O00442-2	123623	59811	RTCA	50.3	15	15	15	39.336
58189	42462	68870	49131	63102	46277	75064	37171	85566	41005	O00443;O00443-2	66306.25	43760.25	PIK3C2A	37.3	50	50	50	190.68
36389	15655	35681	17548	47969	14343	55941	16787	60392	24252	O00458-2;O00458	43995	16083.25	IFRD1	28.4	9	9	9	45.336
12657	10094	8374	10359	11137	9278	17538	8421	18101	4144	O00459	12426.5	9538	PIK3R2	25	13	12	13	81.544
50447	27214	51877	30679	40611	35449	50946	37726	69427	47154	O00461	48470.25	32767	GOLIM4	29.9	16	16	16	81.879
16561	7827	12430	10582	12767	11733	16379	11776	22182	9483	O00462	14534.25	10479.5	MANBA	23.9	16	16	16	100.89
464	290	438	312	355	203	0	279	905	0	O00463-3;O00463;O00463-2	419	271	TRAF5	4.2	1	1	1	52.157
87626	66934	55325	72254	73737	74528	82696	63823	57531	46861	O00468-6;O00468-7	74846	69384.75	AGRN	39.1	50	1	50	214.84
31413	21105	46265	30097	31458	30980	37190	24000	35894	19225	O00469-2;O00469;O00469-3	36581.5	26545.5	PLOD2	29.2	17	17	17	87.097
62810	40148	56506	52528	73848	41678	83955	35630	89126	37029	O00471	69279.75	42496	EXOC5	44.5	26	25	26	81.852
117411	132068	162307	162750	202370	148142	173192	87002	93918	28852	O00479	163820	132490.5	HMGN4	12.2	2	2	2	9.5388
1167690	477032	850469	604402	882638	663796	852926	407019	806428	74856	O00483	938430.75	538062.25	NDUFA4	46.9	5	5	5	9.3697
561934	265710	440671	359903	539843	279136	678430	269859	796917	182341	O00487	555219.5	293652	PSMD14	56.1	11	11	11	34.577
80253	32057	74604	36862	82251	43224	53048	30529	91393	0	O00488	72539	35668	ZNF593	31.3	4	4	4	15.199
34169	24259	15854	30922	19761	20962	32331	15526	50534	3126	O00499-3;O00499-5;O00499;O00499-9;O00499-7;O00499-4;O00499-6;O00499-2;O00499-10;O00499-8;O00499-11	25528.75	22917.25	BIN1	31.8	10	10	10	55.174
274750	175529	270036	234678	303615	162945	343892	146761	363981	140029	O00505	298073.25	179978.25	KPNA3	47.4	16	10	16	57.81
2668	1908	2786	3156	3172	2593	2265	1431	3159	0	O00506-3;O00506-2;O00506	2722.75	2272	STK25	26.2	2	2	6	37.297
9129	4323	10850	7549	12932	4620	16366	4441	13918	2250	O00512	12319.25	5233.25	BCL9	16.6	13	13	13	149.29
50110	38894	81689	49630	69373	45361	86547	32517	124991	22251	O00515	71929.75	41600.5	LAD1	38.3	17	17	17	57.13
8898	5932	10184	7797	8319	7177	9512	7258	12176	7059	O00519	9228.25	7041	FAAH	26.4	10	10	10	63.065
1070	611	1129	604	1085	633	1452	504	1346	339	O00522;O00522-3;O00522-2	1184	588	KRIT1	4.5	3	3	3	84.347
48313	16599	19095	33744	27865	19457	34386	13224	42716	5900	O00534;O00534-3;O00534-2;O00534-4	32414.75	20756	VWA5A	32.8	19	19	19	86.488
419467	193345	461921	219299	410957	228322	458820	204633	490378	198927	O00541;O00541-2	437791.25	211399.75	PES1	39.8	23	23	23	68.002
15097	11242	16722	14364	13702	12270	23487	11967	21470	19344	O00559;O00559-2	17252	12460.75	EBAG9	20.2	2	2	2	24.377
8021	542	3417	1024	4857	569	6743	1563	10883	0	O00560-2	5759.5	924.5	SDCBP	67	2	2	14	32.316
361673	105180	249642	143939	288503	93271	312186	123244	351739	85398	O00560;O00560-3	303001	116408.5	SDCBP	67.1	14	2	14	32.444
1423	1601	1332	2009	1627	1480	1790	1022	2262	219	O00562-2;O00562	1543	1528	PITPNM1	8	7	7	7	134.77
189392	118095	223628	141848	231316	140806	274784	129329	225869	123097	O00566	229780	132519.5	MPHOSPH10	31.9	17	17	17	78.863
1632560	881109	1965874	900978	1866193	1009372	2066634	1044466	2088529	997753	O00567	1882815.25	958981.25	NOP56	72.9	37	37	37	66.049
1343811	597131	915459	728788	1124375	583574	1384502	517927	1416115	470691	O00571;O00571-2;Q9NQI0-3;Q9NQI0-2;Q9NQI0-4;Q9NQI0	1192036.75	606855	DDX3X	66.2	37	11	38	73.243
73890	52698	64520	53254	52296	64751	66569	57063	89025	55813	O00584;O00584-2	64318.75	56941.5	RNASET2	26.2	6	6	6	29.48
1407381	951574	1807942	1307495	1668404	1027229	2024673	920302	1649029	746928	O00592-2;O00592	1727100	1051650	PODXL	61.2	20	20	20	55.385
83178	30933	131795	42016	102547	34400	116084	20522	135892	21535	O00622	108401	31967.75	CYR61	31.8	9	9	9	42.026
6680	3980	5639	4430	5423	4285	5841	3110	5821	3294	O00623	5895.75	3951.25	PEX12	16.2	4	4	4	40.797
86894	31888	39623	93142	76341	49691	99219	36784	118367	46290	O00625	75519.25	52876.25	PIR	46.6	10	10	10	32.113
1129	1779	787	1580	962	1453	0	1335	1167	0	O00628-2;O00628	959.333333333333	1536.75	PEX7	3.2	1	1	1	30.947
131215	68524	149836	90420	175636	64651	205632	51371	185869	42469	O00629	165579.75	68741.5	KPNA4	42	10	10	16	57.886
846	273	697	341	871	333	676	296	944	0	O00716-2;O00716	772.5	310.75	E2F3	4.2	1	1	1	37.01
145724	104725	110299	118884	160225	107412	195068	81790	169011	89377	O00743-3;O00743;O00743-2	152829	103202.75	PPP6C	34.8	9	9	9	38.946
44206	24926	28982	21019	23531	20199	31532	15595	34057	8315	O00746;O00746-2	32062.75	20434.75	NME4	38	6	6	6	20.658
232	243	204	378	241	277	300	245	363	113	O00750	244.25	285.75	PIK3C2B	2.1	2	2	2	184.77
43807	26558	45756	30040	37114	37927	49160	23617	51180	13397	O00754-2;O00754	43959.25	29535.5	MAN2B1	25.4	19	19	19	113.61
374645	265422	270603	367551	336402	288665	373291	249451	374208	264385	O00762;O00762-2;O00762-4	338735.25	292772.25	UBE2C	67	9	4	9	19.652
165318	83260	139082	94226	230053	74677	203844	67614	208133	20937	O00764;O00764-3;O00764-2	184574.25	79944.25	PDXK	38.5	10	10	10	35.102
71275	29058	73515	20567	57455	25477	53778	22200	40349	32532	O00767	64005.75	24325.5	SCD	18.9	5	5	5	41.522
753	342	638	471	825	384	999	320	958	348	O14490-7;O14490;O14490-3;O14490-5;O14490-2;O14490-4;O14490-6	803.75	379.25	DLGAP1	2.9	2	2	2	103.58
19123	12163	18955	14557	19547	12319	28792	10292	33916	18255	O14494;O14494-2	21604.25	12332.75	PPAP2A	22.2	4	4	4	32.156
20916	18091	23295	17151	28514	18079	32797	11716	24951	3582	O14495	26380.5	16259.25	PPAP2B	29.3	7	7	7	35.116
59766	33285	59699	37504	55668	31332	67025	28738	69487	34917	O14497;O14497-2;O14497-3	60539.5	32714.75	ARID1A	31.1	48	45	48	242.04
7307	2029	4353	2142	8298	1168	9703	2415	5609	0	O14508	7415.25	1938.5	SOCS2	14.1	2	2	2	22.172
48850	50654	61111	65581	45846	57656	69736	52366	76212	28857	O14519;O14519-2;O75956	56385.75	56564.25	CDK2AP1	60	4	3	4	12.365
22678	9863	21893	11028	21371	8295	25141	9122	26947	0	O14524-2;O14524	22770.75	9577	TMEM194A	4.6	2	2	2	42.032
142088	86958	127670	80170	165419	73987	194231	57446	173920	31726	O14530;O14530-2	157352	74640.25	TXNDC9	40.3	7	7	7	26.534
48106	51809	42288	80714	54839	65149	76940	35405	97856	32649	O14531	55543.25	58269.25	DPYSL4	42	16	16	16	61.877
34793	20286	24261	23004	23218	18010	32588	14756	46306	11678	O14545;O14545-2	28715	19014	TRAFD1	20.8	9	9	9	64.84
474372	211357	439825	295406	343230	307537	382854	244163	415290	311014	O14548	410070.25	264615.75	COX7A2L	64	7	7	7	12.615
711652	455599	729453	507564	594916	526041	734371	496329	803118	579109	O14561	692598	496383.25	NDUFAB1	15.4	3	3	3	17.417
1666494	1072539	1286809	1516750	1882258	1247241	2369746	945492	2712390	902385	O14562	1801326.75	1195505.5	UBFD1	41.1	10	10	10	33.382
11413	3336	10828	4784	11238	5014	13581	6817	18198	0	O14569	11765	4987.75	CYB561D2	5.4	1	1	1	23.973
0	0	0	0	0	0	0	0	0	0	O14578-3	NA	NA	CIT	24.4	1	1	33	177.03
38139	41189	36797	45278	36113	36959	52391	35551	68179	25994	O14578-4;O14578;O14578-2	40860	39744.25	CIT	24.7	42	10	42	236.6
557861	215639	495457	327051	706235	244346	764272	204922	616008	159318	O14579;O14579-3;O14579-2	630956.25	247989.5	COPE	89	21	21	21	34.482
8095	4143	6889	5797	7679	4048	10790	3083	13499	4325	O14613	8363.25	4267.75	CDC42EP2	23.3	3	3	3	22.483
113368	68921	98610	66991	130322	65774	149368	55038	143992	50056	O14617;O14617-5;O14617-4;O14617-2;O14617-3	122917	64181	AP3D1	37	36	36	36	130.16
57524	63307	49786	71619	69635	63148	73824	44874	85951	28096	O14618	62692.25	60737	CCS	26.6	6	6	6	29.04
4884	4249	4215	5240	4411	3891	5844	4336	6588	5777	O14628-4;O14628-7;O14628-5;O14628-6;O14628	4838.5	4429	ZNF195	10.4	5	5	5	64.658
50188	21446	89802	30384	59038	25895	79032	20459	110615	18374	O14639-2;O14639-6;O14639;O14639-4;O14639-3;O14639-5	69515	24546	ABLIM1	40.8	21	21	21	81.12
2153	1314	2198	1831	2460	1421	2061	1285	3057	0	O14640-2;O14640;P54792-2;P54792	2218	1462.75	DVL1;DVL1P1	12.8	3	3	6	72.88
25011	11164	18324	12179	22762	10746	28773	11549	44065	9846	O14641	23717.5	11409.5	DVL2	18.6	10	5	10	78.947
39981	25997	34563	27140	38873	24060	50738	22713	49269	19887	O14646-2;O14646	41038.75	24977.5	CHD1	23.3	34	29	35	196.59
19729	12431	16281	12352	18938	11331	23652	10818	25645	9848	O14647;O14647-2;O14647-3	19650	11733	CHD2	17.3	22	22	28	211.34
66258	29587	72136	35207	65872	36661	78741	29479	85797	13681	O14653-2;O14653;O14653-3	70751.75	32733.5	GOSR2	47.9	6	6	6	24.583
59586	25241	59597	27622	55665	28831	69386	24932	73206	18578	O14656;O14656-2	61058.5	26656.5	TOR1A	34.3	9	9	9	37.808
89113	40956	90275	34403	100691	44016	111751	43027	130218	26768	O14657	97957.5	40600.5	TOR1B	38.7	11	11	11	37.978
27689	17815	24753	17514	26825	17358	21098	18021	33703	6532	O14662-2;O14662-4;O14662-5;O14662;O14662-3	25091.25	17677	STX16	33.9	7	3	7	34.812
54630	47737	50464	62485	57388	55632	67556	46605	61092	36370	O14672;O14672-2	57509.5	53114.75	ADAM10	37.7	22	22	22	84.141
4983	3479	5910	4996	6837	6444	11254	5140	12470	5980	O14678	7246	5014.75	ABCD4	12.9	7	7	7	68.597
30724	16748	29964	17636	27675	20771	31956	17825	45678	0	O14681;O14681-3	30079.75	18245	EI24	10.3	3	3	3	38.964
130289	134447	89251	106907	110598	89092	191760	57634	247241	98232	O14683	130474.5	97020	TP53I11	18	3	3	3	21.054
2006	1472	1747	1648	1784	1558	1960	1400	2241	561	O14686;O14686-3	1874.25	1519.5	KMT2D	7.7	26	25	26	593.38
82946	35195	90740	15666	89543	22491	109089	14240	98453	0	O14713-2;O14713	93079.5	21898	ITGB1BP1	13.3	1	1	1	16.14
655	714	396	711	683	409	0	379	345	0	O14717;O14717-3;O14717-2	578	553.25	TRDMT1	10	2	2	2	44.596
4957	3743	3610	4702	4882	3288	7300	3115	7049	1133	O14727-4;O14727-5;O14727-3;O14727;O14727-2;O14727-6	5187.25	3712	APAF1	14.2	12	12	12	137.07
26647	9987	23853	11305	29785	10492	34666	9420	33817	7237	O14730;O14730-2	28737.75	10301	RIOK3	25.6	10	9	10	59.092
35201	34088	25310	46644	39006	34336	47617	28538	55240	14309	O14732-2;O14732	36783.5	35901.5	IMPA2	12.6	4	4	4	28.511
31150	20212	21850	27348	28475	22732	29862	18051	32297	11781	O14733;O14733-4;O14733-3;O14733-2	27834.25	22085.75	MAP2K7	25.3	8	8	8	47.484
51078	30318	48120	27383	52063	36778	59406	27362	62106	38246	O14734	52666.75	30460.25	ACOT8	33.5	9	9	9	35.914
67243	18422	65277	20501	78065	15560	68916	18717	51079	18710	O14735-3;O14735	69875.25	18300	CDIPT	28	4	4	4	18.624
576666	383783	458285	472077	687170	501909	808331	247273	457377	245235	O14737;O14737-2	632613	401260.5	PDCD5	61.6	9	9	9	14.285
297466	201488	272695	255117	384178	210417	423144	173407	407628	170803	O14744;O14744-2;O14744-5;O14744-3;O14744-4	344370.75	210107.25	PRMT5	45.5	20	20	20	72.683
977405	764724	1310578	961296	1225212	791036	1523890	628989	1637398	633768	O14745;O14745-2	1259271.25	786511.25	SLC9A3R1	78.8	24	24	24	38.868
43890	35625	32068	39479	35304	34571	36544	30337	42246	39844	O14757;O14757-3;O14757-2	36951.5	35003	CHEK1	34.7	12	12	12	54.433
32309	15517	28891	17970	31844	14995	45957	13558	52940	4297	O14763;O14763-2;O14763-3	34750.25	15510	TNFRSF10B	32.5	10	10	10	47.878
403	178	364	254	365	224	370	195	561	0	O14772;Q59H18-3;Q59H18-4;Q59H18-1;O14772-3;O14772-2	375.5	212.75	FPGT	7.1	2	2	2	68.009
75185	42367	68803	64151	71500	60723	139529	59416	229907	31572	O14773;O14773-2	88754.25	56664.25	TPP1	17.6	6	6	6	61.247
233092	147438	236695	186571	251587	164542	314124	140483	297726	157351	O14776;O14776-2;Q5VWI1	258874.5	159758.5	TCERG1	34	35	35	35	123.9
59169	43158	48600	45790	57539	42350	96188	39082	67198	32294	O14777	65374	42595	NDC80	40.5	22	22	22	73.912
1279	548	1415	730	1462	643	1921	563	1702	1140	O14782	1519.25	621	KIF3C	11.1	3	3	6	89.425
539	355	471	667	620	570	813	311	856	0	O14786-3;O14786-2;O14786	610.75	475.75	NRP1	3.9	2	2	2	68.375
18525	8223	15654	11025	21355	8282	20606	8128	19441	3255	O14787-2;O14787	19035	8914.5	TNPO2	29.4	12	12	20	100.41
7446	6243	5630	7431	8187	6519	9228	5392	8930	5993	O14795;O14795-2	7622.75	6396.25	UNC13B	13.7	16	12	16	180.68
46766	25557	43251	30744	49684	26773	60754	23439	60387	18995	O14802	50113.75	26628.25	POLR3A	39.4	43	43	44	155.64
4343	6211	4077	3620	3293	5776	0	3885	11679	0	O14804	3904.33333333333	4873	TAAR5	5.9	1	1	1	38.242
1158390	916769	1133927	1193545	1027868	981288	1380725	714174	1937937	637809	O14818;O14818-2;O14818-4;Q8TAA3-2;Q8TAA3-5;Q8TAA3	1175227.5	951444	PSMA7	58.1	12	12	12	27.887
521	400	815	607	674	556	692	310	1036	0	O14827	675.5	468.25	RASGRF2	7.8	5	5	5	140.76
95302	34905	100505	56344	114234	50313	107824	30571	98810	16410	O14828	104466.25	43033.25	SCAMP3	47.8	10	4	10	38.287
19816	38185	13050	40130	21225	40488	24476	32117	27511	37225	O14832;O14832-2	19641.75	37730	PHYH	27.2	9	9	9	38.538
8881	8559	7459	11796	9461	9674	11573	7692	15467	3278	O14841	9343.5	9430.25	OPLAH	19	16	16	16	137.46
45769	32488	37719	35828	41461	39491	37446	30124	43396	20875	O14874-2;O14874-3;O14874	40598.75	34482.75	BCKDK	23.3	7	7	7	37.767
1806178	755696	1976151	1109402	2048168	873198	1789689	901684	1899174	463616	O14880	1905046.5	909995	MGST3	39.5	6	6	6	16.516
56816	28843	52585	42938	56097	29183	63502	24604	82613	21827	O14893-3;O14893;O14893-2	57250	31392	GEMIN2	41.6	7	7	7	28.155
6686	3659	5036	5687	7259	4512	8721	2807	13074	0	O14896;O14896-2	6925.5	4166.25	IRF6	12.2	5	5	5	53.129
194291	112177	141632	150318	204495	111429	229793	100005	214664	82203	O14907	192552.75	118482.25	TAX1BP3	39.5	3	2	3	13.735
121621	53022	123390	64046	125836	58431	155038	52348	235101	41127	O14908;O14908-2;Q8TF64	131471.25	56961.75	GIPC1	43.2	12	12	12	36.049
9878	17311	6419	17807	18003	13081	21171	7090	18948	9899	O14910	13867.75	13822.25	LIN7A	29.2	2	2	5	25.996
24592	13073	18277	14741	23818	14186	26222	10473	25078	11221	O14920;O14920-4;O14920-2;O14920-3	23227.25	13118.25	IKBKB	28.7	16	15	16	86.563
198965	121253	213192	124245	184311	133088	230403	118118	203029	117718	O14925;Q5SRD1	206717.75	124176	TIMM23;TIMM23B	56	8	7	8	21.943
314156	169184	239664	244738	283871	168099	322058	147449	338045	113864	O14929;O14929-2	289937.25	182367.5	HAT1	44.6	15	14	15	49.512
46768	49746	28892	82414	44922	49438	69131	33068	66868	15393	O14933;O14933-2	47428.25	53666.5	UBE2L6	49.7	4	4	4	17.769
80172	30423	53862	53807	49431	29409	75174	21724	123139	29185	O14936-3;O14936-4;O14936-6;O14936-2;O14936;O14936-5	64659.75	33840.75	CASK	28.8	21	21	21	102.11
9806	9383	15029	11718	20061	9587	20853	8651	19350	6056	O14939;O14939-4;O14939-3	16437.25	9834.75	PLD2	21.4	12	12	12	105.99
1975912	1477196	1881456	1343749	1845984	1556314	2383823	1268437	1577773	1056870	O14949	2021793.75	1411424	UQCRQ	57.3	5	5	5	9.9062
86964	48276	77428	61614	96214	48470	112821	43778	115561	23938	O14964;O14964-2	93356.75	50534.5	HGS	30.4	18	18	18	86.191
99209	46837	91869	69741	102206	46621	137552	45943	145853	50745	O14965	107709	52285.5	AURKA	48.6	16	15	16	45.809
8884	7457	11667	8730	10571	9152	16021	7020	18368	8292	O14966;O14966-2;O14966-3	11785.75	8089.75	RAB29	34.5	4	4	5	23.155
1422	1104	784	1713	1028	1482	1881	1345	4388	784	O14967;O14967-2	1278.75	1411	CLGN	9.7	4	4	4	70.038
23776	13394	17008	17090	25149	15995	24356	11638	20167	29829	O14972-2;O14972	22572.25	14529.25	DSCR3	37.4	6	6	6	29.884
207559	122464	192437	178525	226045	136740	259143	108916	307611	140026	O14974;O14974-2;O14974-4;O14974-3;O14974-5	221296	136661.25	PPP1R12A	48.8	41	41	41	115.28
7170	3607	5931	3949	6795	4934	5979	3464	9266	1048	O14975;O14975-2	6468.75	3988.5	SLC27A2	15	7	7	7	70.311
43765	30627	35481	35426	45494	31919	47946	25776	49095	19426	O14976;O14976-2	43171.5	30937	GAK	28.8	26	26	26	143.19
8669	5467	8781	13748	10058	8303	13901	5514	14057	0	O14979-3;O14979-2	10352.25	8258	HNRNPDL	54.5	1	1	16	27.191
887320	705354	1042154	950813	1025028	791985	1268798	657416	1109515	777543	O14979;REV__Q8N0S2-3;REV__Q8N0S2-2;REV__Q8N0S2	1055825	776392	HNRNPDL	42.9	17	4	19	46.437
740459	512753	644659	647663	859075	503174	956191	402967	895695	355950	O14980	800096	516639.25	XPO1	56.9	52	52	52	123.38
23128	10971	19232	11832	22256	10271	25316	9355	21541	5675	O14981;O14981-2	22483	10607.25	BTAF1	27.2	35	35	35	206.89
1260	897	1164	951	1267	1082	2745	942	1814	0	O14994	1609	968	SYN3	7.4	2	2	3	63.302
36146	25315	34540	41906	39477	27865	47420	27725	43085	23230	O15013-4;O15013-5;O15013;O15013-7;O15013-6	39395.75	30702.75	ARHGEF10	31.3	29	28	29	148.33
5694	4322	5796	5827	5441	4812	7313	3933	7425	4742	O15014;O15014-2	6061	4723.5	ZNF609	10	9	9	9	151.19
508	438	585	333	537	400	257	272	718	0	O15015-1;O15015	471.75	360.75	ZNF646	1	2	2	2	200.76
13104	11019	23915	11553	19132	10939	21985	9321	29495	3893	O15020;O15020-2	19534	10708	SPTBN2	27.4	36	36	46	271.32
74	57	89	87	122	39	0	56	125	0	O15027-5	95	59.75	SEC16A	34.4	1	1	44	254.13
34424	18289	31968	20378	31975	18766	42185	16973	46121	17383	O15027;O15027-4;O15027-2;O15027-3	35138	18601.5	SEC16A	34.9	44	1	44	251.89
29278	24050	40608	28655	40171	25765	53642	19783	63860	17656	O15031	40924.75	24563.25	PLXNB2	27.6	36	36	36	205.12
190	155	280	115	243	187	0	138	159	0	O15033-2;O15033	237.666666666667	148.75	AREL1	1.4	1	1	1	90.341
2520	1945	1597	2473	2499	1992	2087	1542	3143	627	O15040-2;O15040	2175.75	1988	TECPR2	14.3	13	13	13	137.94
125316	78446	134529	100590	138433	86948	159878	78409	151111	77805	O15042;O15042-2;O15042-3	139539	86098.25	U2SURP	36.8	33	33	33	118.29
3821	1981	3239	1565	3377	1582	3875	1358	3641	912	O15047	3578	1621.5	SETD1A	8.6	10	10	10	186.03
23288	12538	23143	15311	18633	15931	22532	13085	32059	14358	O15049	21899	14216.25	N4BP3	25.9	10	10	10	60.469
50	129	58	204	45	109	53	96	102	129	O15050	51.5	134.5	TRANK1	0.5	1	1	1	336.22
6606	5637	5645	3698	5147	5273	8856	5321	13735	6766	O15056-3;O15056-2;O15056	6563.5	4982.25	SYNJ2	11	12	12	12	143.44
1541	1671	1386	1584	1111	1547	1595	1315	1664	1438	O15060	1408.25	1529.25	ZBTB39	5.2	3	3	3	79
572	421	459	558	560	458	504	394	831	356	O15063	523.75	457.75	KIAA0355	6.8	5	5	5	116.02
8945	8555	8572	8470	11160	8676	13348	6612	12767	6542	O15066;O15066-2	10506.25	8078.25	KIF3B	10	6	3	6	85.124
231226	178208	192639	244410	285919	195217	348604	161408	393184	123431	O15067	264597	194810.75	PFAS	57.7	48	48	48	144.73
1813	1174	1449	1627	1489	1183	862	975	2083	0	O15068-4;O15068-10;O15068-5;O15068-3;O15068-2;O15068-6;O15068-8;O15068-9;O15068	1403.25	1239.75	MCF2L	12	7	7	7	111.86
590	398	861	623	801	531	993	265	1527	151	O15069	811.25	454.25	NACAD	2.6	3	3	3	161.1
0	0	0	0	0	0	0	5526	0	0	O15075-4;O15075-3	NA	5526	DCLK1	43	1	1	12	47.68
29102	52285	21410	54745	26183	58167	52147	28787	78411	28453	O15075;O15075-2;O43602	32210.5	48496	DCLK1	34.7	19	7	19	82.223
474	305	453	353	445	321	603	299	548	409	O15078;O15078-2	493.75	319.5	CEP290	1.2	3	3	3	290.38
24130	19064	19794	22075	24454	17639	34630	16545	43411	18268	O15084;O15084-4;O15084-1;O15084-2;Q8N8A2-5;Q8N8A2-3	25752	18830.75	ANKRD28	27.8	18	17	18	112.96
1702	829	1711	1119	1651	1003	2018	948	2170	0	O15085-2;O15085	1770.5	974.75	ARHGEF11	11.5	10	10	10	172.24
55673	48863	51762	68702	44464	53891	49757	35151	52183	29129	O15091;O15091-4;O15091-2;O15091-3	50414	51651.75	KIAA0391	44.4	22	22	22	67.315
13617	6101	11146	7989	13065	5880	16782	5963	16246	2694	O15111	13652.5	6483.25	CHUK	19.9	10	10	11	84.639
150000	109326	127818	146602	182533	111045	206761	87178	227983	102610	O15116	166778	113537.75	LSM1	54.1	4	4	4	15.179
16656	8459	17787	9735	20466	9938	29505	6675	30489	5247	O15118;O15118-2	21103.5	8701.75	NPC1	9.4	9	9	9	142.17
11925	3696	10625	3935	9903	3420	11448	4908	15903	0	O15120;O15120-2	10975.25	3989.75	AGPAT2	15.5	2	2	2	30.914
14662	9760	18575	14776	16495	11852	24512	9706	22031	5559	O15121	18561	11523.5	DEGS1	10.2	2	2	2	37.866
192474	110549	214414	113754	249747	105231	267496	86171	209380	56757	O15126;O15126-2	231032.75	103926.25	SCAMP1	36.7	10	10	10	37.92
90770	45572	106639	50223	100931	50508	113943	47386	131310	75120	O15127	103070.75	48422.25	SCAMP2	18.8	5	5	5	36.648
344877	186156	460690	245838	420601	215881	488841	163787	593875	54665	O15143	428752.25	202915.5	ARPC1B	48.7	13	13	14	40.949
1039677	524378	1099968	637151	1062600	553685	1422334	462454	1446586	215867	O15144	1156144.75	544417	ARPC2	75.3	18	18	18	34.333
367167	245184	394771	258350	362149	270055	444583	196205	479404	214329	O15145	392167.5	242448.5	ARPC3	47.2	6	6	6	20.546
293888	184585	352835	202180	335432	198549	472058	169016	429334	210378	O15155;O15155-2	363553.25	188582.5	BET1	56.8	4	4	4	13.289
5201	2149	5383	2006	6619	1899	7774	1761	9063	0	O15156;O15156-2	6244.25	1953.75	ZBTB7B	6.9	2	2	2	58.026
148323	88064	154318	102553	168145	93156	191582	79405	179945	73760	O15160;O15160-2	165592	90794.5	POLR1C	59	14	14	14	39.249
31857	26975	33586	26702	29712	20269	34200	20226	44746	1720	O15162-2;O15162	32338.75	23543	PLSCR1	26.2	4	4	4	26.825
130893	96742	97110	117011	112431	94839	134859	72598	139634	52846	O15164;O15164-2	118823.25	95297.5	TRIM24	51.8	37	35	37	116.83
441	264	464	574	508	320	722	245	681	214	O15169-2;O15169	533.75	350.75	AXIN1	2.8	2	2	2	91.652
727830	489041	780053	515862	741624	472626	945120	530785	1262576	176069	O15173;O15173-2	798656.75	502078.5	PGRMC2	46.6	10	9	10	23.818
8939	10222	7429	6637	8358	15418	5640	7366	5991	0	O15182	7591.5	9910.75	CETN3	17.4	2	2	2	19.55
9258	3275	11467	4727	10082	3506	10397	3592	9445	1676	O15194-2;O15194	10301	3775	CTDSPL	12.5	3	3	3	29.937
5801	2452	4735	2877	6036	2616	6147	2232	5935	1327	O15211;O15211-2	5679.75	2544.25	RGL2	9	5	5	5	83.548
622181	409351	515458	557644	657163	443078	786913	383446	1005409	327122	O15212	645428.75	448379.75	PFDN6	54.3	7	7	7	14.582
112929	65474	136847	73395	134820	78662	161493	71477	139744	81483	O15213	136522.25	72252	WDR46	46.6	22	22	22	68.07
7555	15000	5249	21082	5918	14635	14152	11524	22146	13789	O15217;O15217-2	8218.5	15560.25	GSTA4	20.7	4	4	4	25.704
112856	42027	142968	56837	126230	46634	145038	44909	114564	34474	O15226;O15226-2	131773	47601.75	NKRF	41.9	25	25	25	77.672
27194	13816	30778	15874	29973	13502	30980	10513	31990	5169	O15228;O15228-2	29731.25	13426.25	GNPAT	36.5	18	18	18	77.187
21379	9864	19623	13109	18140	13107	20683	9060	24023	6561	O15230;O15230-2;Q16787-3;Q16787	19956.25	11285	LAMA5	21.8	59	59	59	399.73
58149	99504	73349	106489	70620	76904	126604	58929	193682	73925	O15231-3;O15231-4;O15231-7;O15231;O15231-8;O15231-6;O15231-5;O15231-2;O15231-9	82180.5	85456.5	ZNF185	44.3	18	18	18	73.612
1235	728	1375	964	1869	707	3415	716	2110	0	O15232-2;O15232	1973.5	778.75	MATN3	7	2	2	2	48.316
20461	10918	22149	14249	24540	11709	31974	9163	34570	11601	O15234	24781	11509.75	CASC3	24.3	10	10	10	76.277
487508	219395	506009	270143	454987	261451	547077	233203	471637	163218	O15235	498895.25	246048	MRPS12	38.4	4	4	4	15.173
154020	13379	83989	23470	111440	16699	155073	8759	263855	10313	O15240	126130.5	15576.75	VGF	35.9	18	18	18	67.257
7233	4998	7131	3492	7527	4165	7899	1870	10409	0	O15254;O15254-2	7447.5	3631.25	ACOX3	20	10	10	10	77.628
271509	83612	283899	93470	256732	84225	269395	92856	270708	94961	O15258	270383.75	88540.75	RER1	24.5	5	5	5	22.958
266040	96605	250731	118539	272074	103516	294187	111942	323405	117626	O15260;O15260-2;O15260-3	270758	107650.5	SURF4	18.2	4	4	4	30.394
13051	11163	12978	15103	16251	12078	19798	8821	23564	2704	O15264;O15264-2	15519.5	11791.25	MAPK13	28.5	9	7	9	42.089
274231	158923	311839	178924	303560	193447	341242	178918	299031	154144	O15269;O15269-2	307718	177553	SPTLC1	54.5	20	20	20	52.743
115751	75823	128460	87311	122958	88193	106200	81662	123592	41920	O15270	118342.25	83247.25	SPTLC2	44.7	18	18	18	62.924
1806	1273	1286	1492	1600	1195	2220	1227	2291	971	O15287	1728	1296.75	FANCG	9.2	4	4	4	68.553
73681	50604	59125	59771	56440	52110	62654	48957	59897	48857	O15294;O15294-3;O15294-2;O15294-4	62975	52860.5	OGT	41.6	32	32	32	116.92
1471	684	1357	699	1450	660	1563	613	1179	0	O15297-2;O15297	1460.25	664	PPM1D	7.7	2	2	2	47.21
357534	170884	235959	221611	349367	168247	360186	142863	348006	116029	O15305;O15305-2	325761.5	175901.25	PMM2	52.8	14	13	14	28.082
70720	33097	46465	50047	52074	35040	69437	44360	73794	58631	O15318	59674	40636	POLR3G	22.4	4	4	4	25.914
32162	10988	26713	12840	24364	12976	31980	12781	32747	10056	O15321-2;O15321	28804.75	12396.25	TM9SF1	23.1	8	8	8	55.25
100252	51365	79472	82702	93359	50998	138415	48218	192113	38996	O15344;O15344-2;Q9UJV3-2;Q9UJV3	102874.5	58320.75	MID1	40.3	20	20	20	75.25
1965544	860710	1002042	1352323	1211166	973710	1708162	910172	1715592	785631	O15347	1471728.5	1024228.75	HMGB3	37	10	10	10	22.98
457863	375141	404790	445632	508677	401076	621891	296904	578450	233437	O15355	498305.25	379688.25	PPM1G	52.4	21	21	21	59.271
4705	2481	2895	2899	4939	2950	5653	2202	5286	2571	O15357;O15357-2	4548	2633	INPPL1	10.5	10	10	10	138.6
786	782	1415	913	944	772	1017	636	1283	0	O15360-3;O15360	1040.5	775.75	FANCA	5.6	6	6	6	159.08
526680	339583	494005	387579	594949	345231	674876	290518	765532	197939	O15371;O15371-3;O15371-2	572627.5	340727.75	EIF3D	61.1	30	30	30	63.972
714534	452783	628804	625464	757705	511731	860112	371694	901238	359500	O15372	740288.75	490418	EIF3H	51.4	16	16	16	39.93
35536	20876	33059	26571	30202	20311	39698	18573	39098	10696	O15379;O15379-2	34623.75	21582.75	HDAC3	39.3	11	11	12	48.847
80849	45043	90109	51486	82689	52844	88755	51311	80241	47503	O15381;O15381-2;O15381-5;O15381-3;O15381-4	85600.5	50171	NVL	48.2	30	30	30	95.05
21645	17060	19431	18020	23380	14403	28579	12621	47106	3883	O15382;O15382-2	23258.75	15526	BCAT2	36.7	10	10	10	44.287
9481	5772	8876	8420	9526	6784	11200	6018	11495	6918	O15391	9770.75	6748.5	YY2	17.2	1	1	7	41.347
66826	78787	83171	77704	78483	94972	111113	83628	100170	99295	O15392-5;O15392-4;O15392;O15392-2;O15392-7;O15392-6;O15392-3	84898.25	83772.75	BIRC5	79.5	6	5	6	13.467
17706	9817	13056	10011	13433	9947	19190	7980	17746	4162	O15397;O15397-2	15846.25	9438.75	IPO8	22.4	17	17	18	119.94
3735	3010	2612	1502	927	3022	3728	4136	9710	2319	O15399	2750.5	2917.5	GRIN2D	0.8	1	1	1	143.75
121483	94835	141184	127636	120249	121934	144907	80409	204119	71031	O15400-2;O15400	131955.75	106203.5	STX7	41.8	9	9	9	27.4
1849	483	1977	612	1853	632	1928	952	1665	346	O15417-2;O15417	1901.75	669.75	TNRC18	7.4	9	9	9	239.5
16572	11076	26342	10748	27686	8368	24169	9292	15033	4850	O15427	23692.25	9871	SLC16A3	11	5	5	5	49.469
30827	13102	39344	12369	44757	14858	48254	9411	17165	6066	O15431	40795.5	12435	SLC31A1	15.8	2	2	2	21.09
7271	6612	8406	7544	8441	7051	9958	6154	12605	6190	O15439-2;O15439;O15439-4;O15439-3	8519	6840.25	ABCC4	19	18	17	18	144.2
1405	736	1676	831	1648	655	1690	581	2057	0	O15440-5;O15440;O15440-4;O15440-3;O15440-2	1604.75	700.75	ABCC5	2.8	3	3	3	155.73
240150	129359	320013	120875	290061	139154	317412	135568	277132	121936	O15446;O15446-2	291909	131239	CD3EAP	76.7	20	20	20	54.985
23706	17785	24386	24229	20016	24566	30130	17560	47460	19615	O15460-2;O15460	24559.5	21035	P4HA2	23.5	9	9	9	60.632
33920	28405	34814	36668	34166	32954	42579	29379	43051	36663	O15484	36369.75	31851.5	CAPN5	28	14	14	14	73.168
26821	12455	15425	21790	18636	12563	29610	8314	62294	5912	O15488-2;O15488-3;O15488;O15488-4;O15488-6;O15488-5	22623	13780.5	GYG2	19.8	6	6	6	51.999
366911	144389	314196	183594	428196	138397	496767	119631	415670	55595	O15498;O15498-2	401517.5	146502.75	YKT6	63.6	11	11	11	22.417
40654	23251	47155	25061	45579	25006	51770	22554	56781	17635	O15504;O15504-2;O15504-3	46289.5	23968	NUPL2	33.8	8	8	8	44.871
463719	270640	464255	433690	431312	349346	511843	248520	708392	232326	O15511;O15511-2	467782.25	325549	ARPC5	61.6	6	6	7	16.32
44403	29490	46130	28225	45404	34311	55677	25487	59807	28870	O15514	47903.5	29378.25	POLR2D	35.9	3	3	3	16.311
2497	35386	43325	3540	53072	35071	39541	29413	2179	29571	O15523;O15523-2;O15523-3	34608.75	25852.5	DDX3Y	58.2	8	8	35	73.153
36181	15498	37300	20654	32057	16419	39503	14149	45666	6944	O15525	36260.25	16680	MAFG	32.7	4	3	4	17.849
26864	15153	20224	17641	26042	15379	29422	14128	29910	11345	O15530-2;O15530-3;O15530;Q6A1A2;O15530-4;O15530-5	25638	15575.25	PDPK1;PDPK2P	27.1	12	12	12	58.034
14518	10747	12713	14391	15071	15076	21913	9931	37389	4808	O15533;O15533-3;O15533-2;O15533-4	16053.75	12536.25	TAPBP	20.1	6	6	6	47.625
8970	12795	9316	18105	6986	15744	8436	9970	26558	0	O15540;O15540-2	8427	14153.5	FABP7	20.5	2	2	2	14.889
18404	10859	13344	15360	19069	13646	20654	11236	19745	10083	O15541;Q8IZP6	17867.75	12775.25	RNF113A	21.9	6	6	6	38.787
7025	4046	5164	3962	5384	3811	6576	3460	10087	3275	O15550;O14607-5;O14607-3;O14607;O14607-4;O14607-2	6037.25	3819.75	KDM6A	14.3	15	15	15	154.17
1244681	742286	1252817	843643	1281447	819689	1463005	661502	1341870	681169	O43143	1310487.5	766780	DHX15	52.2	38	37	38	90.932
219071	111745	211110	141232	210151	110909	241076	97617	236113	94553	O43148;O43148-2	220352	115375.75	RNMT	43.1	18	18	18	54.843
1064	515	684	815	889	663	1131	517	929	573	O43149;O43149-3	942	627.5	ZZEF1	4.6	10	10	10	331.07
525	532	315	647	546	583	563	303	652	0	O43150-2;O43150	487.25	516.25	ASAP2	4.7	2	2	3	106.98
17076	10640	15111	11657	17439	9614	17331	9608	18710	9147	O43156	16739.25	10379.75	TTI1	22	17	17	17	122.07
2945	1980	2692	1968	2422	1860	2723	1875	3603	1152	O43157;O43157-2;O43157-3	2695.5	1920.75	PLXNB1	5.2	7	7	7	232.3
69580	36212	63909	43633	58633	33677	69950	38722	60127	37403	O43159	65518	38061	RRP8	37.9	12	12	12	50.714
645	254	373	379	388	208	1031	222	1027	0	O43164-2;O43164	609.25	265.75	PJA2	2.2	1	1	1	76.09
17242	10838	22409	11719	18281	11829	23280	11395	25983	7031	O43166-3;O43166-2;O43166	20303	11445.25	SIPA1L1	23.8	32	32	32	197.41
6760	5669	7301	5828	7087	7970	9381	5089	9791	2147	O43167;O43167-2	7632.25	6139	ZBTB24	17.4	11	11	11	78.281
820411	464234	983435	512753	925175	480633	1025587	472862	1005817	358449	O43169	938652	482620.5	CYB5B	63.3	6	6	6	16.694
256394	154719	277001	205386	259540	166499	314618	141631	344171	135828	O43172;O43172-2	276888.25	167058.75	PRPF4	67	27	27	27	58.449
613	543	699	827	581	984	0	465	1154	0	O43173	631	704.75	ST8SIA3	8.4	3	3	3	43.969
4787	4774	27331	4450	7670	4340	11236	2707	15355	0	O43174-2;O43174	12756	4067.75	CYP26A1	21.5	7	7	7	48.558
4974859	3559357	3334726	4515307	5169055	3706618	5763575	3354371	7449922	3497604	O43175	4810553.75	3783913.25	PHGDH	59.5	29	29	29	56.65
249409	136667	230126	164904	213356	166823	281390	158230	257266	54890	O43181	243570.25	156656	NDUFS4	29.1	5	5	5	20.108
3966	2805	3528	3079	4653	2626	5055	2416	4266	1579	O43189-2;O43189	4300.5	2731.5	PHF1	19	6	6	6	49.642
381	72	624	165	1086	121	1001	48	1350	0	O43194	773	101.5	GPR39	3.3	1	1	1	51.328
1966	953	2000	1337	3534	1058	5571	730	2372	0	O43236-5;O43236-2;O43236-3;O43236;O43236-4;O43236-6	3267.75	1019.5	SEPT4	9.4	2	2	2	38.542
104630	65249	104000	94318	126234	69607	159827	50890	133746	52240	O43237;O43237-2	123672.75	70016	DYNC1LI2	51.4	15	15	16	54.099
1231636	556371	955249	674572	1313043	532268	1574441	490233	1338516	531275	O43242;O43242-2	1268592.25	563361	PSMD3	64.8	38	38	38	60.977
78145	62439	89831	74912	88212	66840	106008	54486	108672	4163	O43251-8;O43251-6;O43251-5;O43251;O43251-10;O43251-2;O43251-4;O43251-9;O43251-7;O43251-3;Q9NWB1-3;Q9NWB1-4;Q9NWB1-5;Q9NWB1;Q9NWB1-2;A6NFN3-2;A6NFN3	90549	64669.25	RBFOX2;RBFOX1	43.9	13	13	13	47.343
187380	100531	131469	177270	194172	133266	270075	105199	300186	79516	O43252	195774	129066.5	PAPSS1	61.7	28	26	28	70.832
100180	69864	94181	84190	114429	72229	137202	65004	128994	63999	O43264;O43264-2	111498	72821.75	ZW10	58	37	36	37	88.828
149667	85306	130336	145357	89649	125476	112114	65456	180751	19431	O43272;O43272-2;O43272-1	120441.5	105398.75	PRODH	51.2	24	24	24	68.001
251168	138189	276840	179065	288882	188565	301500	155799	348422	91180	O43278	279597.5	165404.5	SPINT1	39.3	20	2	20	58.397
6553	5250	8349	5159	7626	6224	0	6076	11797	0	O43278-2	7509.33333333333	5677.25	SPINT1	37.4	1	1	19	56.885
10918	5563	10379	6734	7402	6399	9322	5931	12114	5314	O43286	9505.25	6156.75	B4GALT5	12.9	4	4	4	45.118
109468	80819	120174	93822	123943	81554	139932	72754	160913	55183	O43290	123379.25	82237.25	SART1	46	32	32	32	90.254
84218	52401	113964	62257	90450	71383	100891	53038	131507	38745	O43291;O43291-2	97380.75	59769.75	SPINT2	32.9	6	6	6	28.228
324840	49489	189267	37645	245034	49713	236811	46170	130133	36763	O43292-2;O43292	248988	45754.25	GPAA1	12.8	8	8	8	61.097
51726	35722	62773	44834	55108	36799	72522	29321	87633	27731	O43293;O43293-2	60532.25	36669	DAPK3	37.9	13	13	13	52.535
7275	4653	7573	5602	9085	5394	14422	4205	27500	1581	O43294-2;O43294	9588.75	4963.5	TGFB1I1	25.5	9	9	9	47.941
2436	1251	1833	1321	2313	1209	3414	938	3248	761	O43296;Q5CZA5-2;Q08ER8;Q5CZA5	2499	1179.75	ZNF264;ZNF805;ZNF543	9.3	2	2	4	70.586
1934	1212	2244	1435	1697	1097	2633	1051	2353	0	O43298	2127	1198.75	ZBTB43	10.5	3	2	3	52.63
4137	2585	4479	2896	5259	2693	4870	2381	6334	0	O43299;O43299-2;O43299-3	4686.25	2638.75	AP5Z1	13.8	7	7	7	88.604
2249	2389	2512	3580	2407	2552	2370	1965	4285	791	O43301	2384.5	2621.5	HSPA12A	14.8	7	6	7	74.977
280	285	246	356	286	271	352	252	395	0	O43303-2;O43303	291	291	CCP110	2.3	2	2	2	111.22
176	208	212	208	201	187	531	136	577	0	O43306-2;O43306	280	184.75	ADCY6	1.4	1	1	1	124.86
3922	2162	3290	2122	3515	2093	3875	2048	5543	0	O43310;O43310-2	3650.5	2106.25	CTIF	14.2	8	8	8	67.586
18623	7240	15555	9362	15892	7411	19226	7634	23026	6156	O43314-2;O43314	17324	7911.75	PPIP5K2	23.2	23	18	23	138.1
20754	12258	15624	17685	19678	14187	25172	11007	26873	9550	O43318-2;O43318-4	20307	13784.25	MAP3K7	32.6	15	1	15	64.229
708863	500374	666971	605787	859746	516007	961722	412380	807304	392354	O43324;O43324-2	799325.5	508637	EEF1E1	66.7	10	10	10	19.81
14072	6000	13383	7243	14985	6387	16320	6615	13698	11532	O43325	14690	6561.25	LYRM1	13.9	2	2	2	14.281
109370	47187	86548	52990	119629	34430	134911	40202	112708	39155	O43347	112614.5	43702.25	MSI1	56.9	14	12	14	39.124
6979	5870	5419	7493	6749	5381	4766	3936	8486	0	O43353-2;O43353	5978.25	5670	RIPK2	17.4	5	4	5	45.581
12619	8466	9870	8806	16863	8227	19988	6550	17195	5195	O43379;O43379-4;O43379-2;O43379-3	14835	8012.25	WDR62	25.6	28	28	28	165.95
2443	1139	2754	1852	2617	1308	3570	1130	2407	0	O43390-2;O43390-4	2846	1357.25	HNRNPR	56.4	1	1	36	71.214
1504116	1211724	1652733	1462918	1571398	1366447	1913015	1043437	1970991	1126996	O43390;O43390-3	1660315.5	1271131.5	HNRNPR	56.4	37	2	37	70.942
131078	75383	152375	99049	146329	88009	181862	72254	177146	60367	O43395;O43395-3	152911	83673.75	PRPF3	47.4	24	24	24	77.528
783024	424149	594016	557606	730377	466992	901291	360810	774519	274887	O43396	752177	452389.25	TXNL1	72	19	19	19	32.251
853743	648430	926591	825900	1058232	760167	1361987	563626	1623219	390095	O43399;O43399-5;O43399-7	1050138.25	699530.75	TPD52L2	73.8	15	2	15	22.237
207147	104187	221243	145183	206053	117365	220735	113596	221573	154238	O43402;O43402-2	213794.5	120082.75	EMC8	28.1	5	5	5	23.773
24385	19629	21636	21595	32996	18557	36831	14392	29844	15561	O43414;O43414-3;O43414-2	28962	18543.25	ERI3	28.2	7	7	7	37.238
5755	3836	5132	3783	5225	3582	8089	3533	9159	4913	O43422;O43422-2	6050.25	3683.5	PRKRIR	11.6	6	6	6	87.703
4918	1795	4295	1929	4356	2016	4604	2362	5179	1793	O43424-2;O43424;Q9ULK0-2;Q9ULK0	4543.25	2025.5	GRID2	13.7	9	9	9	102.82
23638	17822	18466	18600	19502	19626	22817	17027	24018	16852	O43427-2;O43427	21105.75	18268.75	FIBP	22.1	7	7	7	41.21
21477	13813	18721	16829	21822	13589	24983	11185	27367	7313	O43432;O43432-3;O43432-4;O43432-2	21750.75	13854	EIF4G3	22.9	26	26	30	176.65
5318	3500	5184	5830	4330	4425	3848	3386	5369	959	O43439-2;O43439-5;O43439;O43439-4;O43439-3	4670	4285.25	CBFA2T2	15.5	4	4	6	63.9
401176	236135	365990	340673	383522	273065	449945	213838	551033	228697	O43447;O43447-2	400158.25	265927.75	PPIH	75.7	10	9	10	19.208
3971	2504	2260	2256	1985	2343	4752	3351	17092	846	O43463;O43463-2	3242	2613.5	SUV39H1	8.3	3	3	3	47.907
63058	22332	58601	27826	69545	22223	62999	23311	60167	18790	O43464;O43464-3;O43464-2;O43464-4;P83110-2;P83110	63550.75	23923	HTRA2	31.2	10	10	10	48.84
11987	8049	10195	10761	11249	9777	9479	6986	10183	0	O43482	10727.5	8893.25	OIP5	31.4	4	4	4	24.691
73468	33426	51763	48594	64989	32572	63791	26374	59415	23689	O43488;Q8NHP1;O95154	63502.75	35241.5	AKR7A2	39.3	9	9	9	39.589
37499	21668	36222	29495	34856	19181	37039	25234	34337	23367	O43490-4;O43490-7;O43490-2;O43490;O43490-5;O43490-3;O43490-6	36404	23894.5	PROM1	29.4	17	17	17	93.653
8571	7844	11792	10036	7559	7066	15343	9181	18750	14370	O43491-4	10816.25	8531.75	EPB41L2	58.6	1	1	45	95.541
318726	211725	366347	256128	349944	201205	388038	213466	351175	205536	O43491;O43491-3;O43491-2	355763.75	220631	EPB41L2	56.7	48	4	48	112.59
111222	42493	135010	55294	135027	69986	142080	43864	91692	53773	O43493;O43493-5;O43493-3;O43493-7;O43493-4;O43493-6	130834.75	52909.25	TGOLN2	43.5	16	16	16	45.879
1095	1065	995	1299	1138	1125	1107	984	2122	1545	O43502-2;O43502	1083.75	1118.25	RAD51C	16.3	1	1	1	14.883
220901	121897	219475	121367	182306	160519	238079	131302	235830	142430	O43504	215190.25	133771.25	LAMTOR5	96.7	5	5	5	9.6138
22857	9011	20863	11362	21043	14082	25475	10312	19150	12550	O43505	22559.5	11191.75	B4GAT1	18.8	6	6	6	47.119
2896	2065	3328	2476	2959	2524	3517	2024	3720	0	O43513	3175	2272.25	MED7	25.8	3	2	3	27.245
3576	2575	4386	3019	5225	2354	5916	2167	6251	589	O43524;O43524-2	4775.75	2528.75	FOXO3	17.5	5	3	7	71.276
11174	9230	11601	8445	9688	10301	15089	8750	17316	5727	O43529	11888	9181.5	CHST10	16	4	4	4	42.206
1425	1190	1298	1195	1356	1214	1491	1054	2081	1518	O43542	1392.5	1163.25	XRCC3	10.7	3	3	3	37.849
5752	4071	4984	4766	5062	4807	5997	3243	6188	2669	O43567;O43567-2	5448.75	4221.75	RNF13	16.8	4	4	4	42.813
2279	1031	1506	1636	2424	1339	3219	1446	2268	1051	O43572	2357	1363	AKAP10	8	4	4	4	73.817
395	415	372	715	464	331	754	245	719	0	O43581;O43581-6;O43581-2;O43581-5;O43581-4;O43581-3	496.25	426.5	SYT7	4.7	1	1	1	45.501
193242	132041	181034	159959	266626	149125	294482	114771	241327	97063	O43583	233846	138974	DENR	36.9	5	5	5	22.092
112416	64897	86326	78138	124250	66370	135258	55377	130165	43924	O43592	114562.5	66195.5	XPOT	39.4	29	28	29	109.96
1121	0	1260	209	900	0	0	0	1348	0	O43597	1093.66666666667	209	SPRY2	5.4	1	1	1	34.688
19763	16783	16792	23532	23962	16864	42622	15008	33055	19613	O43598-2;O43598	25784.75	18046.75	DNPH1	18.2	2	2	2	16.187
1076975	597067	1232469	674609	1253930	667374	1347414	630289	1225304	649299	O43615	1227697	642334.75	TIMM44	54.6	26	26	26	51.355
252289	138388	211091	124872	232606	123780	259191	114298	365826	88053	O43617;O43617-2	238794.25	125334.5	TRAPPC3	47.2	8	8	8	20.274
198117	194110	167280	125219	129005	219890	388280	232503	952330	355926	O43633	220670.5	192930.5	CHMP2A	26.1	7	7	7	25.104
23192	15993	14904	18133	17144	15395	24373	14731	36608	17041	O43639	19903.25	16063	NCK2	22.1	6	6	7	42.915
60382	18930	44816	18142	47794	15152	52382	16938	65144	10540	O43657	51343.5	17290.5	TSPAN6	22.4	4	4	4	27.563
171078	107016	202595	121497	177755	94753	195767	105170	233649	108577	O43660;O43660-2	186798.75	107109	PLRG1	62.8	22	22	22	57.193
42735	24887	42825	35457	39583	26903	42566	26452	52309	25303	O43663-4;O43663;O43663-2;O43663-3	41927.25	28424.75	PRC1	38.9	19	19	19	70.19
84097	50524	87136	63373	94433	46292	116667	43612	139914	57419	O43665-2;O43665-1;O43665	95583.25	50950.25	RGS10	46.1	6	6	6	19.608
278740	142969	281093	157756	303625	155446	353426	133078	413233	92218	O43670-2	304221	147312.25	ZNF207	24.8	12	1	12	49.692
4805	2442	4331	2143	4564	1260	4572	1258	6122	0	O43670-4;O43670;O43670-3	4568	1775.75	ZNF207	23.3	1	1	12	52.693
341080	182513	330380	212356	313053	225895	381200	189651	316470	260426	O43674-2;O43674	341428.25	202603.75	NDUFB5	23.4	3	3	3	15.667
439151	202414	372986	254975	338571	245421	282534	178144	297563	26842	O43676	358310.5	220238.5	NDUFB3	21.4	2	2	2	11.402
70930	40165	65242	36976	56360	56309	76064	32314	30095	29900	O43677	67149	41441	NDUFC1	13.2	1	1	1	8.7341
900614	543790	771579	648550	668651	643057	648688	585561	976718	602185	O43678;O43678-2	747383	605239.5	NDUFA2	49.5	5	5	5	10.921
4878	4157	3089	4742	4179	4117	1985	3399	3732	7652	O43679-2;O43679-3;O43679	3532.75	4103.75	LDB2	13.3	2	2	3	38.005
510690	299500	474248	300518	628253	267076	775829	235330	599178	249668	O43681	597255	275606	ASNA1	60.1	12	12	12	38.792
20649	14179	17709	13682	19868	14836	26675	10803	23269	10153	O43683-2;O43683;O43683-3	21225.25	13375	BUB1	27.5	20	20	20	115.84
846215	472423	810410	676680	886436	538300	1078252	462876	1060070	642136	O43684-2;O43684	905328.25	537569.75	BUB3	59.5	19	19	19	36.954
33419	19924	91613	18951	45216	20184	52486	13482	105795	0	O43688-3;O43688;O43688-2	55683.5	18135.25	PPAP2C	19.8	4	4	4	26.103
2620509	1718386	2901126	2532949	3500911	1839157	4472068	1421843	5422563	1560919	O43707;O43707-2;O43707-3	3373653.5	1878083.75	ACTN4	71.5	63	41	63	104.85
84520	47459	98103	68837	95545	53561	125569	45495	103479	69726	O43708;O43708-3;O43708-2	100934.25	53838	GSTZ1	31.5	7	7	7	24.212
52249	27831	48121	31052	44188	28678	55106	28493	54213	17138	O43709;O43709-3;O43709-2	49916	29013.5	WBSCR22	26	6	6	6	31.88
262855	185369	325050	214504	240158	226351	316665	162653	277519	115850	O43715	286182	197219.25	TRIAP1	61.8	4	4	4	8.7858
106022	77843	101493	77064	92303	84631	98875	63565	107810	53327	O43716	99673.25	75775.75	GATC	61	6	6	6	15.086
124244	79257	111232	101555	127351	82434	143495	67785	179056	50604	O43719	126580.5	82757.75	HTATSF1	39.9	24	24	24	85.852
1398	1159	1655	1343	1793	1046	1789	827	1779	0	O43739-2;O43739	1658.75	1093.75	CYTH3	14.8	1	1	4	46.291
22067	14100	21600	17038	26018	13471	32123	11520	36409	11311	O43741;O43741-2	25452	14032.25	PRKAB2	34.9	5	5	6	30.302
120003	68411	114888	82954	133016	65400	141915	53837	149085	49103	O43747;O43747-2	127455.5	67650.5	AP1G1	42.2	26	26	26	91.35
44030	21135	37251	27505	45138	24538	49565	22681	69075	26675	O43752;O43752-2	43996	23964.75	STX6	49	7	6	7	29.176
73763	41210	80985	49969	77216	36279	79679	38221	92759	58763	O43759-2;O43759;O43759-3	77910.75	41419.75	SYNGR1	27.2	4	4	4	21.038
448489	302625	389470	374782	531679	285817	607541	235887	520239	215594	O43765	494294.75	299777.75	SGTA	37.7	12	12	12	34.063
16446	11036	18802	14512	16053	16671	19556	15923	19370	18892	O43766-2;O43766;O43766-3	17714.25	14535.5	LIAS	30.7	9	9	9	36.062
489877	398165	430301	714484	691081	460749	697207	296872	377810	339583	O43768-2;O43768;O43768-9;O43768-3;O43768-4;O43768-6;O43768-5;O43768-7;O43768-8	577116.5	467567.5	ENSA	63.2	8	6	8	12.975
123309	34058	132503	38694	123245	43943	126699	33391	77836	7756	O43772	126439	37521.5	SLC25A20	35.9	10	10	10	32.943
1423110	695998	1274918	968544	1744717	855708	2258717	688913	2203792	967664	O43776;O43776-2;REV__H7BZ55	1675365.5	802290.75	NARS	47.8	27	27	27	62.942
3013	2075	3227	2803	3876	2590	3426	1378	2744	0	O43791	3385.5	2211.5	SPOP	7.8	2	2	2	42.132
250870	118809	233484	147168	260848	123030	265639	115085	237787	107327	O43795-2	252710.25	126023	MYO1B	39.5	35	1	35	124.95
16107	11910	10079	13245	12423	11325	11883	13820	10844	15182	O43805	12623	12575	SSNA1	22.7	2	1	2	13.596
23424	8289	22302	10807	24066	4957	24049	4344	25554	2195	O43808	23460.25	7099.25	SLC25A17	19.9	5	5	5	34.566
1099104	775497	1149233	848279	1095086	707453	1432726	620390	1559731	419091	O43809	1194037.25	737904.75	NUDT21	58.1	11	10	11	26.227
39541	39937	26695	44677	35959	35729	37279	27926	58129	15056	O43813	34868.5	37067.25	LANCL1	20.6	6	6	6	45.283
109870	79538	120712	90890	115025	100102	140942	79062	188029	55894	O43815;O43815-2	121637.25	87398	STRN	50.8	26	26	26	86.131
152057	67634	174032	75103	169300	77355	189062	70045	180948	42437	O43818	171112.75	72534.25	RRP9	43.6	17	17	17	51.84
20868	10322	20978	9921	21661	13008	22901	9211	22203	10059	O43819	21602	10615.5	SCO2	21.4	4	4	4	29.81
69899	47913	84840	49874	92786	52807	103154	43797	74383	48667	O43823	87669.75	48597.75	AKAP8	32.2	18	18	18	76.107
39951	24632	54789	28507	59690	28149	65783	24808	64391	16969	O43824	55053.25	26524	GTPBP6	35.5	13	13	13	56.897
3389	1147	4470	1496	5677	1334	4731	1288	2348	0	O43826;O43826-2	4566.75	1316.25	SLC37A4	10.5	3	3	3	46.36
305	169	272	131	322	149	321	172	196	0	O43829	305	155.25	ZBTB14	2	1	1	1	50.956
431740	175571	420477	214435	389308	178138	433486	192488	364102	224584	O43837;O43837-2;O43837-3	418752.75	190158	IDH3B	52.5	17	17	17	42.183
87924	51633	60455	55085	91706	51654	107723	40507	115579	29038	O43847;O43847-2	86952	49719.75	NRD1	32.1	31	31	31	131.7
4615	11314	2246	4615	5399	12791	8015	10763	6552	13913	O43852-2;O43852-4;O43852-8;O43852-7	5068.75	9870.75	CALU	55.9	2	2	17	37.134
1466739	1426198	1288198	1699223	1426218	1979423	1794474	1263845	1568922	1345471	O43852;O43852-3;O43852-6;O43852-5;O43852-15;O43852-9;O43852-10;O43852-13;O43852-14;O43852-11;O43852-12	1493907.25	1592172.25	CALU	60.6	19	4	19	37.106
195061	69091	99169	80546	96273	82680	111034	58627	84823	38306	O43854-2;O43854	125384.25	72736	EDIL3	43	14	14	14	52.747
352687	201067	341906	280047	385259	221650	442170	194854	463734	209863	O43865;O43865-2	380505.5	224404.5	AHCYL1	49.8	21	14	21	58.951
7307	4452	6615	5091	8455	4815	10193	4545	11160	4867	O43896	8142.5	4725.75	KIF1C	17.6	10	10	16	122.95
67817	25493	67325	32417	63321	32046	70287	27289	74596	15460	O43909	67187.5	29311.25	EXTL3	35.6	26	26	26	104.75
110301	60509	105244	69219	124937	55217	131255	48013	117763	35063	O43913;O43913-2	117934.25	58239.5	ORC5	37.9	13	13	13	50.282
389049	190983	344748	237136	318706	224953	432463	206670	349208	224655	O43920	371241.5	214935.5	NDUFS5	51.9	5	5	5	12.517
42241	27727	28918	32667	40569	28068	57266	24189	64220	0	O43924	42248.5	28162.75	PDE6D	28.7	3	3	3	17.42
111769	84185	123809	99479	140612	81247	151133	71310	174831	79257	O43929;O43929-2;O43929-3;CON__Q2YDI2	131830.75	84055.25	ORC4	52.5	16	16	16	50.377
16224	12156	13077	14553	15119	13240	18354	10232	17217	9645	O43933;O43933-2	15693.5	12545.25	PEX1	22.1	24	24	24	142.87
6381	2315	6302	1993	6263	2461	7530	2103	7177	0	O43934-2;O43934	6619	2218	MFSD11	2.3	1	1	1	43.322
134583	83731	141474	104138	141598	90260	154527	87748	160736	68541	O60216;Q9H4I0-2	143045.5	91469.25	RAD21	43.4	22	20	22	71.689
341863	199849	484462	226728	476909	202840	431116	168195	426882	0	O60220	433587.5	199403	TIMM8A	83.5	6	6	6	10.998
1016	695	1155	693	898	675	1274	735	3104	0	O60229;O60229-2;O60229-6;O60229-4	1085.75	699.5	KALRN	2.7	2	2	7	340.26
51744	33495	47268	34918	54112	31821	61343	29237	67215	35821	O60231	53616.75	32367.75	DHX16	34.1	27	27	28	119.26
55287	36224	58009	44349	76303	41220	71973	30628	87025	3847	O60232	65393	38105.25	SSSCA1	51.8	7	7	7	21.474
10799	4610	8689	4538	8631	3673	6320	3734	6201	4927	O60238-2;O60238;Q12983	8609.75	4138.75	BNIP3L;BNIP3	6.1	2	2	2	19.558
2559	1723	1752	1667	1502	1856	4127	2532	7909	1743	O60241-4;O60241-3;O60241-2;O60241	2485	1944.5	BAI2	1.4	2	2	2	169.2
26127	11554	25037	13146	22093	11621	26079	9671	27796	5264	O60244	24834	11498	MED14	25.7	25	25	25	160.6
56424	21492	85215	30681	84442	24339	100617	19759	106463	4999	O60248;O60248-2	81674.5	24067.75	SOX15	73.8	8	7	9	25.251
168467	123240	151373	169129	189439	129315	220695	103240	285674	101944	O60256;O60256-3;O60256-2;O60256-4	182493.5	131231	PRPSAP2	55.3	15	14	15	40.925
59665	46676	64823	40592	61557	46369	116382	32890	103027	40520	O60262	75606.75	41631.75	GNG7	44.1	2	2	2	7.5217
470851	354596	478872	382785	497957	384198	503373	348266	409343	360035	O60264	487763.25	367461.25	SMARCA5	54.9	54	40	54	121.9
55656	24258	34414	31852	80931	28662	95129	18837	19738	41647	O60266-2;O60266	66532.5	25902.25	ADCY3	4.8	3	2	3	82.288
72937	35045	80729	48907	99944	38713	118200	32510	126225	20693	O60271-4;O60271-2;O60271;O60271-9;O60271-5;O60271-3;Q9UPT6;Q9UPT6-2	92952.5	38793.75	SPAG9	41.4	41	41	41	144.68
3648	3542	5337	4239	6112	3161	6423	2134	7630	0	O60279	5380	3269	SUSD5	7	4	4	4	68.02
1012	1280	1080	1430	893	1365	1403	1010	1975	1036	O60281-2;O60281	1097	1271.25	ZNF292	5.4	10	10	10	288.28
83777	53437	71087	73665	89848	56408	118671	51503	121597	49669	O60282;O60282-2	90845.75	58753.25	KIF5C	60	39	35	49	109.49
27595	16346	35127	17502	29992	17925	31385	19340	29942	14050	O60287	31024.75	17778.25	URB1	30.3	48	48	48	254.39
5581	2508	3949	3422	4264	2489	5730	2742	8667	1140	O60291-4;O60291;O60291-3;O60291-2;Q96PX1-2;Q96PX1	4881	2790.25	MGRN1	15.3	5	5	5	58.304
2708	1951	3118	2273	2646	1784	3553	1569	5982	165	O60292	3006.25	1894.25	SIPA1L3	8.5	11	11	11	194.61
11473	9754	13853	12339	14626	10272	16219	8228	18648	4314	O60293;O60293-2;O60293-4	14042.75	10148.25	ZFC3H1	23.4	34	34	34	226.35
56286	31825	57596	37522	60707	33935	65701	28281	50118	21304	O60306	60072.5	32890.75	AQR	39.5	44	44	44	171.29
200	154	222	165	258	146	182	115	267	0	O60307	215.5	145	MAST3	2.8	2	2	3	143.14
581	383	413	504	590	443	703	308	760	216	O60308;O60308-3	571.75	409.5	CEP104	5	3	3	3	104.45
308711	212261	343538	230613	307684	214744	363782	170572	408129	147576	O60313-2;O60313;O60313-10;O60313-11;O60313-9;O60313-13	330928.75	207047.5	OPA1	58.1	54	54	54	115.88
14625	9070	15721	10732	17031	10349	20431	9573	18161	7015	O60318;O60318-2	16952	9931	MCM3AP	27.5	32	32	32	218.4
3051	2456	2586	2825	2771	1762	3199	1493	3402	0	O60331-4;O60331;O60331-2;O60331-3	2901.75	2134	PIP5K1C	13.6	5	5	6	70.213
17160	12779	14790	13621	17768	12608	20467	9844	25299	9743	O60333-3	17546.25	12213	KIF1B	28.3	17	8	26	130.36
927	566	1206	519	822	608	995	427	756	747	O60337-5;O60337	987.5	530	MARCH6	1.5	1	1	1	97.177
211634	139660	189023	146091	197292	126824	233687	119431	186107	114228	O60341;O60341-2	207909	133001.5	KDM1A	54.3	32	32	32	92.902
32786	20860	31989	27075	47087	20530	61094	20124	54286	22711	O60343-2;O60343-3;O60343;O60343-5;O60343-4	43239	22147.25	TBC1D4	30.2	29	28	29	139.55
5713	4290	4393	4477	4861	4791	6391	3759	7271	4555	O60346;O60346-2	5339.5	4329.25	PHLPP1	14.9	16	16	16	184.67
41672	42955	33492	45174	40806	44273	45826	34222	42856	44454	O60427;O60427-2	40449	41656	FADS1	30.4	10	10	10	51.964
28533	23760	61339	30612	50641	34942	71247	19235	104189	12528	O60437	52940	27137.25	PPL	35.4	52	52	52	204.74
4933	6288	3423	5726	4503	6813	7251	3469	8398	879	O60443;O60443-3;O60443-2	5027.5	5574	DFNA5	19.4	6	6	6	54.554
757	406	791	558	664	408	774	302	907	0	O60447;O60447-2	746.5	418.5	EVI5	2.5	2	2	2	92.948
1019	619	862	961	883	853	1041	648	1462	771	O60449;O60449-3;O60449-2	951.25	770.25	LY75	4.4	5	5	5	198.31
33442	16055	51680	20862	42494	22047	67550	11835	100848	9934	O60462-4;O60462-5;O60462-2;O60462-3;O60462;O60462-6	48791.5	17699.75	NRP2	32.3	19	19	19	101.38
8223	3539	8160	3773	7474	3850	9380	3504	8108	4607	O60476	8309.25	3666.5	MAN1A2	11.7	5	5	5	73.003
3334	2021	2991	3514	2795	1680	2438	1655	3480	0	O60481-2;O60481	2889.5	2217.5	ZIC3	17.1	2	2	4	50.045
264224	113763	170306	193597	170606	116427	234375	115970	265495	143313	O60488-2;O60488	209877.75	134939.25	ACSL4	65.2	31	31	34	74.435
282414	161111	199900	200494	256092	158853	296781	135767	320189	129958	O60493;O60493-2;O60493-4;O60493-3	258796.75	164056.25	SNX3	66.7	7	7	8	18.762
5350	5633	6990	5517	6536	5952	6702	5160	11551	5322	O60499-2;O60499	6394.5	5565.5	STX10	41	4	3	4	22.445
146572	115526	119881	136647	135221	114134	167330	102637	191692	89731	O60502;O60502-4;O60502-2;O60502-3	142251	117236	MGEA5	43.2	28	28	28	102.91
1257	879	1894	1314	1883	947	2586	727	1802	357	O60503	1905	966.75	ADCY9	5.7	5	5	5	150.7
38640	51863	46159	63242	55728	45490	64435	40119	68309	32095	O60504-2;O60504	51240.5	50178.5	SORBS3	48.9	11	11	11	36.742
1362334	869877	1499241	1130738	1574291	976599	1880455	810996	1558700	968021	O60506;O60506-2	1579080.25	947052.5	SYNCRIP	59.9	23	2	33	69.602
4461	3488	5219	3959	4667	4133	4168	3436	7843	0	O60507	4628.75	3754	TPST1	9.7	3	3	3	42.188
65679	39973	79544	43466	79996	40915	88882	34947	77722	16960	O60508	78525.25	39825.25	CDC40	59.1	26	26	26	65.521
843	282	849	434	794	445	196	359	542	443	O60512;O60512-2	670.5	380	B4GALT3	14.2	3	3	3	43.927
134097	133050	94451	124458	104262	159882	131435	111040	159901	129188	O60513	116061.25	132107.5	B4GALT4	36.3	11	11	11	40.041
1149	704	1315	737	1048	648	1349	479	1387	171	O60518	1215.25	642	RANBP6	6	5	5	6	124.71
26625	18944	25194	25823	30477	22326	38719	17888	35402	21347	O60524-4;O60524-5;O60524-3;O60524;O60524-2	30253.75	21245.25	NEMF	21.2	18	18	18	118.02
129757	122430	97686	122387	139794	128390	193074	95994	276970	92791	O60547;O60547-2	140077.75	117300.25	GMDS	38.7	12	12	12	41.949
2365	1880	2033	3278	2415	1799	3111	1499	2907	2576	O60551	2481	2114	NMT2	12.2	2	2	5	56.98
12572	8573	15137	9743	14702	8267	16418	6616	15247	8126	O60563	14707.25	8299.75	CCNT1	12.7	7	5	7	80.684
56653	44672	43394	43574	58140	48039	82294	33357	106547	20709	O60566-3;O60566;O60566-2	60120.25	42410.5	BUB1B	45.8	36	36	36	121.38
76397	54926	64962	66032	69123	71127	95075	56317	132139	60825	O60568	76389.25	62100.5	PLOD3	42.4	24	24	24	84.784
68090	49152	62167	66640	75019	54905	78501	40525	81362	27111	O60573;O60573-2	70944.25	52805.5	EIF4E2	52.2	11	11	11	28.362
6965	4619	7467	5349	7398	4801	7157	3746	6872	2963	O60583;O60583-2;O60563-2	7246.75	4628.75	CCNT2	13	5	5	7	81.028
123739	68289	95520	86835	127451	64660	146161	58256	147580	68295	O60610-2;O60610-3;O60610	123217.75	69510	DIAPH1	38.3	39	39	39	138.91
121759	77377	106119	75985	129186	83673	171594	83151	184339	87297	O60613;O60613-2	132164.5	80046.5	SEP15	32.1	5	5	5	18.092
48927	30304	42710	35623	55662	31807	76480	27114	72992	17319	O60645	55944.75	31212	EXOC3	37.6	20	20	20	85.566
1091313	530402	1093560	719403	1191482	546508	1403478	396662	1315682	178822	O60664-4;O60664;O60664-3;O60664-2	1194958.25	548243.75	PLIN3	78.2	24	24	24	45.803
9497	4844	7968	6878	8974	5822	12771	4684	9891	4622	O60671;O60671-2;O60671-3	9802.5	5557	RAD1	11.7	3	3	3	31.827
268	195	249	232	211	182	372	131	212	125	O60673-2;O60673	275	185	REV3L	1.2	2	2	2	344.15
4960	1925	6357	2148	4898	2195	3803	1328	4935	0	O60675	5004.5	1899	MAFK	25.6	2	2	3	17.523
80977	51124	67054	57446	92706	57290	114803	52356	93507	52769	O60678;O60678-2	88885	54554	PRMT3	39.9	18	18	18	59.902
961	410	807	476	736	476	749	432	914	350	O60683;O60683-2	813.25	448.5	PEX10	12.9	2	2	2	37.069
362899	231805	313243	294562	385545	236974	412302	180720	402989	123938	O60684;O15131	368497.25	236015.25	KPNA6	42.9	19	12	19	60.029
599623	365138	474915	501491	662073	382023	715933	297131	617196	262565	O60701;O60701-3;O60701-2	613136	386445.75	UGDH	76.1	33	33	33	55.023
21852	17889	21869	27242	20274	24291	30334	17324	33375	25256	O60704	23582.25	21686.5	TPST2	20.2	8	8	8	41.911
518590	412442	749931	511838	688433	462051	794058	386244	927232	319207	O60716-3;O60716-5;O60716;O60716-2;O60716-7;O60716-8;O60716-4;O60716-6;O60716-11;O60716-13;O60716-9;O60716-10;O60716-21;O60716-19;O60716-17;O60716-15;O60716-18;O60716-16;O60716-14;O60716-12;O60716-23;O60716-24;O60716-20;O60716-22;O60716-27;O60716-29;O60716-25;O60716-26;O60716-31;O60716-32;O60716-28;O60716-30	687753	443143.75	CTNND1	67.4	52	52	52	104.98
80648	52140	74942	44970	72655	46047	103481	40431	84633	25564	O60725	82931.5	45897	ICMT	9.9	2	2	2	31.938
1287	756	894	1488	1762	824	2369	517	1397	0	O60739	1578	896.25	EIF1B	76.1	2	2	7	12.823
318637	193922	288739	273988	400349	212865	453833	168422	389815	110565	O60749;O60749-2	365389.5	212299.25	SNX2	36.6	19	17	19	58.47
181966	132456	171066	182990	161955	164859	225560	150536	249879	139600	O60762	185136.75	157710.25	DPM1	40.8	10	10	10	29.634
440954	323843	403485	335564	595322	331142	647324	268758	586953	274486	O60763	521771.25	314826.75	USO1	47.7	41	1	41	107.89
858	621	899	727	1188	585	911	541	856	0	O60763-2	964	618.5	USO1	47.2	1	1	41	109.19
5652	3441	8285	3546	8450	4045	9239	3141	7492	1884	O60779;O60779-2	7906.5	3543.25	SLC19A2	16.5	5	5	5	55.399
163161	102125	165150	98984	159959	118031	161723	93134	112001	86441	O60783	162498.25	103068.5	MRPS14	30.5	4	4	4	15.139
29278	19662	24599	25481	33825	22958	41220	20025	49724	1632	O60784;O60784-2;O60784-4;O60784-3	32230.5	22031.5	TOM1	37.4	10	9	10	53.818
56591668	49501052	54632733	48123466	52506238	51904731	55129794	49944545	66915771	51628593	O60814;Q99879;Q99877;Q93079;Q5QNW6;P62807;P58876;P57053;Q5QNW6-2;Q99880;Q96A08	54715108.25	49868448.5	HIST1H2BK;HIST1H2BM;HIST1H2BN;HIST1H2BH;HIST2H2BF;HIST1H2BC;HIST1H2BD;H2BFS;HIST1H2BL;HIST1H2BA	69	13	3	13	13.89
37245	22261	32221	25879	42747	22385	45625	19471	31057	11728	O60825-2;O60825	39459.5	22499	PFKFB2	28.2	12	9	12	54.406
8257	5429	9153	7276	10943	7051	12504	6182	15292	3150	O60826	10214.25	6484.5	CCDC22	15.8	7	7	7	70.755
157255	87409	147238	148593	171320	105749	210982	96131	241005	103247	O60828-2;O60828;O60828-5;O60828-3;O60828-4;O60828-6;O60828-7;O60828-10;O60828-9;O60828-8	171698.75	109470.5	PQBP1	39	7	7	7	30.401
131692	70777	120835	89254	136022	79484	160813	79145	147857	87749	O60830;O60830-2	137340.5	79665	TIMM17B	43.6	5	5	5	18.273
4912	2937	4649	2789	5420	3780	6626	2757	8362	4192	O60831	5401.75	3065.75	PRAF2	16.9	2	2	2	19.258
332335	220198	422122	242988	376988	229024	436163	238535	463348	231237	O60832;O60832-2	391902	232686.25	DKC1	53.1	23	23	23	57.673
295964	188929	300880	237043	374916	205299	425085	170872	398082	196738	O60841	349211.25	200535.75	EIF5B	38.8	46	46	46	138.83
4566	2635	4910	2358	4079	2304	2375	2233	4519	0	O60858-3;O60858;O60858-2	3982.5	2382.5	TRIM13	10.5	4	4	4	47.332
912	792	1358	1374	1632	738	0	863	1652	0	O60861-2;O60861-1;O60861-4;O60861	1300.66666666667	941.75	GAS7	6.5	1	1	1	39.205
948031	758780	726006	1110393	974785	910003	1068785	721193	1375014	663960	O60869;O60869-2;O60869-3	929401.75	875092.25	EDF1	64.2	13	12	13	16.368
46739	30245	45682	38427	41421	29491	48013	26466	51603	23501	O60870;O60870-2	45463.75	31157.25	KIN	33.1	12	12	12	45.373
3485	2587	1927	3320	2129	2567	3545	1960	7390	1621	O60879-2;O60879-3;O60879	2771.5	2608.5	DIAPH2	10.5	10	10	10	124.83
606271	354932	494195	463347	614607	399791	664091	346852	541291	381592	O60884	594791	391230.5	DNAJA2	58	16	16	16	45.745
50222	41757	41448	47577	46406	41566	58843	38171	64285	39021	O60885;O60885-2;O60885-3	49229.75	42267.75	BRD4	22.5	24	18	24	152.22
234075	145090	168789	201393	276055	137376	306768	99786	379639	90065	O60888-3;O60888;O60888-2	246421.75	145911.25	CUTA	56.4	7	7	7	16.832
684	426	485	588	837	419	929	401	1128	0	O60890	733.75	458.5	OPHN1	1.2	1	1	1	91.64
2366	1659	3474	1767	3684	1493	5339	1715	4289	554	O60906	3715.75	1658.5	SMPD2	5.7	2	2	2	47.645
6570	3387	3952	6311	4024	2430	4115	2997	6526	0	O60907-2;O60907;Q9BQ87	4665.25	3781.25	TBL1X;TBL1Y	33.1	5	5	11	57.048
60550	35750	76890	47222	52528	53120	69482	30894	86231	25332	O60911	64862.5	41746.5	CTSV	44.3	9	9	9	37.329
28411	10280	21435	12515	23876	10846	24870	9846	23191	13530	O60921-2;O60921	24648	10871.75	HUS1	17.4	4	4	4	29.287
436014	332713	384338	402050	498337	303815	686780	257972	723638	272354	O60925	501367.25	324137.5	PFDN1	61.5	6	6	6	14.21
22736	9724	12177	17421	24252	7392	0	6288	22947	0	O60927	19721.6666666667	10206.25	PPP1R11	41.3	3	3	3	13.952
3094	1797	3094	2364	2612	2260	4748	2110	3974	3607	O60930	3387	2132.75	RNASEH1	6.3	1	1	1	32.064
41039	22478	41218	31411	48764	24625	51536	17720	46984	8971	O60934	45639.25	24058.5	NBN	35.9	20	20	20	84.958
26910	17965	19614	31565	17563	22556	31689	22468	55928	31357	O60941-3;O60941-5;O60941-2;O60941-4;O60941-7;O60941;O60941-6	23944	23638.5	DTNB	14.3	6	3	6	64.424
42245	28610	36701	36326	41805	27599	51160	25368	51736	19121	O60942-4;O60942;O60942-2;O60942-3	42977.75	29475.75	RNGTT	34.9	14	14	14	61.704
102192	67608	87287	67919	96665	69605	122438	55472	109979	54638	O75027-2;O75027;O75027-3	102145.5	65151	ABCB7	38.1	21	21	21	82.768
227	206	130	248	160	177	94	149	265	0	O75037-3;O75037-4;O75037-2;O75037	152.75	195	KIF21B	2.5	1	1	3	179.75
35381	24604	33227	30653	45413	23264	54656	22076	39619	10709	O75044;P0DJJ0	42169.25	25149.25	SRGAP2;SRGAP2C	28.9	20	8	20	120.87
79368	36593	60489	57584	76936	34892	80828	41552	69179	48425	O75052;O75052-3;O75052-2	74405.25	42655.25	NOS1AP	33.2	12	12	12	56.149
3723	2301	3241	3601	3499	3117	2784	2598	3956	2081	O75054;O75054-2	3311.75	2904.25	IGSF3	11.6	9	9	9	135.19
1013	560	849	722	1027	605	1554	578	1877	152	O75061-4;O75061;O75061-2;O75061-3	1110.75	616.25	DNAJC6	8.4	5	5	5	98.648
10389	6594	11802	6014	10294	6768	9719	5942	11209	2382	O75063	10551	6329.5	FAM20B	21.5	5	5	5	46.432
267	170	213	201	246	195	395	170	298	0	O75064	280.25	184	DENND4B	2.1	3	3	3	163.84
235197	259008	201086	165660	100762	213790	237040	256058	671172	335951	O75071	193521.25	223629	EFCAB14	25.7	7	7	7	55.031
1877541	1136789	1367395	1389611	1914009	1246666	2424561	1006600	3075148	1055887	O75083;O75083-3	1895876.5	1194916.5	WDR1	68.5	34	34	34	66.193
59931	88483	88377	106367	97559	92020	117953	49003	130995	7746	O75084	90955	83968.25	FZD7	14.5	8	4	8	63.619
912	494	716	474	712	441	700	774	571	151	O75096	760	545.75	LRP4	3.7	6	6	6	212.04
8361	7225	6259	7420	7727	7229	9662	6875	13352	6366	O75113	8002.25	7187.25	N4BP1	17.6	10	10	10	100.38
30610	18302	29318	21960	33138	18133	40486	17412	39944	16342	O75116	33388	18951.75	ROCK2	35.3	37	37	42	160.9
32830	21459	34569	26305	36540	24167	52227	17749	50676	21946	O75122-3;O75122;O75122-2	39041.5	22420	CLASP2	36.7	36	36	43	165.85
25542	13919	26959	13636	25744	15554	30770	13481	38170	12612	O75127	27253.75	14147.5	PTCD1	32.3	17	17	17	78.855
36601	19981	47386	26629	37797	29342	49911	13477	62602	11827	O75128;O75128-2;O75128-3;O75128-7;O75128-5;O75128-4	42923.75	22357.25	COBL	33.4	28	9	28	135.62
154234	80489	101315	117413	149471	79033	163763	69265	190008	27802	O75131	142195.75	86550	CPNE3	44.1	20	19	20	60.13
153	164	171	144	130	144	0	150	195	0	O75132	151.333333333333	150.5	ZBED4	2	1	1	1	130.32
579	340	649	501	725	419	390	388	899	0	O75140-8;O75140-5;O75140-1;O75140-4;O75140-9;O75140;O75140-2;O75140-6	585.75	412	DEPDC5	4.3	4	4	4	170.53
7889	6829	7333	6340	8509	6416	8643	5466	11028	1483	O75143-2;O75143;O75143-5;O75143-4;O75143-3	8093.5	6262.75	ATG13	14.4	5	5	5	52.822
27710	16830	39452	17929	38284	17094	42302	18382	32586	16205	O75146;O75146-2	36937	17558.75	HIP1R	31.5	26	26	26	119.39
66074	47953	66238	57529	71171	54463	90807	42464	81544	33673	O75147-4;O75147;O75147-2;O75147-1	73572.5	50602.25	OBSL1	24.2	27	27	27	168.52
43347	26772	36396	26471	39044	25675	46724	24469	55956	13244	O75150;O75150-4;O75150-3	41377.75	25846.75	RNF40	34.9	25	25	28	113.68
2512	1546	2737	2039	2379	1669	2469	1573	2668	469	O75151	2524.25	1706.75	PHF2	8	5	5	6	120.77
98568	61656	102151	82889	92550	69151	115872	58624	111678	50045	O75152;A0A1B0GTU1	102285.25	68080	ZC3H11A	44	28	28	28	89.13
125579	79428	116342	100148	150653	73632	167660	61336	118932	56154	O75153	140058.5	78636	CLUH	46.4	41	41	41	146.67
3476	3774	2463	4753	5574	3981	7508	2302	6018	2053	O75155;O75155-2	4755.25	3702.5	CAND2	15.9	13	11	16	135.25
691	817	518	717	652	694	0	615	1418	0	O75157-2;O75157;Q15714-2;Q9Y3Q8-2	620.333333333333	710.75	TSC22D2;TSC22D1;TSC22D4	2.8	1	1	2	76.391
152	89	194	147	209	106	0	88	100	0	O75161-2;O75161	185	107.5	NPHP4	2.6	1	1	1	99.952
11298	9420	8643	11699	10987	9919	10685	8088	13730	7127	O75164;O75164-2	10403.25	9781.5	KDM4A	16.2	12	12	12	120.66
28410	17803	30017	20660	32580	19631	36163	16035	34585	11064	O75165	31792.5	18532.25	DNAJC13	33	59	59	59	254.41
4918	4772	5278	5136	3600	5223	5245	4037	10627	4929	O75167-5;O75167-2;O75167;O75167-4	4760.25	4792	PHACTR2	15.2	6	6	6	61.457
2319	1737	1895	2354	2486	1773	2308	1600	3273	772	O75170-6;O75170-2;O75170-4;O75170-3;O75170-5;O75170	2252	1866	PPP6R2	8.3	6	6	6	98.125
3565	1597	2374	1892	2778	1269	2640	1130	3292	0	O75173;O75173-2	2839.25	1472	ADAMTS4	6.5	3	3	3	90.196
13134	8996	12746	9250	15113	8818	19599	6926	18411	1782	O75175	15148	8497.5	CNOT3	6.8	4	4	4	81.871
34853	21576	32731	27334	41264	22313	46445	17549	45818	11629	O75179-2;O75179;O75179-7;O75179-6;O75179-4;O75179-3;O75179-5	38823.25	22193	ANKRD17	29.7	51	35	51	274.18
8430	4288	8042	5410	7427	4619	9307	4076	9854	4229	O75182;O75182-2;O75182-3	8301.5	4598.25	SIN3B	18.8	15	15	15	133.06
2466	1394	2938	1059	2253	1364	4200	1024	5904	0	O75190-3	2964.25	1210.25	DNAJB6	37.8	1	1	13	35.714
358254	276475	344188	342678	296981	332048	302913	254740	329083	264676	O75190;O75190-2;O75190-4;Q8NHS0;Q8WWF6	325584	301485.25	DNAJB6	37.4	13	1	13	36.087
4532	2313	4738	2249	4699	1607	5767	1737	5469	0	O75204	4934	1976.5	TMEM127	7.6	1	1	1	25.841
45891	25930	37642	37164	43675	29584	48734	29817	42334	21739	O75208	43985.5	30623.75	COQ9	20.8	5	5	5	35.509
434031	353880	335167	468355	539530	380118	584099	272673	812828	175381	O75223;O75223-3;O75223-2;O75223-4	473206.75	368756.5	GGCT	63.8	10	10	10	21.007
208189	111281	164151	114505	155116	127859	172467	117212	154754	57913	O75251-2;O75251	174980.75	117714.25	NDUFS7	32	5	5	5	22.202
355643	183978	285498	207980	276206	210842	321268	200861	335125	223179	O75306;O75306-2	309653.75	200915.25	NDUFS2	59	20	20	20	52.545
92741	51110	70164	62631	96359	52020	123987	45961	141152	48580	O75312	95812.75	52930.5	ZPR1	41.2	14	14	14	50.925
21158	9187	27183	11390	21906	11316	24435	8647	26081	606	O75319;O75319-2	23670.5	10135	DUSP11	18.6	6	6	6	43.71
128427	75670	132477	62870	87786	69696	110134	67005	96075	66143	O75323;O75323-2	114706	68810.25	GBAS	22.7	4	4	5	33.742
1685	892	1878	1118	2002	1019	2194	866	2535	633	O75326-2;O75326	1939.75	973.75	SEMA7A	6.3	3	3	3	73.363
75615	53439	65768	60286	83862	59135	116147	51813	105724	54794	O75330-2;O75330;O75330-3;O75330-4	85348	56168.25	HMMR	46.8	31	31	31	82.3
240226	123805	205466	183155	262617	135960	274844	124234	274914	124428	O75340;O75340-2;O75340-3	245788.25	141788.5	PDCD6	61.3	9	8	9	21.868
2033088	1565755	1270877	1888706	2207068	1386158	2909217	1261037	3026687	1208577	O75347;O75347-2	2105062.5	1525414	TBCA	46.3	8	8	8	12.855
418989	260735	403591	286243	418181	303435	479249	246979	665975	249631	O75348;O95670-2;O95670	430002.5	274348	ATP6V1G1	44.9	6	4	6	13.757
204651	140208	167391	196470	222808	138676	259889	128546	279712	143381	O75351	213684.75	150975	VPS4B	42.3	18	14	18	49.301
42674	19394	33195	20816	33035	22587	34051	21369	44277	17115	O75352-2;O75352	35738.75	21041.5	MPDU1	18.3	4	4	4	19.752
9134	3734	7580	3550	10242	4450	11188	3576	8420	4494	O75354-2;O75354-3;O75354	9536	3827.5	ENTPD6	20.1	6	5	6	51.158
32315	25118	35983	32535	32979	28499	36010	22122	28806	19409	O75362	34321.75	27068.5	ZNF217	35.8	26	26	26	115.27
651945	193655	436578	230455	478716	152492	547012	160118	525819	103442	O75367;O75367-3;O75367-2	528562.75	184180	H2AFY	49.2	15	13	15	39.617
248024	174942	131089	243115	225354	167366	319940	127694	390013	158127	O75368	231101.75	178279.25	SH3BGRL	79.8	9	9	9	12.774
8538	247	11771	18563	11828	18190	13712	7431	22936	1892	O75369-2;O75369-9;O75369;O75369-6;O75369-3;O75369-7;O75369-5;O75369-4	11462.25	11107.75	FLNB	78.3	1	1	159	275.66
1381065	967855	1745271	1286690	1911592	1085055	2329060	816568	2414816	870281	O75369-8	1841747	1039042	FLNB	77.1	150	2	160	281.63
4925	2824	4944	3800	5113	3211	5272	2880	5795	1334	O75376;O75376-2;O75376-3	5063.5	3178.75	NCOR1	16.1	23	23	23	270.21
9727	5093	12628	4985	12884	6091	7597	3798	3732	0	O75379-2;O75379	10709	4991.75	VAMP4	13.6	1	1	1	16.24
426327	293652	397524	308864	332500	330071	426322	295325	464540	100588	O75380	395668.25	306978	NDUFS6	48.4	4	4	4	13.711
118256	61563	123374	75933	113214	69926	115219	55214	113513	77369	O75381-2;O75381	117515.75	65659	PEX14	46.4	10	9	10	36.701
8152	4843	6706	6139	8441	5274	9243	3520	10290	2828	O75382-2;O75382;O75382-4;O75382-3	8135.5	4944	TRIM3	16.9	9	9	10	79.609
651	553	542	702	529	482	857	381	820	440	O75385	644.75	529.5	ULK1	4.3	3	3	3	112.63
5025	3249	4686	3899	5478	3856	7836	2636	8557	1774	O75386-2;O75386;O75386-3	5756.25	3410	TULP3	15	6	6	6	56.545
3781	4190	3749	4256	4247	4172	4669	4399	7663	2453	O75387;O75387-2	4111.5	4254.25	SLC43A1	10.7	4	3	4	61.476
2052698	1105731	2180212	1236293	1971349	1229292	2219377	1164055	1564800	1159232	O75390	2105909	1183842.75	CS	48.1	18	18	18	51.712
113860	77082	76140	122280	119573	96419	153874	75940	143025	100516	O75391	115861.75	92930.25	SPAG7	45.8	9	9	9	26.034
174388	105592	180148	138538	142429	131166	178160	98026	170086	117750	O75394	168781.25	118330.5	MRPL33	38.5	2	2	2	7.6191
654680	235214	714079	305784	676994	268458	759077	248824	946144	251631	O75396	701207.5	264570	SEC22B	38.6	10	10	10	24.593
206482	120462	235444	152409	248203	138302	287613	110132	249315	110425	O75400-3	244435.5	130326.25	PRPF40A	20	21	1	21	106.91
10628	7407	13312	8405	13234	9006	15184	7852	17566	5940	O75400;O75400-2	13089.5	8167.5	PRPF40A	20.7	1	1	21	108.8
5152	2989	7810	4212	5167	4133	5914	2673	9450	1390	O75410-7;O75410-9;O75410;O75410-2;O75410-3;O75410-10;O75410-5;O75410-4;O75410-6;O75410-8	6010.75	3501.75	TACC1	16.7	7	7	8	79.871
2312	1449	1704	1458	1858	1373	2204	1331	1425	1808	O75419-2;O75419;O75419-3	2019.5	1402.75	CDC45	3.3	2	2	2	60.244
11075	12607	9591	13489	11954	13372	11147	9610	13287	7097	O75420	10941.75	12269.5	GIGYF1	23.8	15	14	15	114.6
318	138	600	279	753	564	0	223	670	0	O75425-2;O75425-4;O75425	557	301	MOSPD3	6.3	1	1	1	24.148
15659	8022	14847	10612	14345	10229	15466	9187	20372	9246	O75427	15079.25	9512.5	LRCH4	37.8	14	12	14	73.449
334263	199039	320127	210848	342321	206207	429283	176084	285823	149034	O75431;O75431-2	356498.5	198044.5	MTX2	60.1	10	10	10	29.763
178401	94270	152082	108709	204368	87853	241250	74618	237934	99842	O75436;O75436-2	194025.25	91362.5	VPS26A	51.4	13	13	13	38.169
8833	4587	6028	5500	6305	6623	16049	5493	8007	0	O75438;O75438-2	9303.75	5550.75	NDUFB1	20.7	1	1	1	6.9611
516523	307932	585662	341243	555340	333923	611500	254634	478280	181343	O75439	567256.25	309433	PMPCB	54.2	21	21	21	54.366
68901	58770	68662	42003	76032	54090	80206	41660	56324	37149	O75446	73450.25	49130.75	SAP30	18.6	4	4	4	23.306
16492	9422	17232	11082	16505	9997	17795	8719	20026	4484	O75448-2;O75448	17006	9805	MED24	31.2	23	23	23	108.94
23211	17730	19914	24278	23554	19276	28147	16110	27706	14595	O75449;O75449-2	23706.5	19348.5	KATNA1	45.8	17	15	17	55.964
819	383	930	518	934	416	851	418	1053	0	O75460	883.5	433.75	ERN1	4.8	3	3	3	109.73
4741	2131	4310	3454	4497	2255	5878	1916	7081	0	O75461;O75461-3;O75461-2	4856.5	2439	E2F6	13.2	3	3	3	31.844
10950	3088	8695	4339	8769	5485	7788	6293	5865	2003	O75462	9050.5	4801.25	CRLF1	21.6	6	6	6	46.301
1677464	1618792	1534786	1675945	1679741	1817023	2029855	1554769	2089516	1705660	O75475;O75475-3;O75475-2	1730461.5	1666632.25	PSIP1	57.4	33	32	33	60.103
243662	149426	280540	189055	259750	191895	241523	160067	326086	69137	O75477	256368.75	172610.75	ERLIN1	51.4	13	13	15	39.171
2815	2127	2568	1903	2360	2220	0	1815	3301	0	O75486;O75486-4	2581	2016.25	SUPT3H	10.4	3	3	3	35.792
645471	235835	482342	394069	312912	305111	525807	206452	704985	272330	O75487;O75487-2	491633	285366.75	GPC4	50.2	23	21	23	62.411
552693	329333	442936	411009	447425	407828	513963	370781	521957	427745	O75489;O75489-2	489254.25	379737.75	NDUFS3	49.6	15	15	15	30.241
944351	438043	898227	618781	956131	493681	918238	415125	911070	180405	O75494-5;O75494-4;O75494-6;O75494-3;O75494-2;O75494;Q8WXF0	929236.75	491407.5	SRSF10	45.5	8	8	8	20.117
23753	16152	23945	24571	24268	17727	22734	13138	17445	4242	O75496	23675	17897	GMNN	31.1	4	4	4	23.565
12431	5106	11090	5341	9889	5719	13390	4318	13292	3956	O75503	11700	5121	CLN5	14.2	5	5	5	41.496
164699	163838	138206	197921	149024	173212	161751	119324	179114	42441	O75506	153420	163573.75	HSBP1	64.5	3	3	3	8.5435
1662	243	1754	689	3018	358	2588	355	2761	0	O75508	2255.5	411.25	CLDN11	6.8	1	1	1	21.993
2459	724	4181	893	3633	798	3589	740	5184	428	O75509	3465.5	788.75	TNFRSF21	15	7	6	7	71.844
181743	155234	144996	185484	219579	153708	275346	117421	253400	87112	O75521-2;O75521	205416	152961.75	ECI2	57.9	16	16	16	39.609
120458	61798	150823	89599	135217	65882	149586	75181	144431	54355	O75525-2;O75525	139021	73115	KHDRBS3	33.2	8	8	9	30.249
33638	20335	32859	19535	31237	20896	40227	17815	46074	14887	O75528-2;O75528	34490.25	19645.25	TADA3	33.6	8	8	8	41.392
6312	3499	6348	4374	6308	3781	5518	3158	6310	1690	O75529;O75529-2	6121.5	3703	TAF5L	24.1	10	10	10	66.155
49337	27792	43558	33893	49711	24685	56642	26030	43893	24026	O75530-3;O75530;O75530-2	49812	28100	EED	38.8	14	14	14	45.524
2895471	2093377	2382385	1765957	2895401	1734777	3152937	1557767	2324169	469006	O75531	2831548.5	1787969.5	BANF1	51.7	6	6	6	10.058
612933	417203	635913	498494	672821	457294	773195	383555	741669	317931	O75533;O75533-2	673715.5	439136.5	SF3B1	63	61	61	61	145.83
606454	358557	465712	395116	590612	366651	591487	283059	512402	301731	O75534;O75534-4;O75534-2;O75534-3	563566.25	350845.75	CSDE1	55.6	38	38	38	88.884
6519	4653	6068	3303	7199	4515	8870	4099	10410	4073	O75554-2;O75554	7164	4142.5	WBP4	7.9	2	2	2	40.03
8264	7539	7397	8752	8888	5991	10426	7224	9959	3462	O75564-2;O75564	8743.75	7376.5	JRK	5.3	3	3	3	62.789
231001	118742	217355	158928	225232	119420	270187	102415	327212	82838	O75569;O75569-3;O75569-2	235943.75	124876.25	PRKRA	49.2	13	13	13	34.404
7003	4369	7386	5172	7589	4672	10025	4563	8806	2134	O75570;O75570-2	8000.75	4694	MTRF1	11	4	4	4	52.305
23211	19026	20488	17215	25274	14275	25419	9789	18238	0	O75575;O75575-4;O75575-2;O75575-3	23598	15076.25	CRCP	34.5	3	3	3	16.871
480	232	409	280	411	290	183	240	498	0	O75581	370.75	260.5	LRP6	2	3	3	3	180.43
27948	13633	32855	20206	32680	16906	36717	13775	30792	21327	O75586;O75586-2;O75586-3	32550	16130	MED6	25.2	5	5	5	28.424
5542	2554	4681	5129	5069	2832	6397	2686	5927	1955	O75592-2;O75592	5422.25	3300.25	MYCBP2	5.3	21	21	21	513.25
2296	701	1903	860	1615	1030	1900	1437	1161	0	O75593	1928.5	1007	FOXH1	9	2	2	2	39.257
8895	10815	13751	10345	19464	10962	21483	13731	12615	11103	O75600;O75600-2	15898.25	11463.25	GCAT	28.6	7	7	7	45.285
836482	347503	857269	375364	972821	452871	1183699	312265	323768	298260	O75607	962567.75	372000.75	NPM3	64.6	7	7	7	19.343
723161	327057	560923	422733	747393	293925	711592	315901	914240	267863	O75608-2;O75608	685767.25	339904	LYPLA1	52.8	7	7	7	22.875
31373	6381	31141	6310	14532	7818	17545	15593	10249	18198	O75610	23647.75	9025.5	LEFTY1	26.5	7	3	7	40.88
87707	44691	87629	64262	91917	54983	97650	47916	84677	27221	O75616;O75616-2	91225.75	52963	ERAL1	35	10	10	10	48.349
444138	258588	443850	295662	452841	266840	519395	246358	520650	229503	O75643;O75643-2	465056	266862	SNRNP200	56.6	104	104	104	244.5
11047	2870	11617	3534	10864	2935	10213	3167	8800	2688	O75648;O75648-2;O75648-4;O75648-3;O75648-5	10935.25	3126.5	TRMU	26.6	10	10	10	47.744
159809	87405	124758	129626	168464	104259	196605	81093	209578	66520	O75663;O75663-2	162409	100595.75	TIPRL	53.3	12	11	12	31.444
7772	2816	5855	3522	5315	3280	6155	2830	6011	1368	O75665;O75665-3;O75665-2	6274.25	3112	OFD1	15.2	12	12	12	116.67
18030	11936	13532	15879	17784	12173	21525	10099	28665	6821	O75674;O75674-2;O75674-3	17717.75	12521.75	TOM1L1	33.6	9	9	9	52.988
2269	1289	2084	1914	2434	3138	3274	1296	2948	0	O75676-2;O75676;O75582-3;O75582	2515.25	1909.25	RPS6KA4	6.8	4	4	4	84.883
349557	111659	335238	169784	262849	152824	312658	187818	330054	164101	O75683	315075.5	155521.25	SURF6	42.4	15	15	15	41.45
313536	209801	261963	269406	304580	203772	408133	167183	544402	160001	O75688;O75688-4;O75688-2;O75688-5;O75688-3	322053	212540.5	PPM1B	49.7	20	17	20	52.642
80642	44162	96466	44672	85792	46383	97029	43624	90940	39310	O75691	89982.25	44710.25	UTP20	35.7	82	82	82	318.38
265329	169432	297543	183567	299134	180695	339742	151775	247189	157687	O75694;O75694-2	300437	171367.25	NUP155	41.8	40	40	40	155.2
22758	8586	28470	13364	27440	13492	35084	12061	42420	15659	O75695	28438	11875.75	RP2	18.9	5	5	5	39.641
151428	125123	142185	166096	154913	136100	197909	113196	224417	97522	O75717;O75717-2	161608.75	135128.75	WDHD1	55.4	45	45	45	125.97
388583	201584	331431	219325	333910	232126	409982	187692	549478	215407	O75718	365976.5	210181.75	CRTAP	37.9	13	13	13	46.561
21692	9360	20179	11292	20606	10656	22927	10310	20694	11101	O75746;O75746-2	21351	10404.5	SLC25A12	41.3	15	15	23	74.761
1318	918	1426	1261	1416	1053	1956	927	2209	1067	O75762	1529	1039.75	TRPA1	4.6	4	4	4	127.5
3395	3331	1546	3259	2581	2449	4427	2174	5412	0	O75771-2;O75771-6;O75771-7;O75771-3;O75771-4;O75771-5;O75771;O75771-8	2987.25	2803.25	RAD51D	32.7	1	1	1	5.3873
10845	9591	10947	10393	11232	9721	31442	9073	15781	34311	O75781-2;O75781	16116.5	9694.5	PALM	17.5	4	4	4	37.157
149440	49734	102406	73757	85032	77349	112244	58685	132196	34577	O75787-2;O75787	112280.5	64881.25	ATP6AP2	43.4	10	10	10	35.612
85040	59925	64669	81853	88205	76092	108965	54367	112882	63614	O75792	86719.75	68059.25	RNASEH2A	51.2	12	12	12	33.395
84551	47355	58017	58077	66050	53798	89093	39226	72081	36947	O75794	74427.75	49614	CDC123	30.7	8	8	8	39.134
159487	86764	140622	124357	154312	93248	227129	95835	171131	80564	O75817	170387.5	100051	POP7	32.1	4	4	4	15.651
11287	6045	13744	8503	13006	7169	15639	7125	19128	4933	O75818-2;O75818	13419	7210.5	RPP40	27.4	6	6	6	39.327
1526	814	1551	1176	1463	963	1916	996	2127	0	O75820-3;O75820-4;O75820-2;O75820	1614	987.25	ZNF189	5.3	2	2	2	62.061
737911	453647	702531	577915	828855	541603	968173	419033	1188582	349824	O75821	809367.5	498049.5	EIF3G	55.6	17	17	17	35.611
478058	314264	469773	481692	582586	369965	717130	306911	691084	431871	O75822;O75822-3;O75822-2	561886.75	368208	EIF3J	46.1	12	12	12	29.062
341670	89755	119298	172324	165385	139684	232945	128871	216308	21025	O75828	214824.5	132658.5	CBR3	59.6	10	10	12	30.85
28485	29212	13815	24066	15895	30282	21350	21946	23202	9440	O75829-2;O75829	19886.25	26376.5	LECT1	40.2	9	9	9	36.974
576937	209005	303233	450236	339707	221534	480613	183935	700166	95714	O75832;O75832-2	425122.5	266177.5	PSMD10	58	10	10	10	24.428
20840	12354	18748	14955	26676	14964	33480	12200	35068	10447	O75843	24936	13618.25	AP1G2	21.8	13	13	13	87.116
277647	120662	278015	144358	297178	132075	310398	125827	273687	126280	O75844	290809.5	130730.5	ZMPSTE24	36	18	18	18	54.812
782	457	597	469	862	416	1135	380	789	508	O75864	844	430.5	PPP1R37	5.8	3	3	3	74.766
5104	2826	3713	4436	4336	2809	2465	2023	5703	0	O75865;O75865-2	3904.5	3023.5	TRAPPC6A	13.2	2	2	2	17.604
1417850	1160771	1045071	1686622	1819693	1132721	2264847	1102255	2188552	1262413	O75874	1636865.25	1270592.25	IDH1	63.3	23	22	23	46.659
41145	27681	42797	31473	49874	30950	48757	23837	43490	8590	O75879	45643.25	28485.25	GATB	40.8	12	12	12	61.863
395517	232191	471974	167970	445050	192980	494169	163869	385819	212913	O75880	451677.5	189252.5	SCO1	24.6	7	7	7	33.814
2528	786	2307	1352	2338	1093	2424	920	1957	586	O75882;O75882-3;O75882-2	2399.25	1037.75	ATRN	7.2	7	7	7	158.54
20244	17599	12798	21674	23413	19641	19181	15835	24517	17823	O75884;O75884-2	18909	18687.25	RBBP9	39.2	5	5	5	21
12995	7440	13049	8978	15069	8536	17715	7399	16933	6632	O75886;O75886-2	14707	8088.25	STAM2	24.4	8	8	10	58.164
723	564	398	488	813	278	0	590	1557	0	O75891-3;O75891;O75891-4	644.666666666667	480	ALDH1L1	3.4	1	1	3	99.752
14241	10412	13198	13880	16901	11535	19292	6338	14984	4356	O75896	15908	10541.25	TUSC2	51.8	4	4	4	12.074
3167	1185	2445	937	3105	704	2129	1268	6676	0	O75907	2711.5	1023.5	DGAT1	3.9	1	1	1	55.278
47996	25792	48827	29858	48766	23957	56588	21498	66902	20225	O75909;O75909-4;O75909-2;O75909-1	50544.25	25276.25	CCNK	20.3	7	7	7	64.239
32380	12365	38877	17145	42369	13022	53666	13237	37676	3640	O75911;O75911-2	41823	13942.25	DHRS3	31.5	7	7	7	33.548
91974	57686	73405	77268	94204	48065	100190	57480	112450	17782	O75915	89943.25	60124.75	ARL6IP5	21.3	5	4	5	21.614
8064	2869	4310	4328	6599	4291	6740	3939	7359	3611	O75923;O75923-14;O75923-4;O75923-10;O75923-2;O75923-8;O75923-15;O75923-3;O75923-9;O75923-6;O75923-12;O75923-5;O75923-11;O75923-7;O75923-13	6428.25	3856.75	DYSF	17.9	25	25	26	237.29
4987	3782	3882	3910	3772	3453	4106	2973	4013	2041	O75925;O75925-2;O75925-3	4186.75	3529.5	PIAS1	16.7	7	6	8	71.835
18131	12462	14072	14980	16892	12525	18755	10764	16432	5407	O75928;O75928-2;O75928-3	16962.5	12682.75	PIAS2	32.4	16	13	16	68.24
417358	234297	412592	284446	424794	234991	500324	219504	468997	241882	O75934	438767	243309.5	BCAS2	82.7	15	15	15	26.131
170914	94293	140322	125575	164078	97362	176048	84650	216418	91094	O75935-3;O75935;O75935-2	162840.5	100470	DCTN3	40.5	6	6	6	18.001
608371	451647	650698	619948	755754	532467	905240	375893	866373	452834	O75937	730015.75	494988.75	DNAJC8	58.1	15	15	15	29.841
163459	138474	188397	163342	208404	157465	204135	132391	213967	104991	O75940	191098.75	147918	SMNDC1	42.9	9	9	9	26.711
10983	5253	10021	6751	10818	6879	10785	4593	11902	1036	O75943-2;O75943;O75943-4;O75943-3	10651.75	5869	RAD17	24.9	12	12	12	75.835
3180507	1668096	3154681	2345436	2535677	2026992	3244654	1722673	2807481	1813508	O75947;O75947-2	3028879.75	1940799.25	ATP5H	72	11	11	11	18.491
2151	721	1840	1316	2640	1265	0	932	1332	0	O75952-4;O75952-5;O75952-3;O75952-2;O75952	2210.33333333333	1058.5	CABYR	11.3	1	1	1	23.964
43357	27114	22853	33920	24959	22037	36118	15833	48556	17592	O75953;O75953-4;O75953-5	31821.75	24726	DNAJB5	33.3	9	9	9	39.133
329680	172365	230998	216152	291165	170527	367170	177450	380121	164825	O75955;O75955-2	304753.25	184123.5	FLOT1	71.9	26	26	26	47.355
8440	5597	9650	7340	9218	6411	11525	5160	15661	5737	O75962;O75962-2;O75962-4;O75962-5;O75962-3	9708.25	6127	TRIO	16.6	41	36	41	346.9
2769208	1372112	2639462	1773082	1944828	1684774	2214590	1446376	2524542	1626108	O75964	2392022	1569086	ATP5L	47.6	6	6	6	11.428
14542	12816	10589	13261	14326	13691	20220	11801	27657	12625	O75970-5;O75970-3;O75970-2;O75970	14919.25	12892.25	MPDZ	23.9	31	31	31	214.8
87147	35376	80055	41184	73209	48831	88218	43338	100578	45744	O75976;O75976-2	82157.25	42182.25	CPD	36.2	38	38	38	152.93
1116458	678073	921012	860488	1184975	705126	1491464	553350	1157198	657603	O76003	1178477.25	699259.25	GLRX3	66	18	18	18	37.432
1659812	1089585	2066800	1160833	1755309	1172923	2038826	1004282	2305010	1027267	O76021;O76021-2	1880186.75	1106905.75	RSL1D1	46.9	27	27	27	54.972
24122	16954	23273	15691	24241	16019	25589	12235	27163	11279	O76024	24306.25	15224.75	WFS1	18.8	15	15	15	100.29
255127	139145	264082	173308	228215	162966	285887	146727	230557	171572	O76031	258327.75	155536.5	CLPX	58.1	27	27	27	69.223
2029	2342	1535	1346	1012	2055	2331	2032	4610	1054	O76039-2;O76039	1726.75	1943.75	CDKL5	3	2	2	3	107.52
6477	6435	8312	7611	11081	4929	13020	4108	10246	3613	O76041-2;O76041	9722.5	5770.75	NEBL	14.8	3	3	4	31.196
650	477	789	696	875	452	1194	360	1391	0	O76054-5;O76054	877	496.25	SEC14L2	7.2	1	1	1	36.636
15483	6457	13750	6098	17346	5785	18608	7486	15430	6704	O76061	16296.75	6456.5	STC2	14.6	3	3	3	33.248
26130	12483	21216	11870	20725	12115	15594	12548	21028	0	O76062;O76062-2	20916.25	12254	TM7SF2	13.9	5	5	5	46.405
152437	55193	46797	199176	58304	56003	76523	29855	134166	27673	O76070	83515.25	85056.75	SNCG	65.4	6	5	6	13.331
89862	72471	76399	88561	100758	81314	114817	62189	92605	76450	O76071	95459	76133.75	CIAO1	49.9	13	13	13	37.84
11932	11569	9481	10492	14129	10260	18376	8678	17779	11127	O76074-2;O76074	13479.5	10249.75	PDE5A	20	13	13	13	94.804
6258	2674	6172	2911	7609	2585	8523	2258	6089	1993	O76075;O76075-2	7140.5	2607	DFFB	15.1	3	3	3	39.109
24703	23028	17801	44306	30120	32137	35716	14616	18167	5983	O76080	27085	28521.75	ZFAND5	36.6	5	4	5	23.132
282655	175267	253357	201328	311958	178513	343736	149805	312303	146307	O76094;O76094-2	297926.5	176228.25	SRP72	54.1	29	29	29	74.605
25050	11718	27539	14756	25326	14444	14021	11788	18531	0	O76095-2;O76095	22984	13176.5	JTB	11.1	1	1	1	13.355
583411	405547	520285	534601	500921	388590	790278	262064	1393763	245745	O94760;O94760-2	598723.75	397700.5	DDAH1	67.4	16	15	16	31.121
3623	2951	2692	3218	3358	3057	3893	2848	3182	1067	O94761	3391.5	3018.5	RECQL4	15.5	11	11	11	133.07
11085	9081	12192	10549	11656	9129	12968	9695	10685	7519	O94762;O94762-4;O94762-2;O94762-3	11975.25	9613.5	RECQL5	21.3	16	16	16	108.86
20900	17878	20653	24821	26316	18242	29778	14534	27386	12587	O94763;O94763-3;O94763-2;O94763-4	24411.75	18868.75	URI1	40.9	15	15	15	59.832
33241	13677	32056	15870	33375	13586	33584	13120	37503	1665	O94766-2;O94766	33064	14063.25	B3GAT3	25.7	6	6	6	34.624
2065	1671	1736	2041	2304	1692	2343	1444	2607	2459	O94768	2112	1712	STK17B	6.5	2	2	2	42.344
225718	117646	278441	160079	244401	138736	264822	126654	239336	128501	O94776;O94776-2	253345.5	135778.75	MTA2	59.4	36	31	36	75.022
1795	921	1593	1219	1331	1051	1412	870	1858	0	O94782	1532.75	1015.25	USP1	5	3	3	3	88.206
20190	13291	23036	21775	24779	16626	31041	12299	28792	6177	O94804	24761.5	15997.75	STK10	24.7	18	18	18	112.13
3003	923	2816	1379	4910	1154	5110	990	2488	0	O94806;O94806-2	3959.75	1111.5	PRKD3	10.9	4	3	6	100.47
289869	144626	216053	191152	248847	134561	310908	109233	339343	77125	O94808	266419.25	144893	GFPT2	57.5	29	29	34	76.93
7056	4484	5990	7500	8262	5070	9627	3810	10105	0	O94817	7733.75	5216	ATG12	7.1	1	1	1	15.113
98498	55489	87321	65876	109797	54504	121982	48648	112736	53422	O94822-3;O94822;O94822-2	104399.5	56129.25	LTN1	26.2	35	35	35	205.17
600402	322145	687230	397142	701667	368106	746009	342203	590510	343162	O94826	683827	357399	TOMM70A	64.8	28	27	28	67.454
194	77	162	79	164	94	247	88	297	165	O94827-4;O94827-5;O94827-3;O94827;O94827-7;O94827-2;O94827-6	191.75	84.5	PLEKHG5	2.4	2	2	2	103.36
2786	2249	1693	1587	1658	2110	3185	2201	7612	1308	O94829	2330.5	2036.75	IPO13	13.5	8	8	8	108.19
1454	1662	1804	1394	1996	1711	2092	1317	2666	2634	O94830-2;O94830	1836.5	1521	DDHD2	10.9	2	2	2	37.682
8945	7769	11258	10004	10037	9149	12403	7396	14939	4827	O94832	10660.75	8579.5	MYO1D	20.5	17	17	17	116.2
50103	24231	52563	29852	55384	25079	55383	21801	52678	20919	O94842-3;O94842-2;O94842;O15405-2;O15405;Q96NM4-3;Q96NM4;Q96NM4-4;Q96NM4-2;O94900	53358.25	25240.75	TOX4	22.9	11	11	11	63.594
4518	1716	5458	2587	4766	2052	3368	2041	3004	1004	O94854;O94854-2	4527.5	2099	KIAA0754	10.5	9	9	9	135.15
40601	33662	32091	41141	49413	25746	54539	23298	58797	19405	O94855;O94855-2	44161	30961.75	SEC24D	29.6	20	20	22	113.01
8348	3436	8690	3161	8818	3095	8431	2568	7582	1349	O94864-2;O94864	8571.75	3065	SUPT7L	13.6	4	4	4	45.95
161472	76768	178080	92012	177402	88232	181897	89134	175566	67342	O94874;O94874-2;O94874-3	174712.75	86536.5	UFL1	50.8	34	34	34	89.594
12941	17058	13195	17580	22977	10406	26055	8239	31071	10008	O94875-11;O94875;O94875-3;O94875-8;O94875-2;O94875-4;O94875-10;O94875-7;O94875-5;O94875-6	18792	13320.75	SORBS2	13.4	13	2	13	134.59
4829	3037	5900	3642	5116	3257	4376	2714	8497	2166	O94876-2;O94876	5055.25	3162.5	TMCC1	19.8	7	7	7	53.003
12492	8111	12012	9262	11269	8750	12034	8513	14919	3508	O94880	11951.75	8659	PHF14	22.1	14	1	14	100.05
599	335	683	327	569	310	546	412	761	0	O94880-2	599.25	346	PHF14	29.7	1	1	14	75.503
2000	1862	1924	951	724	2499	3952	1667	10503	1922	O94885	2150	1744.75	SASH1	3.8	3	3	3	136.65
3119	1727	3347	1699	2529	1968	2890	2338	3396	1964	O94886	2971.25	1933	TMEM63A	7.3	5	5	5	92.125
9806	5653	10674	6910	9278	5013	11435	4590	15569	4554	O94887-3;O94887-2;O94887	10298.25	5541.5	FARP2	20.1	8	8	8	72.262
125855	103442	115408	134613	144134	102920	183301	88744	200790	84065	O94888	142174.5	107429.75	UBXN7	47.6	17	17	17	54.862
329	87	196	152	197	106	293	142	595	0	O94889-2;O94889	253.75	121.75	KLHL18	6.5	2	2	2	56.357
2027	1835	1832	1619	1993	1933	2150	1351	2169	1467	O94898	2000.5	1684.5	LRIG2	8.7	7	7	7	118.96
105217	64306	132791	78721	128892	72936	132968	64778	107672	61684	O94901-9;O94901-8;O94901;O94901-5;O94901-6;O94901-3;O94901-2;O94901-7;O94901-4	124967	70185.25	SUN1	38	25	24	25	101.93
89322	55712	64908	82863	96599	55307	122119	45366	102673	42387	O94903	93237	59812	PROSC	36	9	9	9	30.344
632129	374789	682919	402172	640726	431397	740100	405569	738815	372320	O94905;O94905-2;O94905-3	673968.5	403481.75	ERLIN2	60.2	18	16	18	37.839
258477	174160	275279	190718	262598	177918	291553	163574	306998	171555	O94906;O94906-2	271976.75	176592.5	PRPF6	51.5	41	41	41	106.92
384	448	297	198	137	419	354	550	1533	1473	O94910-2;O94910	293	403.75	LPHN1	2.9	2	2	3	162.12
19977	12919	19382	15002	19763	13981	24624	11332	25436	10478	O94913	20936.5	13308.5	PCF11	22.8	27	27	27	173.05
8565	4009	7996	5499	10116	4578	11711	3681	9627	3634	O94915;O94915-2	9597	4441.75	FRYL	14.4	30	29	30	339.59
1811	1316	1866	1592	2584	1232	2164	1004	2838	0	O94916-2;O94916;O94916-5;O94916-4	2106.25	1286	NFAT5	9.6	8	8	8	157.98
4751	2083	4485	2745	4737	2459	5257	2460	6909	1534	O94919	4807.5	2436.75	ENDOD1	18.2	6	6	6	55.016
8522	3627	7746	8318	9093	5470	11379	7158	12880	6317	O94921;O94921-3;O94921-2;Q96Q40-6	9185	6143.25	CDK14	15.8	5	4	6	53.056
423221	153084	529568	212875	467085	194871	456213	197531	361246	85094	O94925-3	469021.75	189590.25	GLS	42	20	1	20	65.459
10234	5859	8912	7381	10059	5952	9946	4878	14671	4579	O94927;O94927-2	9787.75	6017.5	HAUS5	20.9	8	8	8	71.682
1814	1371	1157	1897	1289	1491	1340	1263	1588	0	O94941-2;O94941	1400	1505.5	UBOX5	9.2	3	3	3	53.276
2152	1633	2069	2948	2015	2464	1149	1877	2673	0	O94952-1;O94952	1846.25	2230.5	FBXO21	6.1	2	2	2	71.478
11710	8263	10822	12561	10740	7180	17870	6265	15981	0	O94953;O94953-2	12785.5	8567.25	KDM4B	5	4	4	4	121.9
5356	3387	4027	2941	3519	2696	8401	2965	10962	4433	O94964;O94964-2;O94964-4;O94964-3	5325.75	2997.25	SOGA1	8.3	8	8	10	159.76
15600	9662	13133	11133	14490	9865	15423	9332	18942	8576	O94966-7;O94966-6;O94966-5;O94966-4;O94966-3;O94966;O94966-2	14661.5	9998	USP19	26.2	20	20	20	150.66
702	405	636	486	737	434	768	398	1070	0	O94967-2;O94967;O94967-3;O94967-4	710.75	430.75	WDR47	3.6	3	3	3	98.515
290	172	251	214	260	180	348	159	416	138	O94972;O94972-2;O94972-3	287.25	181.25	TRIM37	2.6	2	2	2	107.9
136674	81419	143155	101443	134166	82914	169707	67001	194795	71337	O94973;O94973-2;O94973-3	145925.5	83194.25	AP2A2	51.2	29	29	38	103.96
323071	148393	249999	174109	319629	148049	396338	123026	375160	110750	O94979-3;O94979-9;O94979-2;O94979;O94979-8;O94979-6;O94979-10;O94979-4;O94979-7;O94979-5	322259.25	148394.25	SEC31A	47	37	37	37	121.65
3922	2153	3967	2401	3233	3138	4319	2057	4430	1269	O94985-2;O94985	3860.25	2437.25	CLSTN1	10	7	7	7	108.64
1966	1354	1860	1817	2486	1380	2788	1030	1853	217	O94986-3;O94986;O94986-1;O94986-2	2275	1395.25	CEP152	3.6	5	5	5	189.07
34786	12609	36053	14897	38278	11111	39439	12572	56815	24118	O94992	37139	12797.25	HEXIM1	27.3	7	7	7	40.623
13171	11580	13422	11317	12639	14310	15984	12983	20354	12335	O95049-4;O95049;O95049-3;O95049-5	13804	12547.5	TJP3	19.3	12	12	12	102.41
76797	50920	99089	62550	87081	55795	87079	55816	112975	53367	O95059	87511.5	56270.25	RPP14	50.8	5	5	5	13.693
26371	17465	21065	20058	21975	13565	27157	12852	38313	10105	O95067	24142	15985	CCNB2	27.4	8	8	9	45.281
10312	2267	9714	2938	10418	1998	8769	1695	6199	0	O95070	9803.25	2224.5	YIF1A	4.1	1	1	1	32.011
37673	22397	27794	26355	36120	21863	40744	18823	34784	10479	O95071-2;O95071	35582.75	22359.5	UBR5	29.2	58	57	58	309.22
105547	92163	78651	108357	104434	87195	137959	81473	119002	96729	O95073-2;O95073	106647.75	92297	FSBP	8.9	1	1	1	18.626
1404	1060	1023	1086	1497	1143	1783	758	2159	0	O95081-2;O95081	1426.75	1011.75	AGFG2	11.5	1	1	1	17.344
3688	797	1956	1208	2172	838	4333	551	4542	0	O95084-2;O95084	3037.25	848.5	PRSS23	7.4	2	2	2	39.641
49254	22857	48031	28274	49494	23316	49833	17208	46083	12428	O95104;O95104-2;O95104-3	49153	22913.75	SCAF4	26.7	19	18	19	125.87
226910	155442	230486	208727	211440	198166	254745	148431	175666	84391	O95139;O95139-2	230895.25	177691.5	NDUFB6	32	3	3	3	15.489
37744	26718	40078	30296	37182	30498	46797	28218	41592	27419	O95140	40450.25	28932.5	MFN2	38.8	23	13	23	86.401
2114	701	1610	1201	1699	698	0	709	2428	0	O95147	1807.66666666667	827.25	DUSP14	10.6	1	1	1	22.255
11168	6362	6427	5802	8290	5323	9273	6046	9937	5453	O95149	8789.5	5883.25	SNUPN	8.6	3	3	3	41.142
40747	27810	32327	35129	43923	32113	52876	23914	62021	12504	O95155-2;O95155;O95155-4;O95155-3	42468.25	29741.5	UBE4B	38.4	31	31	31	133.27
80405	38132	77945	39091	69782	38919	81071	44341	107238	26694	O95159	77300.75	40120.75	ZFPL1	33.2	8	8	8	34.114
49041	25624	40662	31621	52003	27189	73540	22995	51731	31764	O95163	53811.5	26857.25	IKBKAP	35.8	34	34	34	150.25
11813	6064	30376	8267	13963	7519	15871	5670	10048	3454	O95164	18005.75	6880	UBL3	16.2	2	2	2	13.157
202802	85857	194430	133889	149355	148835	0	152714	238023	281533	O95167	182195.666666667	130323.75	NDUFA3	41.7	1	1	1	9.2787
414157	235870	384321	275458	367644	282611	450146	269373	468684	107653	O95168-2;O95168	404067	265828	NDUFB4	35	6	6	6	14.026
124873	73221	113031	88825	102330	95693	139385	77285	115724	0	O95169-3;O95169;O95169-2	119904.75	83756	NDUFB8	49	6	6	6	18.479
420572	207421	367995	363260	348439	325616	414641	311919	423935	232745	O95182	387911.75	302054	NDUFA7	54	7	7	7	12.551
62636	39259	70796	39103	70683	40965	77995	29625	53362	39756	O95197-2;O95197;O95197-7;O95197-4	70527.5	37238	RTN3	18.5	11	9	11	110.65
48375	39778	57984	29613	57624	34429	81210	28548	46111	66422	O95197-3;O95197-6;O95197-5	61298.25	33092	RTN3	28.8	2	2	4	25.609
1033	566	1046	578	931	602	1570	643	1613	0	O95201	1145	597.25	ZNF205	4.7	2	2	2	60.629
493794	287822	586134	338866	579019	273022	649378	256149	509158	304651	O95202;O95202-2;O95202-3	577081.25	288964.75	LETM1	49.8	33	33	33	83.353
10260	8318	13759	8725	12774	8710	16485	6224	15295	7152	O95208-2;O95208;O95208-3;O95208-5	13319.5	7994.25	EPN2	27.1	8	8	8	62.299
5032	2049	5318	3130	4846	2190	7478	1748	12206	1994	O95210	5668.5	2279.25	STBD1	10.3	3	3	3	39.007
4868	1572	4739	886	5709	1172	6784	2043	7510	0	O95214;O95214-2	5525	1418.25	LEPROTL1	9.9	1	1	1	14.428
234730	154794	225793	207056	260056	161378	288357	144249	359326	160708	O95218-2;O95218	252234	166869.25	ZRANB2	28.1	9	9	9	36.318
32265	16977	25945	21215	34187	15043	39024	14176	48270	6857	O95219;O95219-2	32855.25	16852.75	SNX4	43.6	15	15	15	51.908
16983	10207	13233	12733	14665	11478	19606	9358	17808	5104	O95229;O95229-2	16121.75	10944	ZWINT	25.3	6	6	6	31.293
412252	164359	388233	167507	430478	151927	466575	139976	372008	156648	O95232;O95232-2	424384.5	155942.25	LUC7L3	38.4	18	18	18	51.466
69156	43175	74543	47088	63913	40675	71578	40384	65665	34502	O95235-2;O95235	69797.5	42830.5	KIF20A	47.7	34	34	34	98.099
161520	15488	79695	21795	135460	12046	110182	20660	88928	0	O95237	121714.25	17497.25	LRAT	44.8	7	7	7	25.703
61827	46009	50348	54167	57198	44993	62205	38456	61822	26479	O95239;O95239-2;Q2VIQ3;Q6ZMV9-3;Q6ZMV9	57894.5	45906.25	KIF4A	41.3	40	39	40	139.88
10757	6023	11138	5758	11099	6623	13077	6221	11724	7400	O95243-2;O95243-3;O95243-5;O95243;O95243-6	11517.75	6156.25	MBD4	24.7	11	10	11	65.347
5307	3033	4660	3825	4905	3305	5852	3090	6053	1586	O95248-4;O95248-5;O95248	5181	3313.25	SBF1	12.5	17	16	17	211.17
115352	53983	122132	70268	121703	58418	116791	48812	122132	32436	O95249;O95249-2	118994.5	57870.25	GOSR1	57.2	12	11	12	28.612
52567	34811	46626	36631	46329	35802	49751	29479	40767	21219	O95251-4;O95251;O95251-2;O95251-3;O95251-5	48818.25	34180.75	KAT7	40.1	18	17	18	66.947
18026	2509	14860	2266	15208	2104	13571	2313	5831	0	O95258-2;O95258;O95258-3	15416.25	2298	SLC25A14	18.9	5	4	5	35.958
645	335	518	572	701	298	741	286	662	0	O95260	651.25	372.75	ATE1	24.1	1	1	9	59.09
20682	16425	14905	19837	22953	18592	32357	14577	27975	10519	O95260-2	22724.25	17357.75	ATE1	27.2	10	2	10	59.031
659	504	506	433	150	398	749	800	2299	792	O95263-5;O95263-2;O95263-3;O95263-6;O95263-4;O95263	516	533.75	PDE8B	2.9	1	1	1	39.791
5832	2619	6322	3152	6620	2589	7999	2236	6880	643	O95271;O95271-2;Q9H2K2	6693.25	2649	TNKS	8.8	9	9	9	142.04
2674	1462	1478	648	1127	1113	1884	1419	3634	878	O95279	1790.75	1160.5	KCNK5	3.6	2	2	2	55.129
920935	754130	1014557	959530	973413	908531	1128546	606169	1086170	624010	O95292;O95292-2	1009362.75	807090	VAPB	58.8	13	13	14	27.228
59845	37993	44804	47356	54641	39428	77383	33405	82108	25115	O95295	59168.25	39545.5	SNAPIN	44.9	5	5	5	14.874
46684	31672	58022	37199	66625	31563	62511	27726	76235	23987	O95297-2;O95297;O95297-4;O95297-3;O95297-5	58460.5	32040	MPZL1	21.6	5	5	5	28.981
358697	193652	357790	232126	359983	243955	488101	185305	260555	197843	O95298;O95298-2;E9PQ53	391142.75	213759.5	NDUFC2	31.9	5	5	5	14.187
311065	177374	295810	202466	304144	196340	278923	161869	225909	128469	O95299;O95299-2	297485.5	184512.25	NDUFA10	52.1	16	16	16	40.75
13577	8044	12866	10805	13369	9315	16073	7417	18270	6919	O95302;O95302-3;O95302-2;Q75LS8	13971.25	8895.25	FKBP9	22.1	8	8	8	63.083
75374	45650	96938	61776	94794	41974	108557	36908	115481	31390	O95319-4;O95319-3;O95319-5;O95319-2;O95319	93915.75	46577	CELF2	36.1	11	11	15	54.364
211220	175535	134490	216284	231558	137768	330740	128436	383960	110550	O95336	227002	164505.75	PGLS	73.3	13	13	13	27.547
34479	20758	29429	25787	30874	25635	48348	20512	46177	25913	O95340;O95340-2	35782.5	23173	PAPSS2	42.3	15	15	17	69.5
196384	139832	189872	175049	231759	152617	281700	129039	276591	129413	O95347;O95347-2	224928.75	149134.25	SMC2	50.5	53	53	53	135.65
10116	6382	7697	9511	12692	7191	12501	4652	11882	4717	O95352;O95352-2;O95352-3	10751.5	6934	ATG7	25.9	12	12	12	77.959
4564	3892	4050	3848	4234	3793	6669	3461	7604	2132	O95359-3;O95359-2	4879.25	3748.5	TACC2	7.2	12	1	12	301.05
21077	11636	24500	13560	26326	12000	23183	10229	15256	7376	O95363	23771.5	11856.25	FARS2	14	6	6	6	52.356
520321	374541	374886	485476	571399	389666	689412	308391	653300	227702	O95372	539004.5	389518.5	LYPLA2	56.3	10	10	10	24.737
286257	195176	253342	226894	311868	178246	371298	171001	400731	152817	O95373	305691.25	192829.25	IPO7	40.3	38	37	38	119.52
49182	27644	38363	36674	53308	29015	56592	27578	56008	21477	O95376	49361.25	30227.75	ARIH2	36.3	12	12	12	57.818
7058	4383	5950	5458	8265	5318	8486	3906	8043	0	O95379-3;O95379-2;O95379-4	7439.75	4766.25	TNFAIP8	19.1	3	0	3	21.877
33812	18101	36583	18480	34996	20250	40363	17692	50473	7251	O95391	36438.5	18630.75	SLU7	33.8	14	14	14	68.386
200130	143686	171015	185324	265479	149724	312274	116801	346118	91650	O95394;O95394-3;O95394-4	237224.5	148883.75	PGM3	52.6	21	21	21	59.851
8448	6488	6195	8970	8474	6582	9008	5523	8089	3422	O95396	8031.25	6890.75	MOCS3	24.6	8	8	8	49.669
36433	30707	40092	33139	41721	30583	51735	28809	57720	22400	O95400	42495.25	30809.5	CD2BP2	41.1	11	11	11	37.646
2481	1368	2759	1778	2248	1649	2102	1422	3562	1106	O95402;O95402-2	2397.5	1554.25	MED26	11.3	4	4	4	65.446
534	184	953	233	1059	204	731	168	415	0	O95405;O95405-2;O95405-3	819.25	197.25	ZFYVE9	3	3	3	3	156.4
16837	8687	17625	9372	12610	9599	12545	12440	7714	15349	O95409;Q15915;Q8N9L1-2;Q8N9L1;Q8N9L1-5;Q8N9L1-3	14904.25	10024.5	ZIC2;ZIC1	9.6	4	2	4	55.005
24079	11891	40341	17973	33419	12426	41363	9175	69338	5186	O95425-4;O95425;O95425-2;O95425-3	34800.5	12866.25	SVIL	30.6	45	45	45	244.52
3288	3160	2605	1980	2475	2920	4373	3112	6841	2924	O95427	3185.25	2793	PIGN	2.6	2	2	2	105.81
13154	11540	12266	15380	15323	12440	9696	9205	18101	6515	O95429-2;O95429	12609.75	12141.25	BAG4	34	7	7	7	45.409
744662	441470	628591	498922	932770	442067	990007	316902	781710	253116	O95433;O95433-2	824007.5	424840.25	AHSA1	58.9	19	19	19	38.274
220375	136336	239395	176481	224653	138428	251157	134023	240362	136140	O95453-2;O95453;O95453-3;O95453-4	233895	146317	PARN	47.9	26	26	26	66.574
99651	55698	80423	76454	113070	52220	112575	41035	118367	14499	O95456-2;O95456	101429.75	56351.75	PSMG1	49.8	10	9	10	30.288
4163	3864	3687	3254	4501	3847	5767	2831	5208	3141	O95461-2;O95461	4529.5	3449	LARGE	8.8	5	5	6	81.845
167510	90699	189947	98899	162409	97137	213953	106295	247315	111517	O95470	183454.75	98257.5	SGPL1	45.1	18	18	18	63.523
41297	13260	54887	12463	61924	12243	71598	12576	50829	0	O95471-2;O95471	57426.5	12635.5	CLDN7	20.9	2	2	2	16.837
225	62	92	34	180	54	115	23	166	0	O95477	153	43.25	ABCA1	0.8	1	1	2	254.3
330779	141603	376597	157433	295084	177916	386208	173837	446083	169126	O95478	347167	162697.25	NSA2	41.9	10	10	10	30.065
3781	1898	3392	2714	2549	1952	3839	2316	7143	2524	O95479	3390.25	2220	H6PD	9	6	6	6	88.892
85791	41822	64044	49720	88647	42859	98785	33092	95286	12035	O95486;O95486-2	84316.75	41873.25	SEC24A	31.3	24	22	24	119.75
29041	13364	24355	18066	26428	13536	32535	13013	33785	8275	O95487-2;O95487;O95487-3	28089.75	14494.75	SEC24B	21.6	18	18	20	133.63
9576	10314	14594	12164	13031	10297	17329	7568	23379	6153	O95490-2;O95490-5;O95490;O95490-7;O95490-6;O95490-3;O95490-4	13632.5	10085.75	LPHN2	22	21	20	21	157.18
1855	1274	1726	1832	1369	1742	2227	1063	4131	0	O95502	1794.25	1477.75	NPTXR	7.2	3	3	3	52.846
21189	20138	14798	21730	19232	18959	19111	16972	24117	13689	O95544;O95544-2;O95544-3	18582.5	19449.75	NADK	19.1	7	6	7	49.228
12898	15315	13706	17173	14633	14529	21979	10494	27791	12934	O95551-2;O95551;O95551-3	15804	14377.75	TDP2	28.1	6	6	6	44.338
52842	32341	52433	29519	53312	31597	69644	28993	52688	23203	O95563	57057.75	30612.5	MPC2	37	4	4	4	14.279
7706	4223	5338	5606	8411	4758	9161	3834	7427	2778	O95568	7654	4605.25	METTL18	16.4	5	5	5	42.148
160268	85930	130171	94268	113584	72508	114200	78027	168989	25771	O95571	129555.75	82683.25	ETHE1	59.4	12	12	12	27.873
496117	227753	622351	258979	639496	239292	656709	259499	566298	241425	O95573	603668.25	246380.75	ACSL3	60.7	37	33	37	80.419
88635	44292	91910	47930	91377	52375	105095	45308	109445	39155	O95602	94254.25	47476.25	POLR1A	56.6	68	67	68	194.81
2892	1869	2410	1886	3045	2080	3139	1753	3353	1131	O95613-2;O95613	2871.5	1897	PCNT	5.4	14	14	14	355.88
55231	35836	52827	39735	48839	41883	54137	34048	47390	14182	O95619	52758.5	37875.5	YEATS4	33.9	8	8	8	26.499
3910	2025	4204	2219	3681	1934	2940	2127	3082	801	O95625	3683.75	2076.25	ZBTB11	8.2	7	7	7	119.38
16291	11715	13880	14479	15535	12507	17824	8432	18369	4932	O95628-3;O95628-2;O95628;O95628-8;O95628-4;O95628-7;O95628-9;O95628-10;O95628-6;O95628-5	15882.5	11783.25	CNOT4	20.6	8	8	8	61.65
27484	19919	21501	28543	32479	20014	36004	14916	34074	22183	O95630;O95630-2	29367	20848	STAMBP	35.1	12	11	12	48.076
135182	93467	139480	112224	146338	99612	158513	85158	166389	79616	O95639;O95639-3;O95639-2;A6NMK7	144878.25	97615.25	CPSF4	57.2	12	12	12	30.255
11655	3860	11791	5844	10811	4430	11162	5183	7769	3103	O95644-8;O95644-3;O95644-2;O95644-11;O95644-10;O95644-5;O95644-4;O95644-6;O95644;O95644-17	11354.75	4829.25	NFATC1	22.9	9	9	9	74.275
83005	119143	63706	134010	118006	66573	171038	58964	279601	64918	O95671;O95671-2;O95671-3	108938.75	94672.5	ASMTL	41.2	21	21	21	68.856
0	0	0	0	0	0	0	0	0	0	O95672-2;O95672	NA	NA	ECEL1	3.9	3	3	3	87.602
12477	7539	12399	5676	12729	7826	14357	7105	21211	5744	O95674	12990.5	7036.5	CDS2	15.7	6	6	6	51.417
9336	7446	8530	8682	9850	7637	8631	6714	14634	0	O95684;O95684-2;O95684-3	9086.75	7619.75	FGFR1OP	12.8	3	3	3	43.064
1447	1575	3728	2445	3374	1946	4577	1372	5037	0	O95685	3281.5	1834.5	PPP1R3D	10	2	2	2	32.559
8651	6262	9174	8517	7292	7122	8929	7276	10637	7593	O95696;O95696-2	8511.5	7294.25	BRD1	15.9	13	13	13	119.52
42956	23463	60290	37236	49781	29918	70998	31165	69662	51556	O95707	56006.25	30445.5	POP4	45	7	7	7	25.424
8572	5495	7150	6834	8044	6254	9489	4683	9593	3887	O95714;Q9BVR0	8313.75	5816.5	HERC2	16.1	58	58	58	527.22
163958	136912	209471	123194	198335	139579	207910	105245	244102	69817	O95716	194918.5	126232.5	RAB3D	46.1	8	6	9	24.267
45922	26740	39469	29735	47129	25519	43052	21356	59414	4012	O95721	43893	25837.5	SNAP29	31.8	6	6	6	28.97
187555	101073	134730	132740	195418	108522	232521	96491	229869	89578	O95747	187556	109706.5	OXSR1	49.7	18	15	18	58.022
37536	25334	31071	31712	47037	22578	53547	20970	70771	10647	O95749;O95749-2	42297.75	25148.5	GGPS1	26	7	7	7	34.87
38687	17633	22952	26086	39098	19841	43822	14083	53851	14668	O95757	36139.75	19410.75	HSPA4L	46.1	25	25	29	94.511
222747	93316	240335	148259	280049	108095	281993	107313	182751	46287	O95758-6;O95758-2;O95758-1;O95758;O95758-5;O95758-4;O95758-7	256281	114245.75	PTBP3	50.4	13	12	16	56.821
1233	356	400	465	790	335	803	502	744	0	O95759;O95759-2	806.5	414.5	TBC1D8	6.6	4	4	4	130.83
20195	6471	17714	5214	14484	6576	12466	5722	42105	3915	O95772-2;O95772	16214.75	5995.75	STARD3NL	9.3	2	2	2	25.817
1115523	680503	1200010	826793	1243882	659636	1194265	652222	1712968	393028	O95777	1188420	704788.5	LSM8	71.9	6	6	6	10.403
266373	196808	347747	258335	333146	219323	400128	176189	379369	156259	O95782-2;O95782	336848.5	212663.75	AP2A1	59.5	43	34	43	105.36
31421	22762	30919	25693	29641	25185	33453	24860	32633	26748	O95785-3;O95785-4;O95785;O95785-2	31358.5	24625	WIZ	28.3	19	19	19	102.98
39124	22786	26642	28233	38147	27160	46201	20778	44559	18727	O95786;O95786-2	37528.5	24739.25	DDX58	29.4	22	22	22	106.6
392	198	374	222	351	187	361	178	349	0	O95789;O95789-5;O95789-1	369.5	196.25	ZMYM6	3.8	4	4	4	148.09
229520	142629	226977	182691	236453	146232	278059	121120	274890	97033	O95793;O95793-2;O95793-3	242752.25	148168	STAU1	60.7	27	25	27	63.182
81959	65089	64190	75897	68107	62692	88126	53793	113280	58067	O95801	75595.5	64367.75	TTC4	53.7	13	12	13	44.678
948410	382807	1019537	527548	1172321	424254	1212973	376854	1056917	384754	O95816;O95816-2	1088310.25	427865.75	BAG2	68.7	14	14	14	23.772
41231	19355	31191	37093	43321	21858	58406	14497	78983	10865	O95817	43537.25	23200.75	BAG3	46.3	14	14	14	61.594
96949	52099	78257	58138	95436	55553	119139	43985	113549	44475	O95819-3;O95819-2;O95819-4;O95819-5	97445.25	52443.75	MAP4K4	29.7	31	1	31	151
18206	10048	15141	10187	15821	9169	14546	11020	17100	7666	O95822-2;O95822	15928.5	10106	MLYCD	30.6	10	10	10	50.945
14192	12939	13743	14773	18031	13442	20522	11252	21452	12885	O95825;O95825-2	16622	13101.5	CRYZL1	26.1	5	5	5	38.696
804918	263970	500124	378356	451772	319707	568098	263843	588599	286485	O95831-3;O95831;O95831-2;O95831-5;O95831-6;O95831-4	581228	306469	AIFM1	57.1	25	25	25	66.294
17343	8991	15787	10260	25416	8229	29108	7034	28682	5788	O95834-3;O95834-2;O95834	21913.5	8628.5	EML2	19.2	13	13	13	92.069
1087	430	1108	499	1162	348	727	347	1137	0	O95835;O95835-2	1021	406	LATS1	1.6	2	1	2	126.87
66632	8879	51095	9269	64740	9216	60746	11891	42490	1390	O95837;P19086	60803.25	9813.75	GNA14	42.8	7	7	13	41.57
1354	1013	875	1358	1227	1217	0	520	1874	0	O95848	1152	1027	NUDT14	6.3	1	1	1	24.118
41090	21853	31964	25892	30133	27620	17222	23885	31748	11936	O95857;Q12999	30102.25	24812.5	TSPAN13;TSPAN31	19.1	4	4	4	22.147
140242	76454	121387	99109	183382	81062	201177	69956	186378	56311	O95861;O95861-2;O95861-4;O95861-3	161547	81645.25	BPNT1	55.8	14	14	14	33.392
104458	55484	60631	59030	69205	57421	89685	55896	83282	54873	O95864;O95864-3;O95864-4;O95864-2	80994.75	56957.75	FADS2	30.9	11	11	11	52.259
95435	75169	61011	92317	114568	67392	138922	70372	155977	85431	O95865	102484	76312.5	DDAH2	54	10	10	11	29.644
28753	16483	28130	18780	28850	16838	32250	18182	43313	14150	O95870;O95870-2	29495.75	17570.75	ABHD16A	31.9	16	16	16	63.243
233	176	298	313	281	293	0	171	358	0	O95872	270.666666666667	238.25	GPANK1	5.3	1	1	1	39.314
14482	5235	13444	6037	14336	5712	14756	5342	20939	3821	O95873	14254.5	5581.5	C6orf47	15.3	3	3	3	31.71
1647615	1124202	1695623	1268056	1651918	1236525	2035396	1029308	2626187	852724	O95881	1757638	1164522.75	TXNDC12	36	5	5	5	19.206
534	207	504	267	517	230	532	251	586	400	O95886	521.75	238.75	DLGAP3	2.6	2	2	2	106.04
17349	21205	12779	19930	12813	21392	17323	17615	22428	18514	O95897	15066	20035.5	OLFM2	12.1	6	6	6	51.386
45987	17037	47081	22452	48914	22732	50401	19119	51581	15873	O95900;O95900-2	48095.75	20335	TRUB2	46.2	13	13	13	36.694
48543	28530	34536	32050	38817	28010	44427	22616	58342	15397	O95905-3;O95905;O95905-2	41580.75	27801.5	ECD	34.1	16	16	16	76.507
44995	20006	45820	24959	46599	22679	63150	21799	51105	27935	O95926;O95926-2	50141	22360.75	SYF2	35.8	7	6	7	28.722
189440	121355	202038	139626	182357	121542	246647	119644	222520	124737	O95983;O95983-2	205120.5	125541.75	MBD3	49.1	12	12	12	32.844
15028	8556	14507	11229	19403	8554	21545	7799	21286	5292	O95985;O95985-3;O95985-2	17620.75	9034.5	TOP3B	30	18	17	18	96.661
42808	33098	28153	58844	47320	43447	58073	35875	60884	40912	O95989	44088.5	42816	NUDT3	30.2	4	4	5	19.471
16292	18153	12190	29040	11068	20910	13359	15145	18509	11829	O95997;Q9NZH5-2;Q9NZH5;Q9NZH4	13227.25	20812	PTTG1;PTTG2	25.7	5	4	5	22.024
68090	51111	43983	73833	62163	62744	96796	46764	122480	38320	O95999	67758	58613	BCL10	44.6	9	8	9	26.251
1028434	581517	933084	618474	897807	678798	1082064	547691	916348	376896	O96000;O96000-2	985347.25	606620	NDUFB10	64.5	12	12	12	20.776
69744	35797	71475	38897	68527	39284	62935	29264	59826	30905	O96005;O96005-4;O96005-3	68170.25	35810.5	CLPTM1	29.1	13	13	13	76.096
10598	9680	10679	11572	8927	8325	11666	7185	10997	4722	O96006	10467.5	9190.5	ZBED1	16	8	8	8	78.155
4669	2201	4027	3892	5840	3459	3272	2667	9090	0	O96007	4452	3054.75	MOCS2	34	4	3	4	20.944
850200	470877	823108	507942	885695	514070	1032021	478830	791841	563290	O96008;O96008-2	897756	492929.75	TOMM40	52.1	14	14	14	37.893
32173	16781	24555	16735	28205	15440	28387	11493	33229	18011	O96011-2;O96011	28330	15112.25	PEX11B	34.7	6	6	6	26.724
44542	44975	35821	45645	46965	34693	61933	30698	70319	35526	O96013;O96013-4;O96013-2;O96013-3;Q9P286	47315.25	39002.75	PAK4	45.2	16	16	16	64.071
70280	35529	58849	40478	75091	38371	89072	38225	63889	34434	O96017;O96017-12;O96017-9;O96017-4;O96017-13;O96017-8;O96017-7;O96017-11;O96017-3;O96017-5;O96017-2;O96017-6;O96017-10	73323	38150.75	CHEK2	33.5	13	13	13	60.914
5890	3351	5998	4431	6754	2901	1663	3002	8718	0	O96018	5076.25	3421.25	APBA3	10.4	3	3	3	61.453
228099	143640	230499	166374	229765	145169	298037	144055	300739	112844	O96019;O96019-2;O94805	246600	149809.5	ACTL6A	59.2	19	18	19	47.46
6093	6643	7409	7439	7181	6198	8694	5361	7255	4640	O96028;O96028-5;O96028-3;O96028-6;O96028-7;O96028-2;O96028-4	7344.25	6410.25	WHSC1	15.1	16	16	16	152.26
9268	4546	7804	7011	13944	6527	0	5473	11476	0	O96033	10338.6666666667	5889.25	MOCS2	12.5	1	1	1	9.7552
1707467	751402	1522872	931015	1417327	804206	1626228	572044	1282974	721141	P00167-2;P00167;P00167-3	1568473.5	764666.75	CYB5A	77.6	8	8	8	11.268
2952	1706	2115	1911	3212	1465	4872	1433	4683	0	P00338-3	3287.75	1628.75	LDHA	62	1	1	25	39.837
5106931	4634521	5245842	6694794	7322189	5041087	8257233	4191294	7872843	4230919	P00338;P00338-4;P00338-5;P00338-2;Q6ZMR3;P07864	6483048.75	5140424	LDHA	62.7	25	0	25	36.688
14218	3030	6323	3371	12512	3240	8123	2271	5554	0	P00352	10294	2978	ALDH1A1	16.2	5	5	8	54.861
1101616	505409	1767127	630590	1226363	580112	1249857	595196	1048517	417642	P00367;P00367-3;P00367-2;P49448	1336240.75	577826.75	GLUD1;GLUD2	56.6	27	27	27	61.397
94604	90306	47424	102955	74102	85008	81961	76149	70333	61041	P00374;P00374-2;Q86XF0	74522.75	88604.5	DHFR	50.3	9	8	9	21.452
991764	467497	875791	583367	867699	452701	1138979	507794	1046164	581198	P00387-2;P00387;P00387-3	968558.25	502839.75	CYB5R3	56.5	12	12	12	31.628
583678	295220	517710	339136	767623	270633	817151	250481	782239	234466	P00390-2;P00390;P00390-3;P00390-4;P00390-5	671540.5	288867.5	GSR	57.4	17	17	17	51.7
91071	36533	72678	36650	65495	42727	64832	37508	81422	30425	P00395	73519	38354.5	MT-CO1	10.9	3	3	3	57.041
1341068	781389	1011951	807140	899170	929038	1178839	837899	1375677	792746	P00403	1107757	838866.5	MT-CO2	36.1	5	5	5	25.565
7397	2736	5212	3154	4015	2753	6477	4008	11793	11597	P00414	5775.25	3162.75	MT-CO3	5.4	1	1	1	29.95
3584154	1509130	2161477	2195255	3966868	1754400	4323725	1431649	4219725	1483524	P00441	3509056	1722608.5	SOD1	68.2	7	7	7	15.936
1580510	486194	1770167	734189	2204504	499707	2166051	412578	1402478	251483	P00491	1930308	533167	PNP	88.6	22	22	22	32.118
244237	246443	206527	400822	337648	226359	481960	180344	624867	227563	P00492	317593	263492	HPRT1	58.7	9	9	9	24.579
3356469	2558550	4253140	2836053	3966348	2439464	4463227	2033324	3531519	1941735	P00505;P00505-2	4009796	2466847.75	GOT2	69.1	24	24	24	47.517
8826	5312	8253	5870	8950	6194	11783	4920	11712	4431	P00519;P00519-2	9453	5574	ABL1	21.7	16	13	16	122.87
5910009	4424702	4088076	6132811	6650713	4462108	7677111	3506443	6796758	3634099	P00558	6081477.25	4631516	PGK1	78.9	29	1	29	44.614
121592	121359	86125	149016	118215	115249	139807	86929	242246	58745	P00568;Q9Y6K8-2	116434.75	118138.25	AK1	62.9	11	10	11	21.635
52774	12794	76720	15930	122392	12866	126824	10154	90504	9984	P00749-2;P00749	94677.5	12936	PLAU	41.1	12	12	12	46.908
55878	34797	38282	49456	63843	32202	72660	23446	75920	15953	P00813	57665.75	34975.25	ADA	51.8	15	15	15	40.764
132357	91983	171126	71191	118505	79545	126304	75793	181375	48096	P00846	137073	79628	MT-ATP6	11.1	3	3	3	24.817
114063	74286	124635	95996	187526	79641	215253	54735	93241	39131	P00918	160369.25	76164.5	CA2	45.4	9	9	9	29.246
725477	380369	555347	442420	753225	419893	831024	362290	937981	407312	P00966	716268.25	401243	ASS1	65.5	21	21	21	46.53
707	1410	333	603	304	1111	1212	1146	3902	971	P01024	639	1067.5	C3	5.5	2	2	6	187.15
24509	8237	27755	11194	26124	13030	32126	7189	37449	0	P01033	27628.5	9912.5	TIMP1	32.4	4	4	4	23.171
50393	26487	43010	29409	31432	36174	16347	22642	62846	0	P01034	35295.5	28678	CST3	32.9	3	3	3	15.799
42676	8511	63188	23136	38739	12712	40353	12623	50169	26925	P01040	46239	14245.5	CSTA	32.7	3	3	3	11.006
505710	271005	649309	341346	696385	305127	700551	254426	569645	262648	P01111	637988.75	292976	NRAS	62.4	10	3	10	21.229
37122	23103	45691	30878	62566	22167	60996	18446	29599	25269	P01112;P01112-2	51593.75	23648.5	HRAS	62.4	2	1	9	21.298
7463	3858	7801	3624	7815	4412	12549	3833	7336	0	P01116	8907	3931.75	KRAS	60.3	1	1	9	21.656
88569	57362	111485	68203	131353	58571	167800	58654	108151	69029	P01116-2	124801.75	60697.5	KRAS	61.7	4	1	9	21.424
2838	1375	3277	2180	4545	1113	4640	1008	2666	1167	P01130-3;P01130-6;P01130-4;P01130-5;P01130;P01130-2	3825	1419	LDLR	9.2	4	4	4	76.855
31150	6269	30123	7318	29858	6511	31412	5279	39587	0	P01137	30635.75	6344.25	TGFB1	30	8	8	8	44.341
76437	32176	32588	26806	47940	17910	17537	24893	34369	0	P01308	43625.5	25446.25	INS	19.1	1	1	1	11.981
18139	2822	8525	3283	15636	2211	14889	2757	6780	5600	P01591	14297.25	2768.25	IGJ	6.3	1	1	1	18.098
11383	2380	7958	2361	11487	13565	7736	9133	3290	9722	P01889	9641	6859.75	HLA-B	29.8	3	3	9	40.46
20939	28158	17447	26948	19350	32013	29841	12340	81079	9550	P02452;CON__Q862S4	21894.25	24864.75	COL1A1	15.2	15	15	15	138.94
94766	9953	46047	12598	71787	12322	68448	10464	29425	6882	P02462	70262	11334.25	COL4A1	4.8	6	4	6	160.61
2177410	1167049	3092608	1644382	3170002	1122892	3741775	1104101	3743445	1031306	P02545;P02545-3;P02545-6;P02545-2;P02545-5;P02545-4	3045448.75	1259606	LMNA	70	54	53	54	74.139
2093114	762711	1531049	1025084	1723350	1162922	1803481	852272	1633297	608667	P02649;CON__Q03247	1787748.5	950747.25	APOE	64.4	22	22	22	36.154
47405	35941	42191	41161	40814	36662	44384	31360	45771	0	P02654	43698.5	36281	APOC1	10.8	1	1	1	9.3318
229921	55486	128810	60794	139669	41825	121030	64841	110613	51821	P02656	154857.5	55736.5	APOC3	16.2	1	1	1	10.852
1895	1261	2678	1560	2867	1469	1513	1119	2246	0	P02686-2;P02686	2238.25	1352.25	MBP	35	3	3	3	21.522
25965	66432	62579	60413	29704	95978	38972	63267	64390	66899	P02751;P02751-7;P02751-1;P02751-6;P02751-3;P02751-17;P02751-5;P02751-8;P02751-11;P02751-14;P02751-13;P02751-9;P02751-10;P02751-4;P02751-12;P02751-16;P02751-2	39305	71522.5	FN1	33.6	56	56	56	272.32
2817	846	1396	969	2263	612	2209	960	758	1180	P02753	2171.25	846.75	RBP4	5	1	1	1	23.01
1264093	685322	1914919	701582	1675515	698923	1748567	583357	1923821	515890	P02786;Q9UP52-2;Q9UP52-3;Q9UP52	1650773.5	667296	TFRC	52.9	37	37	37	84.87
715464	373111	1130122	421785	1005702	339071	1118959	316889	1089745	278359	P02787	992561.75	362714	TF	65.8	44	41	44	77.063
665890	142814	620388	239009	776676	187101	857510	145443	509300	121381	P02792	730116	178591.75	FTL	39.4	6	6	6	20.019
326418	64892	189101	94255	369666	68854	384958	50323	156306	30388	P02794	317535.75	69581	FTH1	56.8	7	7	7	21.225
3631804	638539	2420619	709609	3005585	593839	3838714	460778	5552586	0	P02795;P04731	3224180.5	600691.25	MT2A	67.2	3	1	4	6.0422
49513	24322	43576	12225	41151	2739	43443	15222	33201	12992	P03886	44420.75	13627	MT-ND1	8.8	4	4	4	35.66
37038	11436	36518	11742	37361	11364	26228	9573	26175	7449	P03891	34286.25	11028.75	MT-ND2	2.6	1	1	1	38.96
10756	5202	6352	4858	7646	6257	0	3303	12647	0	P03897	8251.33333333333	4905	MT-ND3	13	1	1	1	13.186
969	235	1039	173	1140	199	1299	187	765	0	P03905	1111.75	198.5	MT-ND4	2.6	1	1	1	51.58
34005	9676	34735	8823	32490	10584	39240	9342	27343	11133	P03915	35117.5	9606.25	MT-ND5	16.1	5	5	5	67.026
32178	17685	40443	19418	23825	20033	27779	16309	32908	12248	P04035-3;P04035;P04035-2	31056.25	18361.25	HMGCR	23.7	18	18	18	99.751
67091	32004	65900	14785	68747	25024	76931	11833	65956	12476	P04040	69667.25	20911.5	CAT	41.7	16	16	16	59.755
36534	21872	26670	24442	36487	19238	33253	17409	31478	11375	P04049;P04049-2	33236	20740.25	RAF1	25.5	12	8	12	73.051
61713	19577	46830	18205	40411	28187	59497	13639	84481	14254	P04062-4;P04062-2;P04062;P04062-5;P04062-3	52112.75	19902	GBA	47	14	14	14	50.316
13566	5984	10079	7673	7197	9252	10702	6546	20765	5251	P04066	10386	7363.75	FUCA1	16.3	6	6	6	53.688
8897787	5722280	7907171	6549247	11868704	5470833	12260578	4327814	13202888	4230598	P04075;P04075-2	10233560	5517543.5	ALDOA	87.1	33	29	33	39.42
2360413	1555249	1562564	1970422	2618452	1196546	2722684	1109052	2265479	1194024	P04080	2316028.25	1457817.25	CSTB	70.4	6	6	6	11.139
3989146	2052592	5096849	2973507	6581615	1875674	6889962	1118065	8072730	306005	P04083	5639393	2004959.5	ANXA1	73.7	26	26	26	38.714
1275	353	989	1104	945	572	1451	782	516	0	P04085-2;P04085	1165	702.75	PDGFA	10.2	1	1	1	22.253
36237	8218	45656	9505	49174	6475	54635	6564	43829	6282	P04156	46425.5	7690.5	PRNP	15.4	4	4	4	27.661
553505	309156	656466	343000	528756	314597	690649	282728	519625	326922	P04179;P04179-4;P04179-3;P04179-2	607344	312370.25	SOD2	55.9	7	7	7	24.75
2503046	1289947	3355379	1364442	2186382	1125983	2324575	1154241	1721770	837304	P04181;P04181-2	2592345.5	1233653.25	OAT	77.2	25	25	25	48.534
209461	160504	163016	222914	190696	149068	260604	128477	278584	78678	P04183	205944.25	165240.75	TK1	57.7	14	14	14	25.468
3269	2335	3029	2722	2654	1986	2295	1510	3535	0	P04198	2811.75	2138.25	MYCN	10.8	3	3	3	49.561
1712838	524834	1390460	817515	1350614	761713	1509711	651836	1598079	709824	P04216	1490905.75	688974.5	THY1	24.2	3	3	3	17.935
33277	26682	40011	32959	13857	39608	38554	23342	67833	33110	P04233;P04233-2;P04233-3	31424.75	30647.75	CD74	16.6	4	4	4	33.515
13245	19465	9664	27386	10313	20045	19217	11812	45105	836	P04350	13109.75	19677	TUBB4A	66	5	3	27	49.585
33148102	31796519	27112880	37036489	44476847	33326908	52282247	25059969	55415332	22880370	P04406;P04406-2	39255019	31804971.25	GAPDH	89.9	29	29	29	36.053
14165	14542	12392	16251	17775	19442	23394	10045	24869	10429	P04424-3;P04424-2;P04424	16931.5	15070	ASL	17.4	6	6	6	48.732
459376	331772	151909	394953	248992	314337	290542	201892	363207	244631	P04439;P04439-2;P17693-6;P17693-2;P17693-5;P17693	287704.75	310738.5	HLA-A	55.9	18	13	18	40.84
21975	35855	21207	26447	31730	27238	32255	20409	25575	21040	P04626-5;P04626-4;P04626;P04626-3;P04626-2;P04626-6	26791.75	27487.25	ERBB2	20.5	19	18	19	134.85
288483	168242	211570	178423	331505	171553	286597	112485	327341	68157	P04632	279538.75	157675.75	CAPNS1	65.3	11	10	11	28.315
9656	1899	6836	2558	9150	1874	8327	2365	10525	0	P04637-4;P04637;P04637-7;P04637-5;P04637-6;P04637-2;P04637-3;P04637-8;P04637-9	8492.25	2174	TP53	11.3	3	3	3	39.32
136459	39288	92253	44643	102043	35727	147813	41087	389177	63012	P04733	119642	40186.25	MT1F	45.9	1	1	2	6.0863
810321	738830	645331	963962	1042944	764290	1283237	586414	1456671	560328	P04792	945458.25	763374	HSPB1	82.4	13	13	13	22.782
110183	42468	55449	36418	73510	29727	99077	18131	80323	0	P04818;P04818-2;P04818-3	84554.75	31686	TYMS	35.1	9	9	9	35.716
2062108	1204861	2216627	1357884	2246697	1314286	2543058	1220120	2715108	1287833	P04843	2267122.5	1274287.75	RPN1	69.2	44	44	44	68.569
1190581	645939	1228152	549206	1346101	620353	1505358	553433	1301150	538904	P04844;P04844-2	1317548	592232.75	RPN2	52.6	23	23	23	69.283
1087621	789266	1184509	848421	1180166	823071	1572567	687295	1731577	1046438	P04899;P04899-4;P04899-6;P04899-3;P04899-5;P04899-2;P11488;P19087;A8MTJ3;P38405-3	1256215.75	787013.25	GNAI2	63.4	22	15	22	40.45
14017	6920	18469	8791	15574	10488	18007	7335	18011	2597	P04920-2;P04920-3;P04920;P48751-2;P48751;P48751-3	16516.75	8383.5	SLC4A2	18.6	16	16	16	135.6
40486	22882	26580	31256	39200	20526	47817	19182	23797	16105	P04921-2;P04921-3;P04921	38520.75	23461.5	GYPC	33.6	3	2	3	11.499
1486042	884158	1919965	1085643	1949947	934640	2230944	823123	1850632	808884	P05023-4;P05023;P05023-3;P05023-2	1896724.5	931891	ATP1A1	46.9	45	29	45	113
317359	187537	397862	351052	494375	240315	519820	160318	381929	230925	P05026-2;P05026	432354	234805.5	ATP1B1	36.2	8	8	8	34.893
214847	166834	228802	222878	198986	236241	229102	190188	216493	220399	P05067;P05067-11;P05067-8;P05067-9;P05067-7;P05067-6;P05067-4;P05067-5;P05067-3;P05067-10;P05067-2	217934.25	204035.25	APP	42.5	27	26	27	86.942
1676	600	1868	733	1688	552	1139	515	1546	0	P05089-3;P05089;P05089-2	1592.75	600	ARG1	13.1	2	2	2	25.356
754406	567624	848194	670783	676078	600101	913232	463824	1034316	388513	P05091;P05091-2	797977.5	575583	ALDH2	64	30	27	30	56.381
588555	440929	629208	836834	631813	699734	755432	633652	695448	704987	P05114	651252	652787.25	HMGN1	48	10	10	10	10.659
83478	34147	80840	36307	83067	30591	109875	27487	212166	28131	P05121;P05121-2	89315	32133	SERPINE1	54.7	17	17	17	45.059
1091237	728374	1255739	1062759	1188045	831386	1457210	814708	1369632	834270	P05141	1248057.75	859306.75	SLC25A5	55	9	6	23	32.852
1854	1388	1346	2112	1548	1700	1471	1217	1822	1160	P05154	1554.75	1604.25	SERPINA5	3.2	1	1	1	45.674
3508	2599	2797	3894	3423	3478	4031	2601	4238	1247	P05155-2;P05155;P05155-3	3439.75	3143	SERPING1	8.7	3	3	3	49.757
339820	156797	238338	220642	439095	197899	462988	166596	363032	156595	P05161	370060.25	185483.5	ISG15	58.2	7	7	7	17.887
216256	132283	219219	163498	196035	158474	240974	133922	210524	113441	P05165;P05165-2;P05165-3	218121	147044.25	PCCA	58.5	34	34	34	80.058
168859	99452	158153	126316	146015	117218	181674	105097	213384	79723	P05166;P05166-2	163675.25	112020.75	PCCB	59.6	24	24	24	58.215
255555	422372	320055	408658	448316	313824	599440	272333	662266	263269	P05186;P05186-3;P05186-2	405841.5	354296.75	ALPL	51	25	24	25	57.304
656	57	687	148	979	160	1476	191	2166	0	P05187;P09923	949.5	139	ALPP	33.8	1	1	15	57.953
1065920	616131	1072506	777667	1305788	636352	1428332	527603	1310756	596135	P05198	1218136.5	639438.25	EIF2S1	68.6	21	21	21	36.112
2825561	1999160	3084872	2231962	2905380	2311425	2993450	2108001	3480111	1680672	P05204	2952315.75	2162637	HMGN2	36.7	2	2	3	9.3926
17149	0	11207	5006	30085	0	0	0	114331	0	P05230;P05230-2	19480.3333333333	5006	FGF1	16.8	2	1	2	17.459
18537	6838	22744	10051	28409	8705	25766	7195	56106	0	P05362	23864	8197.25	ICAM1	28.2	10	10	10	57.825
3146704	2480736	2617336	3049857	3358466	2930828	3997419	2319195	5522953	2808726	P05386	3279981.25	2695154	RPLP1	74.6	3	3	3	11.514
12885861	9180340	12558522	11746893	14527477	10188219	18526979	8369069	19009107	7450172	P05387	14624709.75	9871130.25	RPLP2	79.1	9	9	9	11.665
5487509	3850803	4851335	4438866	5890040	3840903	6540943	3293010	7318828	3553114	P05388;P05388-2;Q8NHW5	5692456.75	3855895.5	RPLP0;RPLP0P6	58	15	15	15	34.273
2934	685	4770	1096	4079	1127	6441	1120	9615	0	P05412	4556	1007	JUN	15.4	3	3	3	35.675
16105	30092	15539	42736	22334	34092	35212	20257	61792	9120	P05413	22297.5	31794.25	FABP3	34.6	4	3	4	14.858
44126	26681	44147	37004	52837	30340	60343	24749	53287	13219	P05423	50363.25	29693.5	POLR3D	49.2	14	13	14	44.395
2272235	1493830	1823025	1522964	2418958	1512643	3012951	1086405	3223497	1427651	P05455	2381792.25	1403960.5	SSB	53.2	27	27	27	46.836
933900	573528	895595	727426	852088	737340	1057325	716645	1142060	871683	P05556;P05556-2;P05556-5;P05556-4;P05556-3	934727	688734.75	ITGB1	35.2	30	30	30	88.414
25834882	6731965	37621207	10470426	28116393	6509982	25850725	9857157	20544706	8443205	P05783;CON__H-INV:HIT000015463;CON__Q92764;CON__Q497I4;Q92764	29355801.75	8392382.5	KRT18	85.8	46	33	46	48.057
199846	80176	163528	92780	304320	81230	294258	85031	219530	72907	P05937;P05937-2	240488	84804.25	CALB1	47.1	13	12	13	30.025
12478	10675	12830	18016	9668	6596	0	10732	21511	0	P05976-2;P05976;P08590	11658.6666666667	11504.75	MYL1;MYL3	19.3	2	2	2	16.684
2558	807	1858	1155	1705	718	1611	791	2819	648	P05997	1933	867.75	COL5A2	4.3	4	4	4	144.91
136839	104396	98929	134260	155813	113652	156788	98169	175933	51453	P06132	137092.25	112619.25	UROD	46.6	13	12	13	40.786
1778	1360	1870	1676	1697	1715	2432	1148	3543	441	P06213-2;P06213	1944.25	1474.75	INSR	6.4	5	5	8	155.14
76565	64095	61567	63821	89271	58559	107255	55281	99394	60915	P06239-3;P06239;P06239-2	83664.5	60439	LCK	35.8	14	14	14	61.189
1162	680	885	769	1065	644	1588	527	2057	0	P06241-2	1175	655	FYN	25.5	1	1	10	60.14
2419	1496	2082	2007	2381	1841	2046	1361	4552	0	P06241;P06241-3;P09769	2232	1676.25	FYN	25.3	5	1	10	60.761
87344	46837	86291	61378	94544	68425	96906	48623	113056	39162	P06280	91271.25	56315.75	GLA	37.5	12	12	12	48.766
131471	63633	70843	76396	108592	73985	136713	54827	166190	62339	P06396-2;P06396-4;P06396-3;P06396	111904.75	67210.25	GSN	37.2	18	6	18	80.64
24973	13563	16049	16119	19960	13337	26856	11227	26628	14723	P06400	21959.5	13561.5	RB1	22	15	15	15	106.16
701744	387460	409718	617610	697069	373617	693371	369900	941133	146307	P06454-2;P06454	625475.5	437146.75	PTMA	38.2	7	7	7	12.074
1397392	796516	1104068	1065680	1431685	801939	1652250	745018	1289625	546802	P06493;P06493-2	1396348.75	852288.25	CDK1	71.7	22	20	22	34.095
9062286	5123299	8701489	6070610	6743494	5968753	8314354	5237958	9055006	3984545	P06576	8205405.75	5600155	ATP5B	69	27	27	27	56.559
1974	326	2076	1367	2179	685	1062	936	1974	0	P06702	1822.75	828.5	S100A9	13.2	1	1	1	13.242
967802	694539	890925	733358	1143820	728057	1573410	635819	1397986	585849	P06730;P06730-2;P06730-3	1143989.25	697943.25	EIF4E	40.1	8	8	8	25.097
17078698	14625607	14238348	22257503	22117327	14066450	28185526	10585635	30274958	14517685	P06733	20404974.75	15383798.75	ENO1	79	32	8	32	47.168
147380	96194	128037	145718	187755	114653	218996	133426	224613	121770	P06737-2;P06737	170542	122497.75	PYGL	54.5	34	33	38	93.133
1768632	1419571	1538096	2057713	2626277	1488364	2946493	1105262	2624699	941640	P06744;P06744-2	2219874.5	1517727.5	GPI	51.4	26	19	26	63.146
99465	58116	130971	87806	116956	64026	135373	48681	151489	34818	P06746	120691.25	64657.25	POLB	57.6	14	14	14	38.177
18543557	10873771	22043175	10698097	22720637	10907295	25865919	9013488	19804445	11655949	P06748;P06748-2;P06748-3	22293322	10373162.75	NPM1	57.8	21	21	21	32.575
111926	92032	130017	108181	155607	100138	126319	81143	122846	61615	P06753	130967.25	95373.5	TPM3	58.6	1	1	23	32.95
4405685	2837744	5673226	3596752	5929100	3469391	6563209	2698197	6219794	2199158	P06753-2;P06753-3	5642805	3150521	TPM3	78.2	21	0	28	29.032
6392	5204	7080	3390	7320	6550	9366	3148	8543	4027	P06753-6	7539.5	4573	TPM3	78.6	1	0	27	28.922
156242	73066	206106	99288	165826	118757	213137	87689	281638	100038	P06756-3;P06756;P06756-2	185327.75	94700	ITGAV	46.6	38	38	38	111.13
11966	6421	6427	4848	6587	6046	17647	7799	54383	7994	P06858	10656.75	6278.5	LPL	5.7	2	2	2	53.162
179787	49837	183580	89400	155663	119070	214083	101571	337727	111141	P06865;P06865-2	183278.25	89969.5	HEXA	39.3	17	17	17	60.702
566676	590438	520178	576974	514238	576269	731479	1016240	945199	906347	P06899;Q16778;P33778;P23527;Q6DRA6;Q6DN03	583142.75	689980.25	HIST1H2BJ;HIST2H2BE;HIST1H2BB;HIST1H2BO	67.5	2	0	12	13.904
99365	43419	145873	67697	103019	51046	104712	41744	80072	34026	P07093-2;P07093-3;P07093	113242.25	50976.5	SERPINE2	39.5	14	14	14	44
511197	258889	536448	300563	620051	304615	727702	295766	621020	222037	P07099	598849.5	289958.25	EPHX1	60.7	23	23	23	52.948
1523154	1082559	1177341	1855622	2052921	1058847	2619497	825372	2337460	816864	P07108;P07108-3;P07108-2;P07108-4;P07108-5;P07108-6	1843228.25	1205600	DBI	52.9	4	4	4	10.044
6992250	6523856	6206258	7288072	8651395	6720107	11225149	4772892	12763932	4562470	P07195	8268763	6326231.75	LDHB	61.1	21	21	22	36.638
7251	3237	3971	3882	4315	3200	4617	5682	4254	6542	P07196	5038.5	4000.25	NEFL	21.9	5	5	8	61.516
23594	13435	13325	12461	17978	12804	20370	16972	20530	19088	P07197;P07197-2	18816.75	13918	NEFM	24.3	16	16	21	102.47
5815	2773	5544	2980	5492	2933	6910	3155	6704	1612	P07199	5940.25	2960.25	CENPB	11.5	7	7	7	65.171
964447	356083	736865	582244	1012128	408270	1002285	358414	933985	202996	P07203;P07203-2	928931.25	426252.75	GPX1	84.7	14	14	14	22.088
3720930	1869927	5186676	2042041	4819074	2447416	5037483	1931478	3519439	1766076	P07237	4691040.75	2072715.5	P4HB	70.3	38	38	38	57.116
470942	443176	465925	648049	288898	439564	344275	553592	525324	468682	P07305;P07305-2	392510	521095.25	H1F0	28.4	8	6	8	20.863
53960	39689	36574	48663	63138	42039	81350	27389	90595	19626	P07311;P07311-2	58755.5	39445	ACYP1	56.6	5	5	5	11.261
2286737	1196101	2324198	1417131	2183584	1680266	2980919	1190821	4190604	1168358	P07339	2443859.5	1371079.75	CTSD	54.1	18	18	18	44.552
4961304	3370031	8273391	5025934	7716575	3739526	9490766	2627445	17248833	1849014	P07355;P07355-2;A6NMY6	7610509	3690734	ANXA2;ANXA2P2	75.8	30	30	30	38.604
265695	191445	193403	180939	293184	186265	338127	153410	391454	139057	P07384	272602.25	178014.75	CAPN1	54.9	30	30	30	81.889
4288917	3268624	2905506	4190223	3916366	3072160	4472517	2954313	7448586	2803087	P07437	3895826.5	3371330	TUBB	65.8	8	7	30	49.67
1228054	817141	1096367	1142787	870679	1215395	1412613	910623	2239948	1508495	P07602;P07602-2;P07602-3	1151928.25	1021486.5	PSAP	50.2	22	22	22	58.112
271065	141554	260592	162219	210398	201929	308338	156165	448919	187931	P07686	262598.25	165466.75	HEXB	38.5	16	15	16	63.111
4611	2927	3776	2414	3824	4853	4027	1859	3090	0	P07711	4059.5	3013.25	CTSL	11.1	2	2	2	37.564
32478927	21678468	23617883	30838747	37000795	24607030	44055273	17148115	40949073	21374064	P07737;CON__P02584	34288219.5	23568090	PFN1	97.1	17	17	17	15.054
24341	18430	22619	23395	28270	19208	33878	17632	43576	13549	P07738	27277	19666.25	BPGM	35.5	7	7	7	30.005
1541701	943079	801210	1149495	1399977	954231	1401778	854988	2009012	562220	P07741;P07741-2	1286166.5	975448.25	APRT	82.2	12	12	12	19.608
1011528	608545	965704	725763	1227038	638521	1283154	551344	1111685	566721	P07814	1121856	631043.25	EPRS	65.3	92	91	92	170.59
289468	156677	321085	188834	266026	166027	349608	162008	386227	173256	P07858	306546.75	168386.5	CTSB	39.2	11	11	11	37.821
5075780	3064983	4378573	3781311	5885159	3093045	6328646	2309101	5253948	2674858	P07900-2;P07900;Q58FG0	5417039.5	3062110	HSP90AA1	57.1	37	33	57	98.16
11150	9371	4456	18464	7892	13668	13728	10306	16664	13135	P07902;P07902-2	9306.5	12952.25	GALT	10	3	3	3	43.363
11797806	7719508	13404224	9817865	12296534	8590190	15562945	7931536	14328869	9799155	P07910-2;P07910-4	13265377.25	8514774.75	HNRNPC	48.5	24	3	24	32.337
21020	4541	19955	5368	19980	4090	16068	9639	30453	0	P07910;P07910-3;B2RXH8;Q86SE5-3	19255.75	5909.5	HNRNPC	49	1	1	22	33.67
454664	213189	402403	241642	416387	219226	454259	248128	434962	358810	P07919;A0A096LP55	431928.25	230546.25	UQCRH	38.5	3	3	3	10.739
1632812	149908	892372	153060	1180040	165150	1132916	155659	550589	107018	P07942	1209535	155944.25	LAMB1	42.4	56	56	56	198.04
229473	107631	226710	130851	224923	96872	239336	96404	259307	76888	P07947	230110.5	107939.5	YES1	44.8	18	12	19	60.801
3067	1805	3559	2138	3716	1492	2575	1554	2950	0	P07948-2	3229.25	1747.25	LYN	51.3	1	1	23	56.033
164412	85059	170999	89650	168487	77762	175994	69912	156161	74185	P07948;P08631-3;P08631-2;P08631-4;P08631	169973	80595.75	LYN	49.4	23	1	23	58.573
129848	96408	248077	157131	214068	81688	296322	79166	504710	0	P07951	222078.75	103598.25	TPM2	54.6	3	3	24	32.85
722372	461052	575629	549122	686074	483351	792873	432294	682118	339420	P07954-2;P07954	694237	481454.75	FH	66.6	20	20	20	50.212
33824	23902	32764	24721	35470	26942	42155	22227	39488	21850	P08047;P08047-3;P08047-2	36053.25	24448	SP1	19.4	8	8	8	80.692
22991	15471	25880	16218	23891	14420	27326	15755	31308	12978	P08069;P14616	25022	15466	IGF1R	26.4	27	24	27	154.79
14033	20881	13386	20410	12324	28782	11873	13200	21482	6342	P08123	12904	20818.25	COL1A2	11.1	12	12	12	129.31
838068	687433	763920	983395	959912	776590	1297549	576071	1709325	595765	P08133;P08133-2	964862.25	755872.25	ANXA6	67.6	43	43	43	75.872
39777	32864	45002	36996	44484	33677	72309	25903	65039	44799	P08134	50393	32360	RHOC	52.3	3	3	10	22.006
15812	7654	14046	17442	13189	6820	15457	9226	23018	7654	P08138;P08138-2	14626	10285.5	NGFR	37.9	8	8	8	45.183
20775	19212	31610	20185	27561	21130	41065	20746	46216	10872	P08174-7;P08174-4;P08174;P08174-3;P08174-5;P08174-2;P08174-6	30252.75	20318.25	CD55	16.3	6	6	6	59.037
109896	53190	153344	37374	137108	49832	135155	56889	172756	53227	P08195-2	133875.75	49321.25	SLC3A2	63.1	1	1	33	57.944
4877	4831	8140	3756	2642	5529	5086	3506	9593	3783	P08195-3	5186.25	4405.5	SLC3A2	65.8	1	1	34	61.815
4106039	2575403	5681197	2680845	5163446	2678405	5812328	2573519	6071639	2948430	P08195;P08195-4	5190752.5	2627043	SLC3A2	57	34	1	34	67.993
43797	23403	34779	26064	33883	34834	46411	28929	51950	32261	P08236-3;P08236;P08236-2	39717.5	28307.5	GUSB	25.9	9	9	9	58.345
99422	75890	73930	93850	127857	84115	149376	63893	130249	45552	P08237-3;P08237;P08237-2	112646.25	79437	PFKM	37	20	20	23	93.253
16341256	13318402	14454809	16343597	18776932	14529058	21473119	10677163	18872610	7910306	P08238;Q58FF7	17761529	13717055	HSP90AB1	68	64	38	64	83.263
242802	121037	285298	136745	246680	157067	277331	132648	273606	133674	P08240;P08240-2	263027.75	136874.25	SRPR	53.6	29	29	29	69.81
2241882	858746	1346811	1299048	1893911	942707	2008619	1095021	2185960	1129710	P08243;P08243-2;P08243-3	1872805.75	1048880.5	ASNS	67	33	33	33	64.369
986	1546	615	1791	664	2472	1529	944	2929	0	P08294	948.5	1688.25	SOD3	6.7	1	1	1	25.851
164808	146222	116510	193905	196312	144770	234933	106180	243613	104383	P08397;P08397-2;P08397-3;P08397-4	178140.75	147769.25	HMBS	63.2	17	17	17	39.33
20922	37653	54806	37761	68390	42550	72329	29539	69504	19087	P08473	54111.75	36875.75	MME	37.5	24	24	24	85.513
1459411	782595	1642374	946010	1585166	839479	1721322	853917	1413799	922153	P08559;P08559-4;P08559-3;P08559-2;P29803	1602068.25	855500.25	PDHA1	66.2	24	24	24	43.295
52894	10230	27164	13301	38484	13677	40656	12567	30016	7987	P08572	39799.5	12443.75	COL4A2	8.8	11	11	11	167.55
493478	300400	477668	268551	536753	318442	578643	281842	357460	241154	P08574	521635.5	292308.75	CYC1	33.8	8	8	8	35.422
866932	673895	933883	833424	981882	663948	1172268	559264	1047461	555160	P08579	988741.25	682632.75	SNRPB2	43.1	8	8	10	25.486
998	747	766	902	922	750	1424	698	2021	238	P08581-2;P08581;P08581-3	1027.5	774.25	MET	8.7	8	8	8	157.71
1482	1094	1103	1613	1923	1248	2750	1146	2045	0	P08582-2;P08582	1814.5	1275.25	MFI2	8.3	1	1	1	32.722
666568	355871	561621	428021	635998	349656	760154	337913	1071062	331450	P08621;P08621-2;P08621-3;P08621-4	656085.25	367865.25	SNRNP70	50.8	22	22	22	51.556
14182	12520	11920	14662	17031	12780	17690	12704	28466	8644	P08648	15205.75	13166.5	ITGA5	19.4	13	13	13	114.54
5800770	5932402	6149648	9595417	8522753	5797156	8586041	5872534	9543145	5196341	P08670;P41219;P41219-2;CON__Q9NSB2;CON__Q6ISB0;Q9NSB2;CON__Q61726;CON__P78386;P78386	7264803	6799377.25	VIM	86.1	62	54	62	53.651
4768731	3362062	3986699	3912058	4578378	3247015	5574005	2896444	5351066	3354108	P08708	4726953.25	3354394.75	RPS17	63	10	10	10	15.55
2049531	1312920	3048555	1738372	2324456	1538336	3163884	1071815	3813211	909810	P08727	2646606.5	1415360.75	KRT19	76.8	30	1	31	44.105
233727	99001	246343	96321	263016	97221	240008	81736	245248	18348	P08754	245773.5	93569.75	GNAI3	60.7	11	11	18	40.532
4718128	3876152	3719744	5038807	6142688	3859384	6694035	2474900	5633814	2423748	P08758	5318648.75	3812310.75	ANXA5	70	24	24	24	35.936
4169824	3320113	3419504	3601781	4449318	3140728	5109598	2345242	5520832	2393778	P08865	4287061	3101966	RPSA	65.4	19	18	19	32.854
394240	196502	371578	247030	334889	209362	425992	164817	671659	126460	P08962-3;P08962-2;P08962	381674.75	204427.75	CD63	25.6	4	4	4	17.271
250916	123736	255587	138006	215817	144552	219676	106496	212923	107697	P09001	235499	128197.5	MRPL3	41.4	12	12	12	38.632
1499071	1360544	1688250	1620608	2051168	1271041	2174804	1068054	1899739	1038848	P09012	1853323.25	1330061.75	SNRPA	44.7	12	10	12	31.279
704165	261516	922315	278096	751260	294155	850985	191612	1117973	81114	P09038-3;P09038-1;P09038	807181.25	256344.75	FGF2	43.4	7	1	7	21.203
425954	297695	265203	502845	375364	314511	517270	191339	784303	198062	P09104;P09104-2	395947.75	326597.5	ENO2	71.2	17	15	20	47.268
223929	145906	249181	188697	266653	135645	282533	137778	239608	62087	P09110;P09110-2	255574	152006.5	ACAA1	57.5	16	16	16	44.292
327298	167050	290865	224295	376930	182421	404227	138747	397269	59952	P09132;P09132-2	349830	178128.25	SRP19	61.1	10	10	10	16.156
7746936	5662705	6363908	9044101	9950503	6839240	12532166	4584817	13683463	2754561	P09211	9148378.25	6532715.75	GSTP1	68.6	16	16	16	23.356
483942	396690	497709	494785	565324	427010	543535	261876	552530	153796	P09234	522627.5	395090.25	SNRPC	25.2	4	4	4	17.394
6296	6121	4468	10182	4246	7990	16755	4015	44584	4723	P09327;P09327-2	7941.25	7077	VIL1	18.1	12	11	12	92.694
2564012	850584	1362314	1969156	1575493	904880	2132308	959422	3270562	1031302	P09382	1908531.75	1171010.5	LGALS1	88.1	11	10	11	14.716
187237	131791	122655	141852	222770	120940	283835	91391	263679	97194	P09417;P09417-2	204124.25	121493.5	QDPR	61.1	10	10	10	25.789
2870252	2982992	2651790	5633962	3130076	4144110	4674121	3398377	5092033	4879068	P09429;B2RPK0	3331559.75	4039860.25	HMGB1;HMGB1P1	42.3	14	11	14	24.893
287716	189009	199455	270155	351956	163623	376997	230476	308969	156899	P09455;P09455-2;P09455-3	304031	213315.75	RBP1	57	8	8	8	15.85
6502	3569	4356	5136	7194	2956	7738	4563	7792	2957	P09467	6447.5	4056	FBP1	23.4	5	5	5	36.842
42191	36862	25832	39169	28481	46507	50391	33632	82939	39406	P09471-2;P09471	36723.75	39042.5	GNAO1	40.4	9	9	13	40.086
167405	78758	226442	125211	162807	135187	241581	91145	285244	80871	P09486	199558.75	107575.25	SPARC	45.2	9	9	9	34.632
24618	91749	16017	61892	12440	89646	32704	17181	91206	3692	P09488-2;P09488	21444.75	65117	GSTM1	43.6	7	1	7	21.252
53794	41354	128649	42417	95111	113257	155225	56872	232740	72371	P09493	108194.75	63475	TPM1	72.9	2	0	31	32.708
3490	2311	7776	4733	6029	5205	9864	3896	14645	7780	P09493-10	6789.75	4036.25	TPM1	68	1	1	30	32.865
464183	213612	849488	428034	578623	465511	779384	284204	1265218	219677	P09493-3	667919.5	347840.25	TPM1	67.6	3	0	30	32.876
71019	19047	38862	29890	54537	26464	40929	32556	40234	44855	P09493-5	51336.75	26989.25	TPM1	64.5	5	1	23	28.385
63512	23055	70253	35998	47782	41825	72246	28157	128654	32832	P09493-7	63448.25	32258.75	TPM1	69.7	4	0	27	32.677
6916962	3894668	13537905	6014421	9613438	7268352	12024833	4163634	17213766	3308242	P09493-9	10523284.5	5335268.75	TPM1	72.5	31	0	31	32.736
844158	376669	854847	455307	826276	400971	1045637	451646	1294166	507545	P09496-2;P09496-4;P09496-3;P09496;P09496-5	892729.5	421148.25	CLTA	29.4	8	8	8	23.662
140947	68111	166378	96199	129778	88310	131658	67981	177534	52261	P09497-2;P09497	142190.25	80150.25	CLTB	17.1	4	4	4	23.181
104393	122659	109562	144570	131846	179442	223121	81006	327786	28079	P09525	142230.5	131919.25	ANXA4	58.3	15	4	15	35.882
240912	216752	277323	237768	297937	240953	380880	164499	346870	136298	P09543-2;P09543	299263	214993	CNP	47.4	15	15	15	45.098
1345413	442861	2025240	400615	1944124	404390	2467558	304438	3858270	462886	P09601	1945583.75	388076	HMOX1	56.2	16	16	16	32.818
1117448	649053	1141570	804182	992680	701981	1224793	589548	1400513	547578	P09622;P09622-2;P09622-3	1119122.75	686191	DLD	54.2	23	23	23	54.177
13858911	8594397	15307844	10985391	14121324	9338965	16693531	7232640	16550979	6153993	P09651;P09651-2;P09651-3;Q32P51	14995402.5	9037848.25	HNRNPA1;HNRNPA1L2	69.6	30	28	31	38.746
833036	678390	859608	847375	968843	679101	1110209	594945	1166172	669078	P09661	942924	699952.75	SNRPA1	50.2	16	16	16	28.415
14074	23360	10058	28579	5182	14707	42878	11763	131035	21118	P09668	18048	19602.25	CTSH	15.2	5	5	5	37.393
1837254	1313722	1595190	1970533	1188178	1618577	1684330	1386814	2004653	1528865	P09669	1576238	1572411.5	COX6C	22.7	2	2	2	8.7813
1788739	1778124	1445142	1970507	1825337	1887952	2196725	1590933	2603133	1803743	P09874	1813985.75	1806879	PARP1	62.2	61	61	61	113.08
35484	17430	17730	31234	21822	18109	26845	13506	39404	12345	P09884	25470.25	20069.75	POLA1	32	35	35	35	165.91
4427739	3654161	3093211	5088335	5639599	3776170	7033639	2413268	7879582	2721112	P09936	5048547	3732983.5	UCHL1	55.6	12	12	12	24.824
978	455	777	584	806	657	1098	434	1039	0	P09958	914.75	532.5	FURIN	4.2	2	2	2	86.677
437597	383499	329089	500669	493770	407008	593403	304044	765883	272324	P09960;P09960-4;P09960-2;P09960-3	463464.75	398805	LTA4H	61.2	28	28	28	69.284
1127664	1031215	1171972	1137579	1832442	999741	2018181	766865	1846288	835045	P09972	1537564.75	983850	ALDOC	77.2	16	16	20	39.455
156	435	238	448	361	614	255	259	448	530	P0C024;P0C024-2;P0C024-3	252.5	439	NUDT7	12.6	2	2	2	26.942
7014	3521	6871	2930	7095	3290	9488	3402	9332	4572	P0C1Z6-2;P0C1Z6	7617	3285.75	TFPT	6.1	1	1	1	27.204
2746	1841	2597	2321	3029	1724	3587	1495	3579	0	P0C7T5	2989.75	1845.25	ATXN1L	5.5	3	3	3	73.305
857	865	1294	822	1043	697	0	553	1678	0	P0C860	1064.66666666667	734.25	MSL3P1	11	2	1	2	51.069
4488	3961	3545	4728	4278	5471	8553	4682	9034	5643	P0C870;P0C869-8;P0C869-7;P0C869-6	5216	4710.5	JMJD7	18.4	4	4	4	35.932
3380	2399	3106	3007	3339	2464	3947	2120	4646	2505	P0CAP2-3;P0CAP2;Q9BZD3	3443	2497.5	POLR2M;GCOM2	16.8	3	3	3	40.733
8110	14749	8594	21103	9216	18658	7363	12444	9706	8920	P0CG12	8320.75	16738.5	CHTF8	24.8	9	9	9	51.391
94395	57757	54951	50980	75771	55930	69577	44339	68054	8743	P0CG13	73673.5	52251.5	CHTF8	35.5	4	4	4	13.313
1898	575	4490	991	6076	1360	4928	773	1089	0	P0CG30;P0CG29	4348	924.75	GSTT2B;GSTT2	11.9	2	2	2	27.507
8838	5431	7444	5879	8955	5928	10655	5439	10418	6406	P0CG31;Q9HBT8;Q9HBT8-2	8973	5669.25	ZNF286B;ZNF286A	13.2	6	3	6	59.571
6551	4178	5913	5408	6767	5164	8972	4390	6000	4953	P0CG33;A6NDK9;Q9NYA3;A6NDN3	7050.75	4785	GOLGA6D;GOLGA6C;GOLGA6A;GOLGA6B	9.4	5	5	5	79.895
1183	567	1456	921	1448	886	3850	832	1645	5521	P0CJ79	1984.25	801.5	ZNF888	8.9	2	0	5	83.548
12611	5752	12863	8609	17313	7048	13611	5280	11823	1257	P0DI82;P0DI81;P0DI81-3	14099.5	6672.25	TRAPPC2B;TRAPPC2	28.6	4	4	4	16.445
6523	5642	7653	8030	5441	7620	8938	5806	9876	2804	P0DI83	7138.75	6774.5	RAB34	18.2	2	2	2	21.118
140467	92366	125525	119460	87704	128118	94915	102931	81781	0	P0DJ07	112152.75	110718.75	PET100	23.3	2	2	2	9.1135
8951	5264	5293	13065	9949	6635	9886	7159	9539	4155	P0DMN0;P0DMM9;P0DMM9-3;P0DMM9-2;P50225;P50225-2;P50226	8519.75	8030.75	SULT1A4;SULT1A3;SULT1A1	24.7	5	4	5	34.196
646	550	592	1293	850	908	465	520	888	1183	P0DMP2	638.25	817.75	SRGAP2B	36.2	1	0	12	53.405
440353	261383	474323	345083	487903	288265	522822	267434	549540	350053	P0DMR1;O60812;B7ZW38	481350.25	290541.25	HNRNPCL4;HNRNPCL1;HNRNPCL3	23.5	1	1	10	32.029
3440610	1131013	3197168	1728311	4072275	1298778	4130346	1116343	3119500	1019542	P0DMV8;P0DMV9;P0DMV8-2	3710099.75	1318611.25	HSPA1A;HSPA1B	57.9	30	19	32	70.051
1682959	633415	1479157	582275	1486865	518473	1600290	674977	2063200	503247	P0DN76;Q01081;Q01081-4;Q8WU68-3;Q8WU68;Q8WU68-2	1562317.75	602285	U2AF1	52.1	13	2	13	27.872
506428	511147	441455	753087	543380	445568	610270	318922	786707	176006	P0DN79;P35520;P35520-2	525383.25	507181	CBS	48.3	21	21	21	60.586
5427961	6652352	5611270	6715108	5898019	7372416	6894787	5292297	13364315	3920006	P0DP25;P0DP24;P0DP23	5958009.25	6508043.25		55.7	9	8	9	16.837
308516	176848	339545	201642	361633	193404	495232	173635	423137	133585	P0DPB6	376231.5	186382.25		64.7	6	5	6	15.237
16303	3810	11229	6544	18023	4944	18879	5529	18427	0	P0DPD7	16108.5	5206.75		9.4	2	1	2	28.306
623614	460940	738080	540690	691333	575773	772637	445709	778852	513092	P0DPI2;A0A0B4J2D5;P0DPI2-2;A0A0B4J2D5-2	706416	505778		51.1	9	9	9	28.17
896	819	736	1037	634	988	221	811	1052	0	P10070;P10070-2;P10070-1;P10070-4;P10070-3	621.75	913.75	GLI2	5.3	4	4	4	167.78
2735	1450	2569	1568	3068	1464	3378	1290	2640	480	P10074	2937.5	1443	ZBTB48	5.5	4	4	4	77.053
151082	49594	127586	53827	104723	51307	137777	60679	191666	10904	P10109	130292	53851.75	FDX1	14.1	3	3	3	19.393
10216	8265	10231	6680	10564	5802	13296	5168	14401	0	P10114	11076.75	6478.75	RAP2A	56.8	2	2	7	20.615
262962	173231	168766	199831	250623	165797	265011	151469	316286	99356	P10155;P10155-3;P10155-5;P10155-4;P10155-2	236840.5	172582	TROVE2	47.2	21	21	21	60.67
3982	4958	2642	3115	2292	3726	6149	3662	16105	7266	P10243-2;P10243	3766.25	3865.25	MYBL1	3.8	2	1	2	78.95
60633	23758	42765	27228	38934	37664	46910	40504	45226	42661	P10253	47310.5	32288.5	GAA	31.3	21	21	21	105.32
36798	42596	42755	46299	40944	47848	61446	27495	112525	25809	P10301	45485.75	41059.5	RRAS	40.8	5	5	8	23.48
57212	108230	137810	107075	140331	149907	171002	116249	138512	83892	P10321;P10321-2	126588.75	120365.25	HLA-C	38.3	10	6	11	40.648
2879	1812	2512	1967	3709	2174	4907	1710	3809	0	P10398;P10398-2	3501.75	1915.75	ARAF	13.7	4	4	7	67.585
6186796	24514504	8510992	22388042	8127910	31050903	5389340	19237608	7035199	24181370	P10412	7053759.5	24297764.25	HIST1H1E	51.6	20	5	20	21.865
294876	21197	328316	26178	555225	113370	536275	20180	253168	0	P10451-4;P10451;P10451-2;P10451-3;CON__P31096	428673	45231.25	SPP1	39.4	8	1	8	33.016
690873	365493	716256	404605	725797	350814	738920	421478	649626	407739	P10515	717961.5	385597.5	DLAT	43.3	23	23	23	68.996
11664	10797	15588	10892	16794	12773	19148	10125	16032	7635	P10586-2;P10586	15798.5	11146.75	PTPRF	30.9	36	31	36	211.68
27873	13804	22529	16887	21997	14559	23736	14323	23810	17525	P10588	24033.75	14893.25	NR2F6	27.7	8	8	8	42.979
5073737	3753458	3931974	5108500	7156808	3899304	7640146	2765779	6519571	2565156	P10599;P10599-2	5950666.25	3881760.25	TXN	61	6	6	6	11.737
2918573	2028435	2410834	1946419	2027131	2498198	2851546	1924397	3569040	1816332	P10606	2552021	2099362.25	COX5B	44.2	5	5	5	13.696
96092	51686	105803	57999	90531	74941	97099	51396	120607	33447	P10619-2;P10619	97381.25	59005.5	CTSA	25.3	9	9	9	52.488
979399	641712	1273462	585480	1336265	604279	1383394	550677	1205430	609300	P10620;P10620-2	1243130	595537	MGST1	30.3	5	5	5	17.598
108931	51693	83678	65041	96003	53568	113354	50894	125338	30949	P10644;P10644-2	100491.5	55299	PRKAR1A	42.8	14	11	14	42.981
751	410	500	432	588	461	0	342	1182	0	P10645	613	411.25	CHGA	2.8	1	1	1	50.688
688	263	1949	472	1609	401	2644	217	4049	866	P10646-2;P10646	1722.5	338.25	TFPI	7.2	2	2	2	28.652
52013	11842	34731	15695	46576	18122	60703	14149	91517	5938	P10696	48505.75	14952	ALPPL2	34.8	16	2	16	57.376
575	614	479	534	697	590	675	537	558	0	P10721-2;P10721	606.5	568.75	KIT	5.9	4	4	4	109.45
2411	2824	1361	4828	2456	3512	4150	2735	3849	2172	P10746	2594.5	3474.75	UROS	15.5	2	2	2	28.627
312013	188680	207039	139599	333589	196535	379095	172757	389488	154825	P10768	307934	174392.75	ESD	63.8	11	11	11	31.462
30999542	15754928	31363830	20887974	33607964	17919147	33569091	16754204	26022021	15100245	P10809;P10809-2	32385106.75	17829063.25	HSPD1	77.7	50	50	50	61.054
192467	108272	148657	119953	114247	209062	191324	113202	291284	92365	P10909-4;P10909-6;P10909;P10909-5;P10909-2;P10909-3	161673.75	137622.25	CLU	27.6	10	10	10	48.803
2814	866	7411	974	1644	647	610	1932	998	0	P10915	3119.75	1104.75	HAPLN1	8.5	2	2	2	40.165
11833862	5939351	12702094	7307314	14419818	8343643	15910900	6581053	15142478	7157615	P11021	13716668.5	7042840.25	HSPA5	58.4	47	46	47	72.332
1484788	164896	752155	158034	1007446	220172	887916	166559	454765	100466	P11047	1033076.25	177415.25	LAMC1	52.6	65	65	65	177.6
2137	958	1776	643	1974	791	2912	874	2676	1372	P11055;P13535;Q9UKX2;Q9UKX2-2	2199.75	816.5	MYH3;MYH8	4.1	6	3	7	223.9
45188	19753	42068	18937	38883	13202	43825	20231	54767	21586	P11117;P11117-2	42491	18030.75	ACP2	17.5	6	6	6	48.344
16914455	9556146	15109661	12619144	19124834	10015860	20644679	7594444	20254165	7481305	P11142;P11142-2	17948407.25	9946398.5	HSPA8	61.9	45	36	46	70.897
325763	232683	575531	305253	407154	206486	577885	124684	576494	112029	P11166	471583.25	217276.5	SLC2A1	15.2	11	11	11	54.083
556111	316974	912342	363454	732966	322623	1064268	306337	1505153	280079	P11169;Q8TDB8-4;Q8TDB8-2;Q8TDB8;Q8TDB8-5;Q8TDB8-3	816421.75	327347	SLC2A3;SLC2A14	17.5	9	9	9	53.924
66278	55103	77297	64069	78650	58550	95511	44328	95117	45274	P11171-2;P11171;P11171-4;P11171-3;P11171-5;P11171-7;P11171-6	79434	55512.5	EPB41	38.4	26	22	26	93.237
352166	192518	296635	253327	394710	192857	431765	190260	404069	119128	P11172;P11172-3;P11172-2;P11172-4	368819	207240.5	UMPS	58.5	22	22	22	52.221
1491912	785781	1678186	994603	1615665	861255	1754255	861656	1457615	943383	P11177;P11177-2;P11177-3	1635004.5	875823.75	PDHB	67.1	16	16	16	39.233
252999	161870	311893	177465	316669	181190	337624	126408	302886	101680	P11182	304796.25	161733.25	DBT	63.5	22	22	22	53.486
368467	185381	226366	241424	370839	157386	457834	166263	489781	188782	P11216	355876.5	187613.5	PYGB	56.2	40	32	40	96.695
13732	14279	6862	19749	12706	11187	17363	9200	26055	5243	P11217;P11217-2	12665.75	13603.75	PYGM	33	13	12	21	97.091
709890	450894	991037	554995	863314	513970	1081040	460420	1120415	559342	P11233	911320.25	495069.75	RALA	54.9	12	7	12	23.567
94421	58581	99054	69205	103463	64548	122855	57236	155047	54493	P11234;P11234-2;P11234-3	104948.25	62392.5	RALB	51	4	4	9	23.408
35453	25170	23251	22556	36733	20688	40882	19354	33777	17332	P11274;P11274-2	34079.75	21942	BCR	24.6	24	21	24	142.82
357847	272347	649034	303307	577463	362752	610180	227691	395453	190396	P11279;P11279-2	548631	291524.25	LAMP1	17.3	9	9	9	44.882
5612	4161	4100	6938	7968	5789	9997	3131	8840	0	P11309;P11309-2	6919.25	5004.75	PIM1	2.9	1	1	1	35.685
610123	303148	471881	400608	623025	254686	689378	239732	548072	199440	P11310;P11310-2	598601.75	299543.5	ACADM	45.4	18	18	18	46.588
5116	4518	4217	3962	3496	4373	5008	3093	3833	3111	P11362-21;P11362-14;P11362-7;P11362;P11362-19;P11362-2;P11362-20;P11362-3;P11362-4;P11362-5;P11362-8;P11362-6;P11362-9;P11362-10;P11362-11;P11362-12;P11362-13;P11362-18;P11362-16	4459.25	3986.5	FGFR1	10.6	6	6	6	95.343
1107886	509578	1082863	618605	989394	559585	1140404	486188	1152900	416548	P11387	1080136.75	543489	TOP1	42.1	33	29	33	90.725
663013	488533	653756	561711	631664	500234	736946	517669	656589	581544	P11388;P11388-2;P11388-3;P11388-4	671344.75	517036.75	TOP2A	50.5	63	63	75	174.38
354507	204256	275306	269690	430503	211168	512295	180597	519105	201596	P11413;P11413-3;P11413-2	393152.75	216427.75	G6PD	54.4	25	25	25	59.256
104979	84612	103667	101133	126740	98152	162018	74135	186289	55148	P11441	124351	89508	UBL4A	28.7	4	4	4	17.776
49586	38942	49689	45480	52046	39480	61836	29857	61366	14539	P11498;P11498-2	53289.25	38439.75	PC	23	19	19	19	129.63
6283	3506	3823	5036	4654	4457	6024	3059	5181	1820	P11532-9;P11532-5;P11532-6;P11532-16;P11532-15;P11532-14;P11532-8;P11532-7;P11532-17;P11532-13;P11532-12;P11532-18	5196	4014.5	DMD	16.4	5	1	8	59.769
1559586	1070833	1298432	1296315	1688640	1184275	1920124	832797	2179868	785557	P11586	1616695.5	1096055	MTHFD1	67.4	57	56	57	101.56
313	86	258	102	252	90	160	81	278	0	P11678	245.75	89.75	EPX	3.6	2	2	2	81.04
217566	132733	193196	140635	223090	127254	249707	106933	262760	63989	P11717	220889.75	126888.75	IGF2R	44.7	85	85	85	274.37
1996717	1591185	1363446	1906233	2115991	1368827	2445434	1195975	2794020	1251153	P11766	1980397	1515555	ADH5	40.4	15	15	15	39.724
36819	19142	24727	24856	25561	20423	33431	15192	37505	18092	P11802;P11802-2	30134.5	19903.25	CDK4	37	7	7	8	33.729
1765	1286	1511	1855	1682	1491	2832	1364	2949	968	P11831	1947.5	1499	SRF	2.4	2	2	2	51.592
298077	60730	178448	131761	216808	96459	241309	83511	242615	49098	P11908;P11908-2	233660.5	93115.25	PRPS2	59.4	7	6	16	34.769
2199394	1682188	2123308	2017269	2496130	1828427	2986652	1383904	3452780	1380896	P11940;P11940-2;Q9H361	2451371	1727947	PABPC1	62.1	36	20	36	70.67
2113317	1492915	1730122	1890468	2122624	1552436	2436648	1194581	2476813	881767	P12004	2100677.75	1532600	PCNA	65.5	14	14	14	28.768
124509	98920	86802	76041	102044	148499	126077	68400	90773	0	P12074	109858	97965	COX6A1	24.8	1	1	1	12.155
377408	213891	380797	285614	540722	217561	552517	226889	495267	157941	P12081-4;P12081;P12081-3;P12081-2	462861	235988.75	HARS	55	24	17	24	54.846
1134	976	1498	1228	1493	1208	1948	644	2771	593	P12107-4;P12107-3;P12107;P12107-2	1518.25	1014	COL11A1	4.3	5	5	5	167.75
160195	80882	98820	81205	129529	105507	133965	88255	72332	74647	P12109	130627.25	88962.25	COL6A1	37	29	29	29	108.53
17453	9859	14847	13192	12366	13049	14744	11223	18106	13452	P12110;P12110-3	14852.5	11830.75	COL6A2	16.3	12	3	12	108.58
224	86	80	159	97	66	217	95	384	165	P12111-4;P12111-2;P12111;P12111-3;P12111-5	154.5	101.5	COL6A3	1.9	4	4	4	278.2
394787	220075	404620	218237	389488	207492	479881	201241	606976	270111	P12235	417194	211761.25	SLC25A4	63.4	5	5	21	33.064
11554403	5955171	10892167	6109421	9959789	6302784	11386395	5788139	15184333	5870043	P12236	10948188.5	6038878.75	SLC25A6	69.1	26	5	26	32.866
1610670	1094918	1528377	1288340	1898516	1163545	2419746	1056194	2388124	1090185	P12268	1864327.25	1150749.25	IMPDH2	56.8	26	24	26	55.804
343340	245531	429655	296627	415553	292629	481903	260628	428235	251857	P12270;P12270-2	417612.75	273853.75	TPR	49.5	106	106	106	267.29
2644	932	5140	1559	3735	1082	5241	942	3772	0	P12273	4190	1128.75	PIP	16.4	2	2	2	16.572
2490753	2390103	2129623	2757864	3381237	1980316	4021760	1759069	4128793	1397010	P12277;P06732	3005843.25	2221838	CKB	70.6	24	24	24	42.644
1549200	421545	1364294	841832	1811979	591541	1970888	626254	2527915	176431	P12429	1674090.25	620293	ANXA3	55.4	19	19	19	36.375
519917	334457	768950	349799	626484	479796	770097	327659	776297	325455	P12532;P12532-2;P17540	671362	372927.75	CKMT1A	54.9	21	21	21	47.036
59056	47524	59157	53694	80567	50510	70537	44073	93971	17554	P12694;P12694-2	67329.25	48950.25	BCKDHA	49.9	16	16	16	50.47
1016	734	840	812	861	839	784	546	1165	698	P12755	875.25	732.75	SKI	4.1	2	2	2	80.004
4191	4456	3102	5091	3885	5613	3944	3790	3692	2646	P12757-4;P12757-2;P12757-3;P12757-5;P12757	3780.5	4737.5	SKIL	23.6	6	6	6	44.202
1362	551	1125	618	1377	321	1931	439	2777	0	P12814-3;P12814-2;P12814-4	1448.75	482.25	ACTN1	74.1	1	1	58	105.57
1329055	913880	1535818	1335697	1714891	953638	2322971	710869	2992094	716614	P12814;P35609	1725683.75	978521	ACTN1	76.5	37	1	58	103.06
164846	103784	227541	124309	215437	125077	258727	100372	292144	133005	P12830;P12830-2	216637.75	113385.5	CDH1	27.4	19	19	19	97.455
1969	86	978	114	1545	148	1371	93	580	180	P12882	1465.75	110.25	MYH1	3.8	2	1	6	223.14
14916	9364	15234	11849	14351	8430	17549	9306	27169	4642	P12931;P12931-2	15512.5	9737.25	SRC	35.6	10	10	14	59.834
127363	155233	123957	158721	150176	141172	220531	98990	374060	88681	P12955;P12955-3;P12955-2	155506.75	138529	PEPD	43.8	17	16	17	54.548
3539520	2061029	3463343	2960460	4124172	2274802	4567912	1885582	3685884	2290103	P12956;P12956-2	3923736.75	2295468.25	XRCC6	64.4	45	45	45	69.842
3592763	2383755	3538911	3016720	4187355	2482886	4447218	1984253	3913164	1967460	P13010	3941561.75	2466903.5	XRCC5	65.7	43	43	43	82.704
76445	62723	87431	84982	85155	79551	90146	57891	63991	35177	P13051;P13051-2	84794.25	71286.75	UNG	35.1	10	10	10	34.645
5571	3511	6203	4484	6165	3749	5166	3505	5992	2245	P13056;P13056-2;P13056-3	5776.25	3812.25	NR2C1	20.9	8	7	8	67.314
4266595	2266391	3804957	2621665	3115180	2561821	3616011	2298111	3175091	2617519	P13073	3700685.75	2436997	COX4I1	48.5	11	11	11	19.576
28000	11525	41039	19491	36882	16611	33562	18249	25289	14451	P13196;P13196-2	34870.75	16469	ALAS1	24.2	12	12	12	70.58
6869	6739	6739	7600	5985	7312	6232	6076	19862	5035	P13284	6456.25	6931.75	IFI30	22.4	3	3	3	27.963
55815	57846	69193	67984	48866	101713	50294	55269	66343	44673	P13385;P51864	56042	70703	TDGF1	23.9	3	3	3	21.168
57111	26241	58739	44666	53188	32079	67324	31563	110053	14545	P13473;P13473-2;P13473-3	59090.5	33637.25	LAMP2	13.7	5	5	5	44.96
198092	136380	136223	185559	207184	127095	240441	102229	254130	86821	P13489	195485	137815.75	RNH1	72	21	21	21	49.973
2473	663	1739	824	2181	881	2030	1013	1365	0	P13497;P13497-4;P13497-5;P13497-2;P13497-6;Q9Y6L7	2105.75	845.25	BMP1;TLL2	5.1	4	3	4	111.25
70939	27481	81122	34405	48552	42696	89735	33572	78307	55107	P13498	72587	34538.5	CYBA	20.5	2	2	2	21.012
2828	1187	1698	1250	1745	1213	1492	938	2451	1882	P13591-6;P13591-5;P13591-4;P13591-3;P13591-1;P13591	1940.75	1147	NCAM1	6.6	2	2	2	40.759
13288	5332	6682	6384	7018	6655	9541	6340	10048	3282	P13611;P13611-5;P13611-3;P13611-2;P13611-4	9132.25	6177.75	VCAN	7.5	20	20	20	372.82
13870	18244	17758	18841	20445	18954	27016	14684	25218	18000	P13637;P13637-2;P13637-3;Q13733	19772.25	17680.75	ATP1A3	42.9	18	17	33	111.75
6712938	4842212	5478645	6456574	7703337	5265223	8869832	4087464	9043656	4561962	P13639	7191188	5162868.25	EEF2	71.6	66	65	66	95.337
776893	251923	648509	218397	715283	113548	1367977	170413	2227089	0	P13640	877165.5	188570.25	MT1G	67.7	1	1	4	6.1414
205247	79613	149903	91572	176553	148846	281192	58405	533488	38657	P13640-2	203223.75	94609	MT1G	67.2	1	1	4	6.0703
4557313	2427233	5126576	3300562	4949020	3315359	5817288	3049028	5746742	3349048	P13667	5112549.25	3023045.5	PDIA4	64.3	47	46	47	72.932
388926	180578	430271	268871	363099	200132	432273	273620	295260	323818	P13674	403642.25	230800.25	P4HA1	49.3	20	1	20	61.049
749	476	714	465	583	537	722	431	966	0	P13682	692	477.25	ZNF35	2.5	1	1	1	59.089
1441	987	1701	1123	1952	905	1743	742	2376	0	P13688-2;P13688-8;P13688-10;P13688;P13688-3;P13688-4;P13688-11;P13688-9;P13688-6;P13688-5;P13688-7;P40199;P31997	1709.25	939.25	CEACAM1	11.5	3	3	3	45.95
1606654	856284	1274415	1350488	1713244	992077	2168269	867564	1972980	918188	P13693;P13693-2;Q56UQ5	1690645.5	1016603.25	TPT1	34.3	7	7	7	19.595
6615	1954	3631	4235	5862	2303	4322	2087	3939	0	P13716;P13716-2	5107.5	2644.75	ALAD	11.5	3	3	3	36.294
14602	2977	31426	3859	33378	3168	28010	2449	17172	0	P13726;P13726-2	26854	3113.25	F3	24.1	6	6	6	33.067
2961	1877	2965	2380	3172	2102	2959	1544	3734	0	P13747	3014.25	1975.75	HLA-E	14.5	2	2	4	40.057
49705	7851	21701	15908	26107	15806	47757	8892	88379	7384	P13796;P13796-2	36317.5	12114.25	LCP1	38.9	16	16	23	70.288
2046575	748894	1471627	1639282	1756520	784466	2608947	602600	4217031	557794	P13797;P13797-2;P13797-3	1970917.25	943810.5	PLS3	62.9	36	27	36	70.81
351859	318392	278408	348001	423573	347224	507291	272004	596330	169714	P13798	390282.75	321405.25	APEH	52.2	27	27	27	81.224
1148986	665788	931441	834077	1022620	723499	1210982	575506	978426	734463	P13804;P13804-2	1078507.25	699717.5	ETFA	59.2	14	14	14	35.079
94751	28217	61711	36723	85399	29315	76559	22399	68446	16036	P13807-2;P13807;P54840	79605	29163.5	GYS1	48.3	21	21	21	76.482
322036	153573	310749	188382	318852	157506	329367	148446	288099	117858	P13861-2;P13861	320251	161976.75	PRKAR2A	62.6	19	15	19	43.066
8266	10175	6625	11140	8116	8451	9497	6096	11706	1537	P13929;P13929-2;P13929-3	8126	8965.5	ENO3	44.7	8	7	13	46.986
282123	165366	247348	220656	292214	174594	358338	154684	376768	133039	P13984	295005.75	178825	GTF2F2	49.8	13	13	13	28.38
478100	271542	650139	419235	505853	333128	802256	260839	843239	80462	P13987;P13987-2	609087	321186	CD59	25	3	3	3	14.177
4318	2122	4239	3123	4465	2576	4800	1883	4020	0	P13994	4455.5	2426	CCDC130	16.7	5	5	5	44.802
835010	399209	820683	413315	832856	434546	976583	405072	958375	349871	P13995;P13995-2	866283	413035.5	MTHFD2	57.7	18	18	18	37.895
1615192	1847396	919563	1640064	1142207	1807965	1135144	1254939	2209450	387968	P14174	1203026.5	1637591	MIF	60	6	6	6	12.476
111398	27007	128154	58163	94956	41004	104842	38241	159791	28099	P14209;P14209-3;P14209-2	109837.5	41103.75	CD99	45.4	4	4	4	18.848
1303857	860068	1455632	979486	1370247	1189015	1486093	1087015	1928020	1157306	P14314-2;P14314	1403957.25	1028896	PRKCSH	50.9	25	25	25	59.177
277600	264705	305631	266388	492385	266638	597568	198454	643004	230879	P14324-2;P14324	418296	249046.25	FDPS	37.4	13	13	13	40.532
30553	17479	29812	10122	25044	15872	29049	14909	28292	28352	P14373;P14373-2	28614.5	14595.5	TRIM27	27.1	10	9	10	58.489
1275491	935242	1019012	749729	944513	1110532	1485660	881130	1346049	666655	P14406	1181169	919158.25	COX7A2	27.7	2	2	2	9.3959
544420	51617	233680	53995	361132	49131	321343	51379	172730	12182	P14543;P14543-2	365143.75	51530.5	NID1	28.5	24	23	24	136.38
1242860	855740	923623	947270	1386087	825530	1606507	581012	1375856	461548	P14550	1289769.25	802388	AKR1A1	69.5	18	18	18	36.573
4105	2462	4137	3632	5101	2218	8444	2585	10762	2872	P14618-2	5446.75	2724.25	PKM	77.8	3	3	46	58.061
14258672	9242786	12217505	12402891	17215082	10032346	22261115	7566744	29479141	6896894	P14618;P14618-3;P30613-2;P30613	16488093.5	9811191.75	PKM	78.7	48	5	48	57.936
5865426	3667598	6633926	4688296	6983777	4528565	7819063	3989169	7123018	3913939	P14625;Q58FF3	6825548	4218407	HSP90B1	63.4	50	50	52	92.468
226596	148827	185315	170902	176578	143554	255094	94258	270941	72038	P14635;P14635-2	210895.75	139385.25	CCNB1	34.9	12	11	12	48.337
1613590	1392399	1818502	1657884	1927272	1559172	2491150	1142475	2919572	1163959	P14649	1962628.5	1437982.5	MYL6B	48.1	12	10	12	22.764
1218345	775139	1197046	873030	1466573	684649	1606544	528386	945629	825393	P14678-2;P14678;P14678-3;P63162;P63162-2	1372127	715301	SNRPB;SNRPN	32	7	7	7	23.656
115059	74289	92296	112479	148125	81067	179778	68772	149419	61147	P14735;P14735-2	133814.5	84151.75	IDE	40.8	38	38	38	117.97
1609346	1027188	1265647	1169759	1148506	1227321	1300008	914222	1600458	344952	P14854	1330876.75	1084622.5	COX6B1	83.7	9	9	9	10.192
44994	30809	35310	41604	48481	34955	51718	29208	56122	14191	P14859-5;P14859-6;P14859-4;P14859-3;P14859;P14859-2;Q9UKI9-3;Q9UKI9;Q9UKI9-2	45125.75	34144	POU2F1	21.6	9	5	9	72.082
4106662	3220668	4277473	3829844	4469073	3559423	5389938	2923613	5176498	2815878	P14866;P14866-2	4560786.5	3383387	HNRNPL	63.5	30	30	30	64.132
1215368	796065	1026788	1014978	1254446	868121	1517080	769320	1574021	835434	P14868;P14868-2	1253420.5	862121	DARS	68.3	35	35	35	57.136
16073	10932	13578	10061	14250	10400	19579	4127	17845	5448	P14902	15870	8880	IDO1	12.2	2	2	2	45.326
294305	199107	446893	195459	436443	228344	483941	206373	519340	204890	P14923	415395.5	207320.75	JUP	70.1	34	34	38	81.744
2393639	1714822	2401079	1573142	2614074	1947832	2891968	1576275	2161525	1627278	P14927;P14927-2	2575190	1703017.75	UQCRB	63.1	7	7	7	13.53
3632	2481	2470	3235	3591	2387	4265	1905	4875	1968	P15056	3489.5	2502	BRAF	10.7	3	3	7	84.436
59122	159312	94920	185042	75501	123060	93896	88926	162648	83612	P15104	80859.75	139085	GLUL	33	11	11	11	42.064
798686	713371	524154	1035384	856106	690185	1147959	465768	1242611	613708	P15121	831726.25	726177	AKR1B1	57.3	15	15	15	35.853
479	787	878	984	923	976	1020	626	2079	572	P15144	825	843.25	ANPEP	3.4	3	3	3	109.54
5956	3429	7125	3849	6939	2554	2232	2676	9694	0	P15151-3;P15151-2;P15151-4;P15151	5563	3127	PVR	3.3	1	1	1	39.304
666597	450938	550649	568105	821012	454174	906740	380105	701319	386887	P15170-3;P15170-2;P15170	736249.5	463330.5	GSPT1	47.6	26	12	26	68.699
2063	1674	2868	2040	2261	2011	2482	1208	2558	704	P15260	2418.5	1733.25	IFNGR1	8.2	3	3	3	54.404
20049	6263	12711	8999	9514	12644	14896	7498	21910	9447	P15289-2;P15289	14292.5	8851	ARSA	23.2	6	6	6	44.881
11243	4062	12035	5208	10275	5305	9705	5826	12713	0	P15291-2;P15291	10814.5	5100.25	B4GALT1	18.2	4	4	4	42.537
2706326	1991701	2844736	2042915	3418995	1707701	4076192	1427528	4149748	858571	P15311	3261562.25	1792461.25	EZR	57.8	31	30	40	69.412
4163	4128	3449	6742	4801	5807	5183	4883	5367	3887	P15336-5;P15336;P15336-3;P15336-7;P15336-4;P15336-2	4399	5390	ATF2	15.2	4	4	4	52.276
376650	202527	247319	270329	370403	218131	484935	219221	585014	327837	P15374	369826.75	227552	UCHL3	70.4	12	12	12	26.182
4005	795	4061	1734	7023	749	9345	654	7445	900	P15407-2;P15407	6108.5	983	FOSL1	21.3	2	2	2	17.559
214855	10664	232344	33670	68031	11867	66052	38169	41276	12620	P15428;P15428-5;P15428-2;P15428-4;P15428-3	145320.5	23592.5	HPGD	65.8	12	12	12	28.977
40075	33541	56216	41005	59244	34559	57561	32470	54803	26690	P15529-16;P15529-7;P15529-4;P15529-6;P15529-3;P15529-5;P15529-2;P15529-15;P15529-9;P15529-12;P15529-14;P15529-8;P15529-11;P15529-13;P15529-10;P15529	53274	35393.75	CD46	16.4	5	5	5	36.826
26188	10239	27083	17270	48532	17780	42533	8224	19729	0	P15531;P15531-2	36084	13378.25	NME1	80.9	2	2	11	17.149
842098	240576	605873	57236	725235	55342	658085	264328	101687	321338	P15559;P15559-2;P15559-3	707822.75	154370.5	NQO1	44.9	13	13	13	30.867
82388	43709	86400	55815	77418	62369	98365	44743	116361	37131	P15586;P15586-2	86142.75	51659	GNS	24.6	11	11	11	62.081
311	481	206	635	301	508	404	440	695	0	P15622-3;P15622-2;P15622	305.5	516	ZNF250	5	2	2	3	62.895
5527	2159	4757	3157	5647	1959	5613	2737	6368	0	P15735-2;P15735	5386	2503	PHKG2	7.2	2	2	2	43.157
7453	6344	8213	7121	7506	8858	9366	6098	13107	542	P15848;P15848-2	8134.5	7105.25	ARSB	14.6	5	5	5	59.687
7446745	5286733	6203245	5818224	7377279	4838651	9253265	4144960	9315311	5811508	P15880	7570133.5	5022142	RPS2	61.8	16	16	16	31.324
6126	5152	3987	6010	7147	5750	11143	3984	9141	5817	P15882;P15882-3;P15882-2	7100.75	5224	CHN1	19.2	6	6	6	53.172
978	755	977	1016	900	1001	1161	697	1629	0	P15884-9;P15884-16;P15884-8;P15884-6;P15884-2;P15884-15;P15884-7;P15884-11;P15884-5;P15884-4;P15884-10;P15884-14;P15884-13;P15884-12;P15884;P15884-3	1004	867.25	TCF4	13.2	3	2	4	57.425
19763	10131	17239	10070	14165	10011	16313	9429	13507	7459	P15907;P15907-2	16870	9910.25	ST6GAL1	21.7	7	7	7	46.604
9620	14100	8782	14561	7478	15641	10664	11277	15121	12878	P15923-2;P15923;P15923-3	9136	13894.75	TCF3	29.2	10	10	10	67.264
230797	140949	353542	164282	293806	141910	359618	153541	452412	137440	P15924;P15924-3;P15924-2	309440.75	150170.5	DSP	55.3	144	144	144	331.77
583866	371589	539908	469558	571624	385065	707010	302189	765505	174938	P15927;P15927-2;P15927-3	600602	382100.25	RPA2	77	11	11	11	29.247
624399	341662	343569	269352	316584	452077	415285	247534	197386	370745	P15954	424959.25	327656.25	COX7C	28.6	2	2	2	7.2454
0	0	0	0	0	0	0	0	0	0	P16035	NA	NA	TIMP2	6.4	1	1	1	24.399
74505	22515	106515	49586	103317	32715	134726	21553	187461	35040	P16070;P16070-16;P16070-5;P16070-7;P16070-3;P16070-4;P16070-6;P16070-17;P16070-8;P16070-10;P16070-11;P16070-13;P16070-14;P16070-12;P16070-18;P16070-15;P16070-9;P16070-19	104765.75	31592.25	CD44	13.1	9	9	9	81.537
123695	205845	145571	79668	191277	189310	263575	74760	415414	68965	P16083	181029.5	137395.75	NQO2	61.5	10	10	10	25.918
27037095	26145645	30102643	27707992	30450511	26456046	29099204	25575501	21449929	15860388	P16104;Q96QV6;Q9BTM1-2;REV__Q8NB25-4;REV__Q8NB25-2;REV__Q8NB25-3;REV__Q8NB25;Q71UI9-5	29172363.25	26471296	H2AFX;HIST1H2AA;H2AFJ	55.2	12	4	12	15.144
2844	1925	3581	2035	3417	2171	4113	1690	3334	374	P16144-4;P16144-2;P16144-3;P16144;P16144-5	3488.75	1955.25	ITGB4	11.9	13	13	13	194.46
2735597	796016	835753	1741496	1034261	1278844	1552591	1054459	2401491	1110908	P16152;P16152-2	1539550.5	1217703.75	CBR1	74	17	15	17	30.375
25751	12869	22400	19883	31455	13302	35334	11329	32961	11644	P16157-14;P16157-8;P16157-12;P16157-21;P16157;P16157-3;P16157-16;P16157-5;P16157-15;P16157-13;P16157-4;P16157-7;P16157-6;P16157-9;P16157-11;P16157-10;P16157-2	28735	14345.75	ANK1	23	27	27	31	217.48
20457	12060	20441	19982	19059	8981	18080	16124	18272	17141	P16219	19509.25	14286.75	ACADS	34.5	9	9	9	44.297
43476	26838	38637	35949	42705	30152	54907	26887	62491	10236	P16220;P16220-2;P16220-3	44931.25	29956.5	CREB1	25.5	6	5	6	36.688
12455	4293	19245	5353	12924	5107	14096	4458	11395	5557	P16260	14680	4802.75	SLC25A16	29.2	7	7	7	36.223
101019	66597	115987	84730	108011	92120	147794	67808	175612	46717	P16278;P16278-3;P16278-2	118202.75	77813.75	GLB1	29.4	15	14	15	76.074
11486	7815	9741	9849	12077	8511	13431	6875	14464	1557	P16298;P16298-4;P16298-3;P16298-2;P48454-2;P48454;P48454-3	11683.75	8262.5	PPP3CB	31.7	6	6	14	59.024
48803	30974	40794	44341	56305	35492	71098	25626	56128	10638	P16333;P16333-2	54250	34108.25	NCK1	36.1	11	10	11	42.864
5114	3301	4005	3136	3940	3330	5592	2874	8062	2302	P16383-2;P16383	4662.75	3160.25	GCFC2	10.2	6	6	6	84.846
14444702	12223792	14470658	14094540	12505152	13025652	12146366	14441907	16259896	13487820	P16401	13391719.5	13446472.75	HIST1H1B	45.6	12	11	16	22.58
1210841	1876138	797352	1536599	841540	1679776	1509057	2729111	2108589	3452984	P16402	1089697.5	1955406	HIST1H1D	48.9	5	5	17	22.35
637692	1036724	517579	1587762	351193	1137239	465903	1594686	835430	1852392	P16403	493091.75	1339102.75	HIST1H1C	52.1	7	7	20	21.364
997786	600728	1031134	587414	1071588	811340	1289392	663103	1576681	799275	P16422	1097475	665646.25	EPCAM	34.4	11	11	11	34.932
478476	276867	516556	349430	565939	341874	625696	254150	554039	251651	P16435	546666.75	305580.25	POR	60.1	34	34	34	76.689
62767	63179	63614	117205	65075	77505	80198	41111	98667	34156	P16455	67913.5	74750	MGMT	53.6	8	8	8	21.646
998353	484834	1009073	545149	976900	495140	1053475	454974	1089181	398585	P16615;P16615-5;P16615-2;P16615-3;P16615-4	1009450.25	495024.25	ATP2A2	51.4	48	31	48	114.76
1378	1733	1401	2392	2097	1827	3366	1190	3719	735	P16885	2060.5	1785.5	PLCG2	9.3	9	9	9	147.87
30359	38705	18727	38736	31316	30557	40421	21559	44401	27513	P16930;P16930-2	30205.75	32389.25	FAH	40.3	11	11	11	46.374
3040859	3298323	2380381	3319578	3445767	3349657	3855840	1828763	2396747	1860358	P16949;P16949-2	3180711.75	2949080.25	STMN1	47	9	6	9	17.302
528116	386374	521754	451604	573349	354896	793384	309801	951193	125970	P16989;P16989-3;P16989-2	604150.75	375668.75	YBX3	48.9	11	11	15	40.089
4313	1962	3539	2389	3462	2016	3831	1496	3634	795	P17010-2;P17010;P17010-3;P08048-2;P08048-3;P08048;Q9Y462;Q9Y462-2;Q9Y462-3	3786.25	1965.75	ZFX;ZFY;ZNF711	6.2	4	4	4	66.065
2182	1345	1542	781	1268	1076	2565	1407	4162	1829	P17017	1889.25	1152.25	ZNF14	3.1	2	2	2	75.353
1067	886	1375	951	1982	886	2011	863	2135	0	P17019	1608.75	896.5	ZNF708	8	3	3	4	57.357
2088	1164	1803	1308	1701	1295	1038	1131	2697	0	P17020	1657.5	1224.5	ZNF16	7	3	3	4	76.471
425	283	434	373	467	280	659	242	534	0	P17021-3;P17021;P17021-2;O43361	496.25	294.5	ZNF17;ZNF749	10.6	1	1	2	73.78
19042	44679	34719	56602	18538	45347	30770	38528	36047	28508	P17026	25767.25	46289	ZNF22	15.6	3	3	3	25.915
10709	6594	9281	7501	9508	6557	13246	6099	11462	2397	P17028;P17028-2;Q9C0F3	10686	6687.75	ZNF24	22.3	6	6	6	42.155
5469	3069	5583	4533	6655	3172	6321	2785	4293	1533	P17035;P17035-2	6007	3389.75	ZNF28	11.1	6	3	7	83.658
1629	901	1592	1120	1616	1055	2308	1023	2126	922	P17038-2;P17038	1786.25	1024.75	ZNF43	6.5	2	1	3	93.477
80051	32115	57424	36283	55379	43384	59030	43612	67468	44167	P17050	62971	38848.5	NAGA	19.7	6	6	6	46.564
63850	37238	58643	36504	70384	34306	71702	30036	86787	12972	P17066;P48741	66144.75	34521	HSPA6;HSPA7	13.2	2	2	9	71.027
10832166	6004449	10733848	5843690	11785347	6007336	14427836	6021631	17329938	4961768	P17096;P17096-3	11944799.25	5969276.5	HMGA1	46.7	8	3	8	11.676
2877	2031	2369	2317	2195	2112	2820	2066	3769	1734	P17098	2565.25	2131.5	ZNF8	11.7	6	5	6	64.97
132738	71008	141367	86267	130849	75087	135475	75694	145633	0	P17152	135107.25	77014	TMEM11	24	4	4	4	21.541
567247	331053	447888	440721	730204	349449	858895	274580	801057	219981	P17174;P17174-2	651058.5	348950.75	GOT1	64.6	21	21	21	46.247
24383	14041	15175	18653	34863	13860	38380	12476	28297	13020	P17252;P05771;P05771-2;P05129-2;P05129	28200.25	14757.5	PRKCA	27.1	13	13	13	76.749
638	684	592	3506	852	1588	1558	1449	1283	0	P17275	910	1806.75	JUNB	10.4	2	2	2	35.879
37243	14653	81131	16415	73280	16694	76152	14361	74061	8150	P17301	66951.5	15530.75	ITGA2	35.4	28	28	28	129.29
1205942	907302	2858682	555403	1474411	1047579	1664260	752350	1766158	764031	P17302	1800823.75	815658.5	GJA1	53.9	16	16	16	43.008
341039	222816	340090	242416	311156	224757	322972	229048	289902	241896	P17480	328814.25	229759.25	UBTF	45.3	31	2	31	89.405
23252	12476	28520	16287	27382	13025	28783	12114	38821	1648	P17535	26984.25	13475.5	JUND	27.4	5	5	5	35.173
17617	10600	13266	10938	17772	11484	18991	8687	21220	0	P17544-4;P17544-2;P17544-3;P17544-6;P17544	16911.5	10427.25	ATF7	34.5	6	6	6	33.68
268717	155951	247267	180750	220992	183305	271311	152203	245034	126550	P17568	252071.75	168052.25	NDUFB7	54.7	6	6	6	16.402
673	976	540	1022	667	921	1031	610	2149	563	P17600-2;P17600	727.75	882.25	SYN1	4	2	2	2	70.032
14213	8289	13745	8558	14439	7348	15802	5693	15423	3598	P17612;P17612-2	14549.75	7472	PRKACA	32.8	3	2	9	40.589
71163	17572	43564	27212	63110	12299	83818	11363	110526	2999	P17655;P17655-2	65413.75	17111.5	CAPN2	33.3	15	15	15	79.994
271100	261263	294180	305908	394420	199501	458165	193825	405705	242082	P17661	354466.25	240124.25	DES	26	5	5	10	53.535
19312	11764	19589	13212	22987	10570	34303	16591	33387	14180	P17676;P17676-2;P17676-3	24047.75	13034.25	CEBPB	24.6	5	5	5	36.105
509787	330061	413358	446349	390238	555513	494452	320839	491286	406612	P17677;P17677-2	451958.75	413190.5	GAP43	71.4	14	14	14	24.802
54117	33484	54701	42142	59139	34024	60427	32366	59243	3309	P17706-2;P17706;P17706-3;P17706-4	57096	35504	PTPN2	25.6	7	7	7	45.168
4783	961	3606	1627	4190	1304	5494	1084	4230	1415	P17707;P17707-2	4518.25	1244	AMD1	10.8	3	3	3	38.339
317095	208649	230808	251434	336439	194906	400527	174720	490274	164254	P17812;P17812-2	321217.25	207427.25	CTPS1	54.7	24	22	24	66.69
2982080	1803577	3129931	2100447	2849350	2060773	3537735	1826962	3554998	2380653	P17844;P17844-2	3124774	1947939.75	DDX5	66.1	44	33	44	69.147
176854	121965	139345	152411	214306	114535	259872	102524	221836	84272	P17858;P17858-2	197594.25	122858.75	PFKL	51.8	25	24	29	85.018
114476	64142	122236	68318	75939	81068	109772	56918	131896	53407	P17900	105605.75	67611.5	GM2A	54.9	7	7	7	20.838
41873	56097	72638	57925	85242	61814	118116	43173	118308	57808	P17931	79467.25	54752.25	LGALS3	26.8	7	7	7	26.152
18818	14264	15858	11982	12700	15952	26063	14399	42245	14681	P17948;P17948-3;P17948-2;P17948-4;P17948-5	18359.75	14149.25	FLT1	16.8	19	19	19	150.77
904497	539892	725599	762721	982405	596969	1130318	495639	1155294	405460	P17980	935704.75	598805.25	PSMC3	68.6	27	27	27	49.203
3009965	1808547	2828779	2331286	3646464	1790711	3873273	1581082	3681633	1314873	P17987	3339620.25	1877906.5	TCP1	79.7	40	39	40	60.343
222580	113631	230575	141800	248316	114742	277583	105050	237770	82635	P18031	244763.5	118805.75	PTPN1	52.4	19	19	19	49.966
75076	36398	52532	56632	51547	46525	65950	48108	99344	40636	P18065	61276.25	46915.75	IGFBP2	44	10	10	10	34.814
27797	15246	27732	19951	31346	15165	34918	13985	30334	8332	P18074;P18074-2	30448.25	16086.75	ERCC2	25.1	13	13	13	86.908
1898	1249	1799	1374	1775	1632	5076	1420	2154	5811	P18075	2637	1418.75	BMP7	2.3	1	1	1	49.312
2695130	1311849	2473995	1897072	3311691	1404621	3092714	1215373	2517548	1250441	P18077	2893382.5	1457228.75	RPL35A	60	10	10	10	12.538
72412	42300	89914	54502	70720	55419	80713	65225	80128	80975	P18084	78439.75	54361.5	ITGB5	41.2	21	21	21	88.053
484345	150051	313031	177813	459220	144671	558513	125088	554579	174450	P18085	453777.25	149405.75	ARF4	76.1	6	6	10	20.511
6683446	5167710	6424701	4568339	7494155	4404855	8413561	4142703	8005199	4887777	P18124	7253965.75	4570901.75	RPL7	50.8	16	16	16	29.225
3486687	2775463	3313947	4093380	4309452	2904248	5580855	2356607	7778202	1890711	P18206;P18206-2;P18206-3	4172735.25	3032424.5	VCL	70.8	85	85	85	123.8
210	0	208	245	203	124	0	58	105	0	P18405	207	142.333333333333	SRD5A1	3.9	1	1	1	29.458
8128	5370	7656	6407	7619	5755	7866	5525	9529	3614	P18433-6;P18433	7817.25	5764.25	PTPRA	17.4	9	9	9	89.702
15825	6884	10914	8364	16046	7036	18859	6265	24401	5730	P18440	15411	7137.25	NAT1	38.3	7	7	7	33.898
90831	61513	109027	68220	86963	67787	109488	60805	105607	66809	P18583-5;P18583-2;P18583-7;P18583;P18583-9;P18583-10;P18583-4;P18583-3;P18583-8	99077.25	64581.25	SON	26.3	46	13	46	267.03
398	304	639	255	554	357	463	229	432	0	P18583-6	513.5	286.25	SON	24.4	1	1	34	228.18
142691	62867	129971	87576	150225	74540	156421	65389	162054	59070	P18615;P18615-3;P18615-4	144827	72593	NELFE	53.4	17	17	17	43.239
6632141	3663480	5986062	4899532	6953734	3756770	8442013	3378887	7291946	3417166	P18621-3;P18621;P18621-2	7003487.5	3924667.25	RPL17	46.9	13	13	13	26.372
5625677	4452735	4737784	6105442	7365000	4671738	10124692	3877157	8563312	2493931	P18669;P15259;Q8N0Y7	6963288.25	4776768	PGAM1	73.6	18	18	18	28.804
572516	251907	723471	301786	696586	278781	794146	302470	737246	272116	P18754;P18754-2	696679.75	283736	RCC1	68.6	21	21	21	44.969
18795	7764	16708	9825	16689	6763	13631	7137	10813	0	P18827	16455.75	7872.25	SDC1	15.5	3	3	3	32.461
15141	8769	17402	14676	22200	10443	22426	7024	17490	0	P18846-2;P18846	19292.25	10228	ATF1	25.7	1	1	2	15.295
2822	1397	2651	1846	2934	2130	3487	1462	2872	1663	P18850	2973.5	1708.75	ATF6	4.9	3	3	3	74.584
92868	69734	68567	72601	95857	62859	108505	58572	126479	44933	P18858;P18858-3;P18858-2	91449.25	65941.5	LIG1	38.7	31	31	31	101.73
749249	584452	694198	1548421	477228	1201115	631080	904485	844424	1082441	P18859;P18859-2	637938.75	1059618.25	ATP5J	49.1	5	5	5	12.587
103220	77219	113291	89002	119652	81636	146754	71605	114324	62490	P18887	120729.25	79865.5	XRCC1	32.7	18	18	18	69.476
1891	1181	1479	1360	1604	1567	2086	1305	2724	1255	P19021-2;P19021-4;P19021-3;P19021-6;P19021;P19021-5	1765	1353.25	PAM	5	4	4	4	96.257
31433	20878	48392	28560	45996	19191	58711	17573	78308	16350	P19022;P19022-2;P55283-2;P55283	46133	21550.5	CDH2	26	16	16	16	99.808
2349722	1380563	3056037	1502267	3546756	1316557	4483468	1216464	5425602	1281998	P19105;O14950	3358995.75	1353962.75	MYL12A;MYL12B	66.7	14	7	14	19.794
41860	35472	31362	43907	47672	37006	50241	29325	50272	20888	P19174;P19174-2	42783.75	36427.5	PLCG1	36	33	33	33	148.53
6365265	5309596	7145379	8095633	7402219	6562347	8345756	5271248	8828324	4134539	P19338	7314654.75	6309706	NCL	49.7	45	45	45	76.613
1841214	1281825	2549803	1833982	2319392	1668103	2484737	1262204	2234023	1022804	P19367-4;P19367-2;P19367;P19367-3;Q2TB90;P52790	2298786.5	1511528.5	HK1	48.6	45	42	45	101.08
117131	79463	116753	105631	118157	95470	152327	70052	120088	58637	P19387	126092	87654	POLR2C	36.7	8	8	8	31.441
379675	233878	375542	264442	400178	237470	442784	223446	434766	189017	P19388	399544.75	239809	POLR2E	53.3	9	9	9	24.551
341405	165181	314482	207925	299644	199613	294053	182434	284496	206226	P19404	312396	188788.25	NDUFV2	51.8	12	12	12	27.391
1842	1493	1867	1621	1906	1533	2560	1178	2454	1602	P19438;P19438-2;P19438-3	2043.75	1456.25	TNFRSF1A	4	2	2	2	50.494
26608	13985	30181	19660	23164	15158	21660	9279	23095	3208	P19440;P19440-2;P36268-2;A6NGU5;P36268;P36268-3	25403.25	14520.5	GGT1;GGT2;GGT3P	16	8	8	8	61.409
38222	19294	37008	24387	38872	21808	43107	17721	39700	9480	P19447	39302.25	20802.5	ERCC3	33.9	22	22	22	89.277
26126	11003	18502	12988	26320	10465	26023	8493	25035	5849	P19474;P19474-2	24242.75	10737.25	TRIM21	22.3	9	9	9	54.169
195433	113949	174978	159620	218743	126799	254280	96640	272013	54060	P19525;P19525-2	210858.5	124252	EIF2AK2	38.5	19	19	19	62.094
1428	845	1494	1119	1658	1031	2134	707	2495	0	P19532;P19532-2	1678.5	925.5	TFE3	5	2	2	2	61.52
670254	404222	456123	513849	726035	404978	833939	346021	735220	216783	P19623	671587.75	417267.5	SRM	68.9	15	15	15	33.824
5894	2775	5912	3237	6306	2859	7445	2419	4592	3239	P19634	6389.25	2822.5	SLC9A1	10.8	5	5	5	90.762
405685	190771	353026	224200	407873	179882	465455	162072	390931	181668	P19784	408009.75	189231.25	CSNK2A2	63.4	17	17	17	41.213
9624	6264	10522	8330	9600	6139	12439	5122	16192	4637	P19793;P19793-2;P48443	10546.25	6463.75	RXRA	29.4	10	7	10	50.811
19566	8395	16130	12666	18592	9076	19013	7371	27920	3287	P19838-2;P19838;P19838-3	18325.25	9377	NFKB1	8.9	7	7	7	105.43
50062	25805	55518	29966	59696	24323	61616	27676	49534	20285	P20020-6;P20020;P20020-4;P20020-1;P20020-5;P20020-2;Q01814-6;Q01814-8;Q01814-5;Q01814	56723	26942.5	ATP2B1	29.7	27	16	27	130.62
686779	389065	671652	490659	884461	438307	862161	342781	809076	321829	P20042	776263.25	415203	EIF2S2	70.9	31	30	31	38.388
408620	240646	276130	277431	449675	242289	477255	199279	497242	102904	P20073-2;P20073	402920	239911.25	ANXA7	40.8	17	17	17	50.315
13132	5422	14724	7874	13399	5620	13238	4876	8025	0	P20226-2;P20226;Q6SJ96	13623.25	5948	TBP;TBPL2	6.6	2	2	2	35.657
68463	49268	65798	56535	55857	53890	85956	48221	112218	51028	P20248	69018.5	51978.5	CCNA2	35	11	11	11	48.55
2030153	2013653	1771466	2929194	2034603	2269433	2830019	1867003	3324227	1880761	P20290	2166560.25	2269820.75	BTF3	71.8	12	2	12	22.168
108313	67586	120008	65005	120264	56605	149289	46029	98103	70070	P20336	124468.5	58806.25	RAB3A	35.5	3	3	6	24.984
256701	177184	306468	179515	319604	169758	317004	143969	272474	66112	P20337	299944.25	167606.5	RAB3B	42.9	6	6	7	24.758
69973	52570	86080	58015	82474	49439	112529	42945	92664	48996	P20338	87764	50742.25	RAB4A	59.6	10	8	10	24.389
699306	290210	722454	392977	793136	304085	815956	285532	630824	238570	P20339;P20339-2	757713	318201	RAB5A	78.6	12	9	12	23.658
7062	2693	8409	4240	11276	2989	6760	2756	7963	0	P20340-2;P20340-4	8376.75	3169.5	RAB6A	73.1	1	0	15	23.548
2688574	1074468	3190894	1036007	3303129	1050342	3466001	983363	3261453	864941	P20340;P20340-3	3162149.5	1036045	RAB6A	73.1	15	1	15	23.593
48310	30078	34951	27168	40802	25154	45921	24516	53406	16163	P20585	42496	26729	MSH3	39.1	33	33	33	127.41
1382	491	941	843	1189	755	2702	387	3582	0	P20592-2;P20591-2;P20591;P20592	1553.5	619	MX2;MX1	11.4	1	1	1	22.105
484	398	414	544	473	573	527	406	537	147	P20594;P20594-2;P16066	474.5	480.25	NPR2	6.1	4	4	4	117.02
2028645	1165793	1876753	1468978	1826006	1161246	2360017	1003425	3209762	989893	P20618	2022855.25	1199860.5	PSMB1	62.2	16	16	16	26.489
347636	162459	331573	138164	370840	181861	398321	161333	315538	141927	P20645	362092.5	160954.25	M6PR	29.6	7	7	7	30.993
1198961	698024	983787	771107	832976	803514	1037632	698557	1076437	590185	P20674	1013339	742800.5	COX5A	48	6	6	6	16.762
3493777	2261714	3555310	2511865	3628070	3003823	4503539	2730208	3733418	2906812	P20700	3795174	2626902.5	LMNB1	81.6	51	49	52	66.408
46362	28170	47348	35215	52315	32433	57031	25345	64207	27688	P20810-7;P20810-6;P20810-9;P20810-10;P20810;P20810-5;P20810-4;P20810-8;P20810-2;P20810-3	50764	30290.75	CAST	39.9	22	22	22	82.77
25054	18589	24795	20780	41501	16245	40785	13885	30391	8772	P20839;P20839-3;P20839-7;P20839-5;P20839-6;P20839-2;P20839-4	33033.75	17374.75	IMPDH1	36.6	12	12	14	55.405
384	502	213	105	60	345	406	584	1032	613	P20908-2;P20908	265.75	384	COL5A1	1.5	2	2	2	183.65
222	195	179	126	122	221	322	217	715	111	P20929-3;P20929-2;P20929-4;P20929	211.25	189.75	NEB	0.7	4	4	4	986.67
20630	17051	20531	15102	21126	26293	32808	17727	62626	5579	P20933	23773.75	19043.25	AGA	27.5	6	6	6	37.208
17980	10246	13296	12634	18488	10280	23373	9477	27218	7451	P20936-2;P20936-4;P20936;P20936-3	18284.25	10659.25	RASA1	25.6	18	18	18	100.4
992046	900745	868901	887394	1015882	1038461	1216326	668098	1405265	655602	P20962	1023288.75	873674.5	PTMS	22.5	2	2	2	11.53
150960	85226	135569	112560	161677	90737	168349	83843	141912	64800	P21127-8;P21127-3;P21127-2;P21127;P21127-12;P21127-4;P21127-5;P21127-10;P21127-6;P21127-9;Q9UQ88-9;Q9UQ88-8;Q13882	154138.75	93091.5	CDK11B	38.1	29	4	29	90.227
3764	2964	3089	3129	2878	3839	3530	2908	7874	2431	P21246	3315.25	3210	PTN	16.7	2	2	2	18.942
5910	11725	3180	17581	5277	10245	9575	6274	27996	4478	P21266	5985.5	11456.25	GSTM3	29.3	5	5	6	26.559
377029	217787	362979	268687	385771	243366	519186	203097	671522	233728	P21281	411241.25	233234.25	ATP6V1B2	68.9	23	17	23	56.5
339849	143101	312852	166359	356259	156302	400522	127224	498418	106768	P21283;Q8NEY4-2;Q8NEY4	352370.5	148246.5	ATP6V1C1	64.7	24	23	24	43.941
549275	162894	524037	297000	659317	222641	867292	191900	1176059	95525	P21291	649980.25	218608.75	CSRP1	51.8	8	8	8	20.567
4260784	2662106	4361853	4174714	4624160	3285282	5987987	2425569	7561784	2588392	P21333-2;P21333	4808696	3136917.75	FLNA	74	169	154	169	280.01
9544	5256	8254	5943	9798	5876	12026	5046	13769	5090	P21359-2;P21359-6;P21359;P21359-4;P21359-3;P21359-5	9905.5	5530.25	NF1	17.1	38	38	38	317.03
6709	10924	7929	14893	5635	13137	12460	7966	23634	8762	P21397-2;P21397	8183.25	11730	MAOA	23.6	7	7	7	44.847
77908	48620	57987	72338	68343	53766	82396	55991	84320	61162	P21399	71658.5	57678.75	ACO1	43.6	28	28	28	98.398
73614	65938	59582	80081	76759	80044	88670	79028	63506	66748	P21579;O00445-2;O00445	74656.25	76272.75	SYT1	33.6	13	9	13	47.573
7300	3927	7211	4376	7736	3815	8381	3761	7363	2208	P21675-8;P21675-6;P21675-7;P21675-3;P21675-5;P21675-9;P21675;P21675-2;P21675-12;P21675-4;P21675-10;P21675-11;Q8IZX4	7657	3969.75	TAF1;TAF1L	12.1	14	14	14	182.05
38926	22789	24565	26661	30544	26527	35446	31539	39827	30797	P21709;P21709-3;P21709-2	32370.25	26879	EPHA1	21	16	16	16	108.13
40338	18572	26951	18508	23051	16574	33460	18929	20829	0	P21741;P21741-2	30950	18145.75	MDK	30.8	3	3	3	15.585
7261713	5611966	7503464	7184782	7567413	6454284	7702877	5308433	6631043	4451913	P21796	7508866.75	6139866.25	VDAC1	86.2	24	23	24	30.772
403	541	453	741	328	613	527	395	465	0	P21802-11;P21802-17;P21802-16;P21802-3;P21802;P21802-18;P21802-10;P21802-9;P21802-5;P21802-7;P21802-6;P21802-12;P21802-2;P21802-13;P21802-8;P21802-23;P21802-15;P22607-4;P22607;P22607-2;P21802-21;P21802-20;P22607-3;P21802-4;P21802-22;P21802-19;P21802-14	427.75	572.5	FGFR2;FGFR3	4	3	3	3	92.732
812728	438729	765001	535073	807432	460192	846390	523994	718446	607316	P21912	807887.75	489497	SDHB	57.5	16	16	16	31.629
340199	292477	524642	592081	381237	391345	404188	350854	518160	380009	P21926	412566.5	406689.25	CD9	20.2	4	4	4	25.416
24564	25637	22226	25787	30034	23327	31445	19190	36224	22130	P21953;P21953-2	27067.25	23485.25	BCKDHB	46.2	10	10	10	43.122
72759	43283	58825	68097	63310	45238	117563	33398	230090	51225	P21964-2;P21964	78114.25	47504	COMT	68.8	10	10	10	24.449
127600	60332	117625	65121	105565	68332	129244	58938	135681	58394	P22033	120008.5	63180.75	MUT	48	27	27	27	83.134
147436	74422	116836	80209	159440	67352	177916	58677	160845	57906	P22059;Q969R2-6;Q969R2-3;Q969R2-2;Q969R2;Q969R2-5;Q969R2-4	150407	70165	OSBP	48.6	26	26	26	89.42
961235	622970	777174	768884	1216640	616896	1424999	547487	1146887	468926	P22061;P22061-2	1095012	639059.25	PCMT1	65.6	15	15	15	24.636
2785	923	4859	1115	4243	1257	2599	1311	3648	0	P22083	3621.5	1151.5	FUT4	6.4	2	2	2	59.083
1153067	659939	1310442	1002331	1272391	892306	1463213	895009	1456372	1054616	P22087	1299778.25	862396.25	FBL	58.3	21	18	21	33.784
3604	23044	37018	3848	50095	22274	37073	23340	4937	23321	P22090	31947.5	18126.5	RPS4Y1	45.6	6	3	14	29.455
1028890	756681	860436	983784	1288247	797692	1486115	706662	1331581	650987	P22102;P22102-2	1165922	811204.75	GART	65	50	50	50	107.77
43265	50848	55757	49560	49452	58198	54172	50012	72313	57170	P22223;P22223-2	50661.5	52154.5	CDH3	26.8	14	14	14	91.417
2363201	1953179	2006549	2503129	2995980	1961314	3326591	1666477	3710400	1690290	P22234;P22234-2	2673080.25	2021024.75	PAICS	63.5	24	24	24	47.079
3107	1138	4727	1654	4083	1390	3316	1242	3745	442	P22303-4;P22303;P22303-2;P22303-3	3808.25	1356	ACHE	15.1	5	5	5	65.559
386749	232018	391271	264312	360597	264790	412912	203682	379880	172555	P22307-8;P22307;P22307-4;P22307-7;P22307-2;P22307-6;P22307-3;P22307-5	387882.25	241200.5	SCP2	28.3	15	15	15	56.496
2066986	1039793	1187172	1976800	1646589	1205475	2109542	860381	3065362	941898	P22314;P22314-2	1752572.25	1270612.25	UBA1	59.9	50	50	50	117.85
7448	1381	3166	1715	7265	1116	5527	1127	2526	0	P22352	5851.5	1334.75	GPX3	12.8	2	2	2	25.552
6034332	4720462	5531147	6533620	7498461	5237983	8342586	4016672	8680778	3750724	P22392-2;P22392;O60361	6851631.5	5127184.25	NME2;NME2P1	73	15	6	15	30.137
98522	52251	88976	63757	96451	61633	111753	47578	140554	41733	P22413	98925.5	56304.75	ENPP1	44.4	29	29	29	104.92
9774	9089	12249	5136	8661	7564	14833	8799	20210	3680	P22415-2;P22415	11379.25	7647	USF1	15.1	2	2	3	27.372
47716	33735	102869	26889	48669	99808	38206	35902	86155	24103	P22466	59365	49083.5	GAL	20.3	3	3	3	13.302
7575	6586	8947	5719	6748	9187	5283	7431	9429	6054	P22492	7138.25	7230.75	HIST1H1T	25.6	3	3	7	22.019
878725	415744	719534	460748	1222171	428820	1274933	307229	848118	288833	P22570;P22570-7;P22570-3;P22570-4;P22570-5;P22570-2;P22570-6	1023840.75	403135.25	FDXR	65.6	27	27	27	53.836
910	463	986	651	1395	522	2728	450	1200	0	P22612	1504.75	521.5	PRKACG	14.5	1	1	3	40.434
14012948	12183724	15885121	16375698	15629172	13905538	21361508	12760363	22758679	18003020	P22626;P22626-2	16722187.25	13806330.75	HNRNPA2B1	75.1	32	31	32	37.429
8606	5276	7273	6340	8662	5383	9873	4145	9980	3379	P22670	8603.5	5286	RFX1	25.3	14	13	14	104.76
8668	14836	8447	16463	17961	13499	20682	8548	35789	1660	P22676	13939.5	13336.5	CALB2	29.2	6	6	7	31.54
31143	29994	21334	36371	30229	28743	39563	23389	58845	15671	P22681	30567.25	29624.25	CBL	30.9	18	17	18	99.632
108146	68766	86157	81396	96843	67954	123339	56252	129810	54578	P22694;P22694-8	103621.25	68592	PRKACB	42.2	12	1	12	40.622
2091552	1142000	2003134	1281154	2088370	1268414	2408341	1188876	1911291	1197634	P22695	2147849.25	1220111	UQCRC2	58.3	20	20	20	48.442
22938	22025	22324	26969	19482	32213	21230	19427	22845	14516	P22748;P22748-2	21493.5	25158.5	CA4	22.1	6	6	6	35.032
115648	62851	100059	92947	116999	79316	156815	71936	178521	70918	P22830;P22830-2	122380.25	76762.5	FECH	46.8	13	13	13	47.862
7145	1647	6563	3392	6575	2244	8082	2200	5611	0	P23025	7091.25	2370.75	XPA	22.3	3	2	3	31.368
12426	7824	10918	6658	9983	8748	10031	7693	11216	6691	P23142-4;P23142-2;P23142-3	10839.5	7730.75	FBLN1	22.8	9	3	9	74.433
1056575	598934	895176	807396	1101736	651161	1285066	610191	1332031	364328	P23193;P23193-2	1084638.25	666920.5	TCEA1	66.4	24	22	24	33.969
148540	105731	106434	104923	158808	110303	204863	79760	173339	102500	P23229-4;P23229-2;P23229-5;P23229-3;P23229-9;P23229-6;P23229;P23229-7	154661.25	100179.25	ITGA6	43	37	36	37	119.09
3192654	1791643	3515021	2109670	3088966	2030373	3675345	1934373	3758609	2180110	P23246;P23246-2	3367996.5	1966514.75	SFPQ	55	37	35	37	76.149
132216	88395	107826	117652	131213	95382	159941	81781	139378	86701	P23258;Q9NRH3	132799	95802.5	TUBG1;TUBG2	55	16	16	16	51.169
8433730	5921495	9430823	7550732	8953040	8292416	9953021	5802636	10214084	5088960	P23284	9192653.5	6891819.75	PPIB	54.6	16	16	16	23.742
10252	4676	7281	7958	5906	7171	8093	3650	7427	1745	P23352	7883	5863.75	KAL1	13.4	7	7	7	76.111
444166	268956	426448	293896	412880	266137	455682	258101	455615	179382	P23368;P23368-2;Q16798-2	434794	271772.5	ME2	66.1	27	26	27	65.443
496532	219048	558522	303224	558640	284250	540805	295250	286412	291427	P23378	538624.75	275443	GLDC	58.2	43	43	43	112.73
1288036	962752	1056631	1219803	1542889	935995	2104461	769160	2744830	930593	P23381;P23381-2	1498004.25	971927.5	WARS	76.9	30	30	30	53.165
13064955	8153502	11088187	8305527	13752045	7534737	13744252	6771811	13877047	5826443	P23396;P23396-2	12912359.75	7691394.25	RPS3	78.6	27	26	27	26.688
276477	253146	482290	206179	397275	319066	381104	230412	303539	173044	P23434	384286.5	252200.75	GCSH	43.9	4	4	4	18.884
20040	12695	14908	15829	19277	12487	23497	9342	21582	4005	P23443-3;P23443-5;P23443-2;P23443;P23443-4	19430.5	12588.25	RPS6KB1	11.7	5	4	5	52.996
10212	6086	13412	8667	10195	7855	13777	7392	17898	7185	P23458	11899	7500	JAK1	15.6	16	16	16	133.28
203	138	241	198	241	183	208	163	279	0	P23468-2;P23468;P23468-3;P23468-7;P23468-5;P23468-4;P23468-6	223.25	170.5	PTPRD	5.2	2	2	7	212.13
7879	6798	13588	8935	14710	6961	16518	6558	10218	6483	P23470-2;P23470	13173.75	7313	PTPRG	16.7	18	18	18	158.77
5499	3707	3340	5149	3988	4473	12617	3689	4359	2230	P23471;P23471-2;P23471-3	6361	4254.5	PTPRZ1	9.3	17	17	17	254.58
2192	1012	2027	1488	2800	1062	2877	1109	3086	910	P23508;P23508-2	2474	1167.75	MCC	4.7	3	3	3	93.026
30454	20886	27263	23634	30411	22798	32654	18186	37690	5202	P23511-2;P23511	30195.5	21376	NFYA	12.6	2	2	2	33.939
2590772	1923662	2216632	2123606	3255789	2092328	3927879	1525945	3854210	1645716	P23526;P23526-2	2997768	1916385.25	AHCY	46.5	24	24	24	47.716
18792135	13681332	13715081	23604865	20036479	17146516	24591401	11833647	27077936	14679115	P23528	19283774	16566590	CFL1	79.5	19	16	19	18.502
436464	396279	444600	446581	545704	386686	661650	321294	843706	442885	P23588;P23588-2	522104.5	387710	EIF4B	35.2	19	19	19	69.15
20246	15321	17954	18245	23908	16075	36493	14174	34892	9817	P23610	24650.25	15953.75	F8A1	22.4	4	4	4	39.103
11592	10228	11523	10117	13277	11054	15522	7410	13622	5351	P23634-7;P23634-6;P23634-8;P23634;P23634-5;P23634-4;P23634-3;P23634-2;Q01814-4;Q01814-7;Q01814-3;Q01814-2	12978.5	9702.25	ATP2B4	29.3	15	15	25	132.59
22987	18204	25568	27698	28698	22300	33594	16060	47229	10358	P23743;P23743-3;P23743-2	27711.75	21065.5	DGKA	30.7	16	16	16	82.629
1174	282	1179	355	1236	438	1049	354	766	0	P23769-2;P23769	1159.5	357.25	GATA2	2.1	1	1	1	49.106
237774	147643	163687	186925	203003	177379	247513	143761	254612	153733	P23786	212994.25	163927	CPT2	48.8	23	23	23	73.776
432012	171193	345125	214380	482455	144804	520362	174861	461920	201828	P23919;P23919-2	444988.5	176309.5	DTYMK	42	10	10	10	23.819
231307	158350	173167	186545	233991	144440	285653	127077	246092	119223	P23921	231029.5	154103	RRM1	57.7	33	33	33	90.069
180	233	271	176	270	388	271	214	258	90	P24043	248	252.75	LAMA2	1.8	3	3	4	343.9
5041	2026	5022	2376	3955	1817	3555	1399	7262	0	P24385	4393.25	1904.5	CCND1	12.5	3	3	3	33.729
10795	5858	10452	6124	13400	5816	18249	4627	18228	2667	P24386	13224	5606.25	CHM	20.4	7	7	10	73.475
45082	5489	39827	5739	65431	4281	57366	5498	31189	0	P24390;P24390-2;P33947-2;P33947	51926.5	5251.75	KDELR1;KDELR2	12.7	2	2	2	24.542
8111	6876	6140	7122	8960	5349	8238	3036	7479	2924	P24530-2;P24530;P24530-3	7862.25	5595.75	EDNRB	11	4	4	4	48.709
2897892	2043382	2984175	2677121	3506995	2155321	4375331	1567842	4438606	2017945	P24534	3441098.25	2110916.5	EEF1B2	62.7	8	8	12	24.763
1226839	551156	1170736	671647	959032	621000	1109502	602941	1084584	575795	P24539	1116527.25	611686	ATP5F1	44.5	12	12	12	28.908
95	0	103	36	90	58	0	0	0	0	P24588	96	47	AKAP5	4.7	1	1	1	47.088
7387	2256	3998	5215	6256	2771	0	3788	8944	0	P24666-2	5880.33333333333	3507.5	ACP1	64.6	1	1	8	17.977
516640	394163	398873	641273	628277	429370	656071	350527	779368	325606	P24666;P24666-4;P24666-3	549965.25	453833.25	ACP1	78.5	11	4	11	18.042
642544	452059	673104	798992	727561	568890	851684	440900	983315	409516	P24752;P24752-2	723723.25	565210.25	ACAT1	74.5	23	23	23	45.199
5215	1405	5532	2328	6036	1118	6964	1319	6406	496	P24821;P24821-3;P24821-4;P24821-6;P24821-5;P24821-2	5936.75	1542.5	TNC	10.8	16	16	16	240.85
65866	37151	92678	87587	91890	78900	141628	42242	347473	14449	P24844;P24844-2	98015.5	61470	MYL9	66.3	5	5	12	19.827
113208	67160	114495	85089	120933	73841	136019	61619	117993	57215	P24928;P24928-2	121163.75	71927.25	POLR2A	48.9	74	74	74	217.17
96997	50447	72728	58694	85639	47730	109783	45013	108336	63273	P24941;P24941-2;Q00526	91286.75	50471	CDK2	58.7	12	11	14	33.929
972	662	907	866	759	770	981	669	1130	781	P25054-2;P25054-3;P25054	904.75	741.75	APC	3.6	7	7	7	300.44
16200	11098	11961	14614	18224	11412	21485	9525	15962	9178	P25098	16967.5	11662.25	ADRBK1	29.5	15	11	15	79.573
844229	687012	699722	765156	882248	639977	970927	579908	781213	616738	P25205;P25205-2	849281.5	668013.25	MCM3	64.9	51	51	51	90.98
58945	40128	53835	59016	73114	47866	67823	29050	57474	20541	P25208	63429.25	44015	NFYB	12.1	2	2	2	22.831
166346	130045	133911	169440	159750	129762	207090	96262	252577	91821	P25325-2;P25325	166774.25	131377.25	MPST	42	10	10	10	35.249
452794	38778	205836	38901	315620	37307	280529	37687	90150	14030	P25391	313694.75	38168.25	LAMA1	23	51	50	51	337.08
7799030	5962035	6239920	8406164	7623237	6530472	11699496	5415532	9095940	8595982	P25398	8340420.75	6578550.75	RPS12	84.8	13	13	13	14.515
17770	15406	18792	14228	18906	12363	23284	11211	20476	13368	P25440;P25440-2;P25440-3;P25440-4	19688	13302	BRD2	27	13	13	16	88.06
1993	1143	3646	1937	3218	2183	4779	799	9898	0	P25445-6;P25445	3409	1515.5	FAS	13.4	2	2	2	35.386
108285	43666	71607	53662	90066	46123	94098	33903	62685	35255	P25490	91014	44338.5	YY1	25.1	9	3	9	44.712
344197	185119	286514	281656	366856	219692	424706	164865	408937	61488	P25685;P25685-2	355568.25	212833	DNAJB1	48.5	13	12	13	38.044
2786	923	2878	1147	3192	1332	3924	1016	5232	938	P25686-2;P25686	3195	1104.5	DNAJB2	14.8	2	2	3	30.568
10823911	6102246	10705637	7089166	8287894	7126626	9330382	6005490	10601882	6122212	P25705;P25705-2;P25705-3	9786956	6580882	ATP5A1	67.3	39	39	39	59.75
2130191	1429447	2072272	2053613	2005592	1508595	2382716	1175476	2787142	1007699	P25786;P25786-2	2147692.75	1541782.75	PSMA1	68.1	15	15	15	29.555
893181	575997	866322	954961	807750	691429	1106942	546280	1491943	500028	P25787	918548.75	692166.75	PSMA2	61.1	11	11	11	25.898
1449001	1115230	1366034	1424730	1272787	1169285	1574779	857455	2016558	850026	P25788-2;P25788	1415650.25	1141675	PSMA3	46	10	10	10	27.647
1111595	799687	1108685	1002336	1076461	821921	1395362	659822	1663642	673595	P25789;P25789-2	1173025.75	820941.5	PSMA4	55.9	11	11	11	29.483
3986	5145	3675	8112	4274	8198	6717	2787	10608	3209	P25942-2;P25942	4663	6060.5	CD40	18.7	2	2	2	22.259
30786	15692	24605	18241	27911	15296	38946	12891	49896	9549	P26006;P26006-1	30562	15530	ITGA3	15.3	15	15	15	116.61
2111075	1625345	1737115	2601510	2473683	1895822	3863582	1449621	4442583	1578155	P26038	2546363.75	1893074.5	MSN	69.2	42	31	42	67.819
831808	492326	839471	569325	1020078	485614	1148175	418258	991260	413335	P26196	959883	491380.75	DDX6	69.2	32	32	32	54.416
33476	25649	50677	35264	45207	33371	50971	23605	69089	0	P26232-2;P26232-5;P26232;P26232-3;P26232-4;P26232-6;REV__Q9P2T0-2;REV__Q9P2T0	45082.75	29472.25	CTNNA2	19.6	2	2	15	100.45
109815	89572	89891	114349	111634	88023	130341	68973	127179	67968	P26358;P26358-2;P26358-3	110420.25	90229.25	DNMT1	45.4	58	58	58	183.16
1016025	562080	1093807	730350	1075022	621499	1225894	535457	1566851	364786	P26368-2;P26368	1102687	612346.5	U2AF2	49.5	16	15	16	53.12
5278201	3229719	4244170	3305119	5017503	3354332	6637748	3107518	7864720	3610402	P26373;P26373-2	5294405.5	3249172	RPL13	45	15	15	15	24.261
9579	7987	8925	7385	12478	6705	14342	5148	13965	1748	P26374	11331	6806.25	CHML	29.3	12	9	12	74.071
420161	326184	471985	342741	455384	342292	525365	304727	472199	359985	P26440;P26440-2	468223.75	328986	IVD	57	19	19	19	46.65
17485	97702	25849	154935	33642	45745	84869	28791	176088	51478	P26447	40461.25	81793.25	S100A4	27.7	3	3	3	11.728
76115	36691	95682	40427	87012	45562	115207	36102	102160	21394	P26572	93504	39695.5	MGAT1	28.5	10	10	10	50.878
765354	574333	671524	908743	725926	674885	972614	618196	1081269	870084	P26583	783854.5	694039.25	HMGB2	35.4	6	6	9	24.033
3346295	2270044	4032235	2826886	3895718	2639667	4287434	2214610	4937379	1629090	P26599;P26599-2;P26599-3	3890420.5	2487801.75	PTBP1	63.1	22	19	22	57.221
597951	571842	424912	716019	456655	636537	607984	495228	885654	438977	P26639;P26639-2	521875.5	604906.5	TARS	61.4	41	37	41	83.434
371684	241857	294216	304258	430749	266070	517357	250099	465362	204234	P26640;P26640-2	403501.5	265571	VARS	51.7	51	51	51	140.47
3000247	1734050	2896581	2243479	3626357	1795010	4014380	1410948	4289261	925405	P26641;P26641-2	3384391.25	1795871.75	EEF1G	57	22	22	22	50.118
528212	361127	613230	383650	558709	391571	799503	372090	887667	412471	P26885	624913.5	377109.5	FKBP2	51.4	5	5	5	15.649
2451	1638	1699	1355	1998	1356	3005	1314	3138	994	P27037;P27037-2	2288.25	1415.75	ACVR2A	6	3	3	3	57.847
80022	98858	213845	119683	119269	143976	115502	154490	88258	126193	P27105;P27105-2	132159.5	129251.75	STOM	44.1	9	9	9	31.73
2490656	759239	2148795	1287853	2390029	891080	2383456	1355941	1396797	1440252	P27144	2353234	1073528.25	AK4	69.1	14	14	14	25.268
8346	531	3329	834	8062	385	7085	547	1280	0	P27169	6705.5	574.25	PON1	3.1	1	1	1	39.731
2952	5055	3861	4645	3062	5238	5992	2743	8906	0	P27338-2;P27338	3966.75	4420.25	MAOB	9.7	4	4	4	46.538
1491017	1754189	1300408	2326027	2138013	1894553	2097992	1357900	2020162	949970	P27348	1756857.5	1833167.25	YWHAQ	53.5	11	11	14	27.764
59055	29211	33435	36864	48610	27174	39218	16951	43155	0	P27361;P27361-2;P27361-3;P31152	45079.5	27550	MAPK3	38.3	7	7	11	43.135
34056	20595	36695	21581	40406	18208	43014	15295	41419	17147	P27448-3;P27448-4;P27448;P27448-6;P27448-2;P27448-8;P27448-7	38542.75	18919.75	MARK3	38.4	14	11	21	81.438
448331	167960	573236	123281	630093	130257	676513	111607	231189	63619	P27449	582043.25	133276.25	ATP6V0C	11.6	1	1	1	15.736
486	420	597	424	648	431	763	258	1211	193	P27487	623.5	383.25	DPP4	4.6	3	3	3	88.278
1945	2459	2262	1978	3181	4334	4308	2083	3573	0	P27539	2924	2713.5	GDF1	11.6	2	2	2	39.474
1539	1170	1270	1529	1352	1333	1625	1113	1969	1093	P27540-2;P27540-3;P27540-4;P27540	1446.5	1286.25	ARNT	3.5	2	2	2	84.947
6884	5545	8191	6157	8056	5989	10446	3915	10859	2114	P27544-2;P27544	8394.25	5401.5	CERS1	5	2	2	2	37.983
5161712	3485737	4025925	4409510	5110534	3303505	6101198	3206556	6039823	3874753	P27635;Q96L21	5099842.25	3601327	RPL10	48.1	13	13	13	24.604
433825	291200	400404	401172	417506	286340	504557	240128	570326	205922	P27694	439073	304710	RPA1	54.2	30	30	30	68.137
2228805	1446528	2012858	1970516	2306660	1720012	3086954	1425538	2871040	1285471	P27695	2408819.25	1640648.5	APEX1	64.2	20	20	20	35.554
88475	39481	67292	42704	86769	34252	78036	29336	91986	2105	P27707	80143	36443.25	DCK	49.2	10	10	10	30.518
341961	251199	287028	285451	403126	225741	474569	230248	531257	183552	P27708	376671	248159.75	CAD	65.1	97	95	97	242.98
7548371	5631244	8542340	5635783	9102119	6773605	10908160	5451284	10066038	6218270	P27797	9025247.5	5872979	CALR	61.2	18	18	18	48.141
7668	4080	12103	8260	11242	6287	15132	5315	20828	7135	P27816-4	11536.25	5985.5	MAP4	41.9	8	7	37	91.153
1444	652	1640	793	1978	693	2067	721	2106	0	P27816-5	1782.25	714.75	MAP4	49.7	1	1	37	85.251
661891	482712	684016	689663	832931	529109	1003004	420090	942928	524346	P27816;P27816-6;P27816-2;P27816-7;P27816-3	795460.5	530393.5	MAP4	62.2	58	17	58	121
2476324	1350044	2821868	1495142	2802306	1746461	2987474	1545711	2380980	1614550	P27824-2;P27824;P27824-3	2771993	1534339.5	CANX	41.5	27	27	27	71.502
215	188	238	221	362	229	0	164	367	0	P27986;P27986-4	271.666666666667	200.5	PIK3R1	5.1	2	1	3	83.597
41418	37469	28539	59199	34763	57543	72651	27786	144583	28164	P28062-2;P28062	44342.75	45499.25	PSMB8	53.7	10	10	10	29.769
1860215	1435409	1736848	1678860	1873957	1529096	2473411	1190322	3035424	1113580	P28066;P28066-2	1986107.75	1458421.75	PSMA5	68.5	12	12	12	26.411
548142	370018	675985	404249	657376	333800	708279	309966	684636	230020	P28070	647445.5	354508.25	PSMB4	56.4	10	10	10	29.204
447917	226504	494869	291853	451013	223897	559213	196101	613778	124200	P28072	488253	234588.75	PSMB6	44.8	6	6	6	25.357
1186284	797431	1290032	969964	1178979	825114	1330723	668040	1612829	647562	P28074;P28074-3	1246504.5	815137.25	PSMB5	72.2	19	10	19	28.48
25994	37867	14612	47160	25129	54249	38473	22660	53240	19018	P28161-2;P28161	26052	40484	GSTM2	46.6	5	4	7	22.644
109524	35832	105068	41832	94722	32451	103210	32244	106413	12544	P28288;P28288-2;P28288-3	103131	35589.75	ABCD3	36.1	19	19	19	75.475
1190	819	1317	999	1281	792	435	678	1423	0	P28328	1055.75	822	PEX2	7.5	1	1	1	34.842
664025	352125	593812	416801	577411	410630	658601	371741	602713	315037	P28331-4;P28331;P28331-2;P28331-5;P28331-3	623462.25	387824.25	NDUFS1	69.9	39	39	39	73.527
76408	67552	58863	81306	75495	68759	84015	60874	85923	40491	P28340	73695.25	69622.75	POLD1	52.1	42	42	42	123.63
3469	1787	4676	2380	3222	2152	5175	2333	7554	2191	P28347;P28347-2	4135.5	2163	TEAD1	19.5	3	3	6	47.945
68270	30409	46154	35067	48822	32917	44618	27833	51076	23346	P28370;P28370-2	51966	31556.5	SMARCA1	37.9	25	25	38	122.6
18188	6732	16233	6463	17045	6303	16790	7288	12158	4137	P28472-4;P28472-3;P28472-2;P28472;P47870-3;P47870-4;P18505	17064	6696.5	GABRB3;GABRB2;GABRB1	17.3	6	2	6	45.005
188120	113012	138674	124085	193961	100720	218211	89240	235991	80856	P28482;P28482-2	184741.5	106764.25	MAPK1	59.7	17	13	17	41.389
123358	123603	79276	150394	120181	123054	140168	80648	186845	112334	P28676	115745.75	119424.75	GCA	52.5	8	8	8	24.01
6817	3177	5266	3484	6009	3166	7092	3112	6626	3260	P28702;P28702-3	6296	3234.75	RXRB	14.6	4	4	7	56.921
52578	28447	45406	37566	48287	32388	49397	28659	55375	16388	P28715;P28715-2;P28715-3	48917	31765	ERCC5	7.5	7	7	7	133.11
39208	35921	40111	43315	33498	44002	51546	32705	69490	28796	P28799;P28799-3;P28799-2	41090.75	38985.75	GRN	30.5	15	15	15	63.544
0	0	0	0	0	0	0	0	0	0	P28827;P28827-2	NA	NA	PTPRM	0.9	1	1	1	163.68
502703	369024	476399	379521	596453	362979	689441	338648	695569	329865	P28838-2;P28838	566249	362543	LAP3	66.8	27	27	27	52.771
22220	26421	24929	27624	29896	24245	33935	22675	20395	15679	P28908;P28908-3;P28908-2	27745	25241.25	TNFRSF8	29.7	10	10	10	63.747
43854	19914	35503	26647	41986	20758	39918	17704	30074	14914	P29083	40315.25	21255.75	GTF2E1	45.1	12	12	12	49.452
180208	110810	164850	151954	172148	119868	194078	108184	168307	113417	P29084	177821	122704	GTF2E2	48.8	12	12	12	33.043
227535	177671	253060	216242	318272	172314	371462	148620	415223	128624	P29144	292582.25	178711.75	TPP2	52	51	51	51	138.35
110741	135310	126624	188433	135990	113301	197380	80987	313962	91471	P29218;P29218-3;P29218-2	142683.75	129507.75	IMPA1	52.3	12	11	12	30.188
66053	25618	74921	29360	72963	25384	75412	14921	79397	8763	P29279;P29279-2	72337.25	23820.75	CTGF	38.4	11	11	11	38.091
68309	20978	94908	35162	89880	22520	102231	19680	100735	20899	P29317;P29317-2	88832	24585	EPHA2	42	28	27	28	108.27
1297	2206	1440	2571	1843	2112	1391	1267	2232	452	P29323-2;P29323-3;P29323;P54762-5;P54762	1492.75	2039	EPHB2	8.9	6	6	7	109.87
30593	20951	20169	27488	29395	19903	33695	17876	30271	14766	P29350;P29350-3;P29350-4;P29350-2	28463	21554.5	PTPN6	26.6	13	13	13	67.56
36798	23216	32674	28944	49118	24093	57292	21957	56200	17355	P29353;P29353-6;P29353-2;P29353-7;P29353-3;P29353-5;P98077	43970.5	24552.5	SHC1	35.7	13	13	13	62.821
94232	58263	79627	65202	83977	55228	93544	51416	102953	15256	P29372-5;P29372-4;P29372-2;P29372	87845	57527.25	MPG	49.1	11	11	11	30.824
1240263	1311731	631025	1098794	1371234	798301	1324762	807905	1202325	392815	P29373	1141821	1004182.75	CRABP2	60.9	9	9	9	15.693
1494	1210	1471	2352	1511	1907	2121	1715	2813	1897	P29374-3;P29374-2;P29374	1649.25	1796	ARID4A	5	4	4	4	134.95
2071	1314	1918	1589	1764	1321	2003	1240	1749	772	P29375-2;P29375	1939	1366	KDM5A	7	8	8	9	186.29
9875531	4548329	9021239	8863131	12110442	6099311	13532648	5344545	12331615	5305370	P29401-2;P29401	11134965	6213829	TKT	81.9	47	46	47	68.813
1558	1417	3005	2172	3237	1208	5009	1050	6490	775	P29508;P29508-2	3202.25	1461.75	SERPINB3	19.2	2	2	6	44.564
164	93	199	106	215	127	447	69	656	0	P29536-2;P29536	256.25	98.75	LMOD1	2.8	1	1	1	63.783
40556	27109	54920	32681	54350	27674	66268	20909	78516	2075	P29558	54023.5	27093.25	RBMS1	26.4	7	1	7	44.505
571	948	2214	1076	1106	569	0	0	4041	0	P29558-2;P29558-4	1297	864.333333333333	RBMS1	27	1	1	7	44.136
1716	1054	2060	1459	2199	959	3311	886	1990	0	P29590-12;P29590-11;P29590-13	2321.5	1089.5	PML	34.2	1	1	16	65.036
74681	37422	72224	47769	84381	39160	92689	40315	84923	28860	P29590-5;P29590;P29590-2;P29590-9;P29590-3;P29590-8;P29590-4;P29590-14;P29590-10	80993.75	41166.5	PML	33.8	18	3	18	70.023
1172601	895386	1282611	888135	1684884	790170	1927785	624980	1897749	475557	P29692-2	1516970.25	799667.75	EEF1D	33.5	24	2	24	71.407
47596	35716	63130	60915	63261	40812	101812	31203	141957	0	P29692-3	68949.75	42161.5	EEF1D	71.6	1	1	20	28.558
6008260	3116161	2849166	3522483	4241501	1683620	4865741	2282750	2960582	1373561	P29762	4491167	2651253.5	CRABP1	76.6	13	13	13	15.565
1622732	1455657	1289379	1340033	1274258	1112831	2096669	924941	3734808	1110017	P29966	1570759.5	1208365.5	MARCKS	56.3	13	12	13	31.554
91583	34270	86521	40377	88693	35344	89285	33340	74703	27411	P29992	89020.5	35832.75	GNA11	59.6	10	7	17	42.123
173065	173376	190344	193570	197836	209181	247383	162444	257731	133842	P30038;P30038-2;P30038-3	202157	184642.75	ALDH4A1	45.8	22	22	22	61.719
4638725	2563661	4972927	2880224	4475458	3619831	5316252	2836746	6590321	1387566	P30040;P30040-2	4850840.5	2975115.5	ERP29	56.3	13	13	13	28.993
9856852	8487880	7661108	7228172	12195610	7948188	15918565	5902497	15044737	7555501	P30041	11408033.75	7391684.25	PRDX6	77.2	18	18	18	25.035
372753	175819	223882	267100	422084	194571	525258	140854	684042	146867	P30043	385994.25	194586	BLVRB	67.5	12	12	12	22.119
4406455	2276021	3600216	2520022	4107109	2741451	4648499	2193097	4400161	2329224	P30044-2;P30044;P30044-3;P30044-4	4190569.75	2432647.75	PRDX5	74.7	11	11	11	17.031
910325	296841	563636	447652	773721	375175	912674	361623	1177827	355938	P30046;P30046-2;A6NHG4	790089	370322.75	DDT;DDTL	54.2	9	9	9	12.712
17291	15144	5742	14190	10951	11617	13412	10216	17985	0	P30047;P30047-2	11849	12791.75	GCHFR	48.8	2	2	2	9.6981
4222533	2620473	4746367	3167666	4785259	3311863	4376260	2488765	5168096	2601540	P30048-2;P30048	4532604.75	2897191.75	PRDX3	56.3	10	10	10	25.838
1540790	627225	1448942	798309	1043012	703586	1131515	744227	1550906	351698	P30049	1291064.75	718336.75	ATP5D	32.1	4	4	4	17.49
6572033	4145011	6216638	5837885	8312636	4469967	8825335	3277245	5611451	2795053	P30050;P30050-2	7481660.5	4432527	RPL12	61.2	9	9	9	17.818
1422912	996348	1643749	1416684	1636914	1088912	1689964	815173	1866420	480737	P30084	1598384.75	1079279.25	ECHS1	72.1	17	17	17	31.387
175392	74747	115574	114352	189305	73547	201427	65493	161403	37676	P30085;P30085-3;P30085-2	170424.5	82034.75	CMPK1	61.7	12	12	12	22.222
3945540	3064266	2765162	4767071	5129106	3511220	6150773	2516946	4872478	2617738	P30086	4497645.25	3464875.75	PEBP1	77.5	12	12	12	21.057
9124139	6651542	11774892	8526028	10249158	8226277	12291262	7174718	13137652	6967416	P30101	10859862.75	7644641.25	PDIA3	76.8	42	42	43	56.782
1136556	854448	924312	1063547	1174485	859095	1484294	711797	1611738	899007	P30153	1179911.75	872221.75	PPP2R1A	56.5	26	21	26	65.308
111835	60559	87470	58456	83019	62953	103551	53931	139016	62780	P30154;P30154-2;P30154-3;P30154-4;P30154-5	96468.75	58974.75	PPP2R1B	50.4	17	17	22	66.213
33442	20506	29903	29539	32149	20861	39829	18338	48908	18240	P30260;P30260-2	33830.75	22311	CDC27	36.5	19	19	19	91.866
23010	14430	28443	18835	22517	14096	31719	15817	39111	15863	P30291;P30291-2	26422.25	15794.5	WEE1	26.6	15	15	15	71.597
962	730	1140	1025	1170	828	1558	537	1320	806	P30304-2;P30304	1207.5	780	CDC25A	3.9	2	2	2	54.55
7642	8638	6222	10912	7371	7852	7377	7056	9283	4167	P30307-2;P30307;P30307-4;P30307-3	7153	8614.5	CDC25C	25.1	8	8	8	50.122
909886	550973	1067017	685444	943750	600384	1011526	523104	864483	382647	P30405;P30405-2	983044.75	589976.25	PPIF	57	9	9	9	22.04
4287	1832	4352	2311	4790	2074	5029	1747	3998	1385	P30414	4614.5	1991	NKTR	5.8	7	7	7	165.67
320602	234395	325264	275739	408222	227462	497545	196191	537742	267387	P30419	387908.25	233446.75	NMT1	46.4	19	2	19	56.806
642449	389449	779914	520771	756460	470644	1005460	378289	899956	465664	P30519	796070.75	439788.25	HMOX2	69.6	18	2	18	36.032
495249	507290	562543	571315	692669	531026	792127	311269	784929	222005	P30520	635647	480225	ADSS	53.5	19	18	19	50.097
10417	5817	16099	7286	14390	5376	19035	3845	25718	0	P30530-2;P30530	14985.25	5581	AXL	20.2	13	13	13	97.377
600930	327491	473590	346026	461756	498909	584693	373855	477971	362134	P30533	530242.25	386570.25	LRPAP1	45.4	16	16	16	41.465
67452	32796	125824	35915	97503	33191	103755	34178	109858	41179	P30536	98633.5	34020	TSPO	23.1	3	3	3	18.828
5765	4914	6406	6972	7644	6378	9684	3825	11823	0	P30550	7374.75	5522.25	GRPR	16.4	4	4	4	43.198
207119	184135	173250	225132	275455	185726	251366	142800	284232	124535	P30566;P30566-2	226797.5	184448.25	ADSL	61.8	25	25	25	54.889
36117	22012	33735	22352	38828	20058	53657	19444	60712	18572	P30622-2;P30622-1;P30622	40584.25	20966.5	CLIP1	29.7	35	31	35	156.78
258030	156064	143699	214277	231797	165061	272431	131692	303879	129349	P30626;P30626-2;P30626-3	226489.25	166773.5	SRI	58.6	11	11	11	21.676
96311	32443	9898	43947	26361	39557	55148	23733	68957	15890	P30711;P30711-2	46929.5	34920	GSTT1	24.6	4	4	4	27.335
56809	69598	58782	85353	62814	62944	86838	37566	131306	26024	P30740;P30740-2	66310.75	63865.25	SERPINB1	43.5	13	13	14	42.741
41615	24706	48689	24594	59607	24945	63148	24126	51310	24128	P30825	53264.75	24592.75	SLC7A1	11.8	7	6	7	67.638
183709	373212	328976	412008	159699	360591	282328	239587	451151	237751	P30837	238678	346349.5	ALDH1B1	57.1	20	19	22	57.206
161830	99240	152295	116931	158059	102750	181393	92307	181295	89922	P30876	163394.25	102807	POLR2B	52.3	56	56	56	133.9
76628	11054	152938	8257	47220	6209	35700	19716	28466	34532	P30990	78121.5	11309	NTS	37.6	3	3	3	19.795
721733	356714	607513	408670	817862	368967	830179	335123	551162	313120	P31040;P31040-2;P31040-3	744321.75	367368.5	SDHA	66	28	28	28	72.691
16149	23152	14631	23810	18485	21918	32333	12766	32658	13488	P31146	20399.5	20411.5	CORO1A	11.5	5	5	5	51.026
314187	203055	252696	240616	432337	213360	515572	165946	447365	188410	P31150	378698	205744.25	GDI1	72.7	18	18	29	50.582
948013	563401	678092	619929	880574	514259	968221	428617	778214	217148	P31153;P31153-2	868725	531551.5	MAT2A	45.1	15	14	15	43.66
4423	2633	4180	2481	5139	2523	2303	1960	8429	0	P31321	4011.25	2399.25	PRKAR1B	20.5	4	4	7	43.072
165437	59249	182576	61918	115601	63415	120153	82507	114970	103287	P31323	145941.75	66772.25	PRKAR2B	46.9	12	12	15	46.302
9843	11310	4149	13587	7255	11419	11318	6486	17729	6594	P31327-3;P31327;P31327-2	8141.25	10700.5	CPS1	30	29	29	31	165.65
164980	87759	117050	92207	135053	77283	146508	77092	161493	51113	P31350;P31350-2	140897.75	83585.25	RRM2	51.2	15	15	18	44.877
138946	44097	124222	77472	109682	46518	124389	41916	102401	55252	P31431;P31431-2	124309.75	52500.75	SDC4	22.7	4	4	4	21.641
90716	84986	104264	106026	129205	85677	151542	61028	148926	18893	P31483;P31483-3	118931.75	84429.25	TIA1	46.1	9	2	13	42.963
15111	20185	23922	31008	25665	28907	35468	21023	27367	28153	P31641;P31641-2	25041.5	25280.75	SLC6A6	10	6	6	6	69.829
825725	389868	694325	426655	697581	356524	759244	316952	746133	265486	P31689;P31689-2	744218.75	372499.75	DNAJA1	57.4	19	19	19	44.868
9465	4486	5694	5585	7787	3783	8189	3893	7942	1080	P31749-2;P31749	7783.75	4436.75	AKT1	16.7	3	3	6	48.346
27253	13063	16050	14777	21669	11604	26118	10813	28067	7763	P31751;P31751-2	22772.5	12564.25	AKT2	25.2	9	6	9	55.768
1427120	784123	1386962	893710	1463992	883667	1547650	760417	1281586	616073	P31930	1456431	830479.25	UQCRC1	63.8	24	24	24	52.645
317105	229241	342556	239714	356729	301902	406767	218371	397746	201583	P31937	355789.25	247307	HIBADH	57.7	13	13	13	35.329
1734497	1447893	1695665	1723864	2277715	1226394	2808779	1280842	2855634	1209030	P31939;P31939-2	2129164	1419748.25	ATIC	80.7	41	41	41	64.615
1102444	699834	1091509	856192	1114813	705696	1294949	645173	1368013	477107	P31942-2;P31942;P31942-3;P31942-4;P31942-6;P31942-5	1150928.75	726723.75	HNRNPH3	60.4	11	11	13	35.238
2944632	2304809	2939443	2359916	2934186	2229664	3474646	1726395	3436445	851023	P31943	3073226.75	2155196	HNRNPH1	54.6	19	14	21	49.229
874	94	1249	239	622	209	432	178	660	0	P31944	794.25	180	CASP14	4.5	1	1	1	27.679
1385381	970932	1157100	1155007	1778600	1093438	2131640	878868	2088709	521228	P31946-2;P31946	1613180.25	1024561.25	YWHAB	48.8	7	7	12	27.85
2079074	1245954	1945283	1741844	2798063	1464426	2658316	1122384	2698581	1330477	P31947;P31947-2	2370184	1393652	SFN	59.7	11	11	13	27.774
2655927	1780932	2445310	2169637	3302507	1885488	3593016	1451056	2934209	1692339	P31948;P31948-2;P31948-3	2999190	1821778.25	STIP1	58.9	34	33	34	62.639
1814479	785616	1334981	1532842	1875199	1023257	2157688	878653	2059603	542396	P31949	1795586.75	1055092	S100A11	53.3	7	7	7	11.74
15636	16766	20214	22563	28778	23280	33752	17379	26505	12095	P32004-3;P32004-2;P32004	24595	19997	L1CAM	23.3	21	21	21	138.91
14460	12735	13616	18387	20060	13875	24596	10384	22943	7380	P32019-3;P32019-4;P32019-2;P32019	18183	13845.25	INPP5B	17.2	9	9	9	85.62
3175515	1976582	2268663	2259432	3225104	1716749	3511441	1339725	4657630	1096774	P32119;P32119-2	3045180.75	1823122	PRDX2	64.1	13	13	14	21.892
40870	53201	40644	49045	63366	38646	69225	32244	63094	8088	P32121;P32121-3;P32121-5;P32121-2;P32121-4	53526.25	43284	ARRB2	48.2	14	14	15	46.105
4718	3462	3307	3806	3798	4084	5609	2981	5071	1258	P32189-1;P32189-4;P32189-2;P32189;Q14409	4358	3583.25	GK;GK3P	17	6	3	6	57.488
3089	3878	2884	5915	4839	1848	2893	4452	1523	0	P32320	3426.25	4023.25	CDA	13.7	1	1	1	16.185
144157	101554	144429	128886	158343	104890	203730	86698	233834	64352	P32321-2;P32321	162664.75	105507	DCTD	56.6	9	8	9	21.014
1380034	786572	1267953	882113	1388623	881453	1463594	844748	1690251	629044	P32322;P32322-3	1375051	848721.5	PYCR1	63.6	18	2	18	33.36
1943	1327	2531	2322	2605	2261	2623	1114	2319	0	P32519-2;P32519	2425.5	1756	ELF1	3	1	1	1	64.928
26651	15551	29962	19901	29257	18870	34581	15938	34839	18459	P32780;P32780-2	30112.75	17565	GTF2H1	35	14	14	14	62.031
5396	3265	6818	4099	7592	4518	10953	2996	6558	0	P32856-3;P32856-2;P32856	7689.75	3719.5	STX2	12.6	3	3	3	32.424
308063	146870	321686	219975	507318	162455	573270	171413	564921	193066	P32929;P32929-3;P32929-2	427584.25	175178.25	CTH	60	16	16	16	44.508
18721	5558	14683	9540	13367	11235	13988	10160	11984	8231	P32942	15189.75	9123.25	ICAM3	11.2	5	5	5	59.54
3474776	2149954	2968706	2136438	3680907	2032896	3923404	1887231	3982130	2234375	P32969	3511948.25	2051629.75	RPL9	66.1	10	10	10	21.863
34514	21491	27560	35162	36494	24452	42835	19091	37128	21762	P33121;P33121-2;P33121-3	35350.75	25049	ACSL1	33.8	18	18	18	77.942
279210	162998	248189	201957	298941	171997	332401	141537	373186	134945	P33176	289685.25	169622.25	KIF5B	61.2	51	39	51	109.68
219644	160237	252805	205019	245050	172728	269853	155296	306433	142190	P33240-2;P33240	246838	173320	CSTF2	54.5	18	9	18	59.251
1006160	915825	741373	861470	1098611	873941	1406353	868185	1599953	924942	P33316-2;P33316	1063124.25	879855.25	DUT	80.5	15	15	15	17.748
49816	38354	65434	35722	66894	32911	74890	30175	84493	35951	P33527;P33527-9;P33527-2;P33527-3;P33527-4;P33527-5;P33527-6;P33527-7;P33527-8;O15438;O15438-4	64258.5	34290.5	ABCC1	32.3	38	38	38	171.59
122548	73592	83182	71431	100200	67289	122073	56467	81021	64045	P33552	107000.75	67194.75	CKS2	25.3	3	3	3	9.8602
1945	778	1529	1218	1775	1179	961	756	1941	0	P33897	1552.5	982.75	ABCD1	6.7	4	3	4	82.936
4499	1636	3129	1962	2745	1643	3724	2068	5390	1606	P33908-2;P33908	3524.25	1827.25	MAN1A1	27.2	6	6	6	40.037
61766	42300	48222	51395	58569	44796	75190	34811	74399	30755	P33981-2;P33981	60936.75	43325.5	TTK	42.4	28	26	28	96.943
666500	560751	533467	770187	686471	569267	756459	547747	777264	567272	P33991	660724.25	611988	MCM4	58.6	41	41	41	96.557
771646	696947	652938	837280	879681	678520	924391	585927	809700	466112	P33992	807164	699668.5	MCM5	70.2	47	46	47	82.285
610522	486700	504396	588334	708368	463886	802791	427154	642803	283636	P33993;P33993-3;P33993-2	656519.25	491518.5	MCM7	57.2	38	38	38	81.307
11114	5346	8640	6552	8455	6479	11313	6778	14750	9845	P34059	9880.5	6288.75	GALNS	16.7	7	7	7	58.025
163211	75311	291433	110997	162424	89746	240540	80642	333452	126667	P34741	214402	89174	SDC2	15.9	6	6	6	22.16
55308	36732	47038	36052	69558	38190	76449	30382	80549	11234	P34896-2;P34896;P34896-3;P34896-4	62088.25	35339	SHMT1	43.2	13	13	14	49.027
4040691	2361879	4307806	3037746	4169912	2758025	4541895	2628242	4468056	2749965	P34897-3;P34897;P34897-2	4265076	2696473	SHMT2	70.6	33	32	33	53.454
2687	2227	1319	2140	1725	1961	2723	1380	4538	956	P34913;P34913-3;P34913-2	2113.5	1927	EPHX2	12.3	5	5	5	62.615
1007	619	951	603	894	637	916	590	972	694	P34925;P34925-2	942	612.25	RYK	3	2	2	2	67.814
1790	490	1471	806	2341	700	1202	265	631	0	P34931	1701	565.25	HSPA1L	27.8	1	1	13	70.374
2514296	1829095	2358912	2363291	3429990	1822733	4055607	1380177	3410934	1627264	P34932;P34932-2	3089701.25	1848824	HSPA4	80.1	63	59	63	94.33
46121	30438	30988	43633	60536	32714	64169	21851	55941	12627	P34949;P34949-2	50453.5	32159	MPI	45.6	14	14	14	46.655
19539	7300	17532	10386	8414	7342	8466	6895	12749	1376	P35052;P35052-2	13487.75	7980.75	GPC1	26.7	11	11	11	61.68
158017	139331	106087	163021	197312	127264	246407	82985	258751	108614	P35080	176955.75	128150.25	PFN2	85.7	3	3	9	15.046
705946	693424	452376	804535	661591	638315	768007	522537	900765	557896	P35080-2	646980	664702.75	PFN2	92.1	10	4	10	15.088
13274	8150	16423	12474	21303	7977	26793	6397	40365	5328	P35219	19448.25	8749.5	CA8	24.1	6	6	6	32.973
913267	670508	1263808	857424	1200113	802214	1343622	607465	1516038	632235	P35221;P35221-2;P35221-3;Q9UI47	1180202.5	734402.75	CTNNA1	71.9	52	39	52	100.07
670848	408790	1004601	456945	904520	443431	1073519	392832	1212763	372374	P35222	913372	425499.5	CTNNB1	62.4	38	34	38	85.496
50847	30765	52814	36747	46400	32587	54449	31964	29877	35126	P35227;P35226	51127.5	33015.75	PCGF2	19.2	5	5	5	37.788
7284751	4104998	7127058	4648236	7250040	4813448	7513919	4475612	7073168	4353137	P35232;P35232-2	7293942	4510573.5	PHB	84.6	21	21	21	29.804
174974	122547	135139	167319	186099	130007	228092	94192	234289	114997	P35237	181076	128516.25	SERPINB6	69.4	20	19	20	42.621
5430	2540	5431	3402	4854	3171	7234	2952	6449	3113	P35240-4;P35240-6;P35240-5;P35240-8;P35240-3;P35240;P35240-2;P35240-10;P35240-7;P35240-9	5737.25	3016.25	NF2	12.8	5	5	5	59.095
159847	105231	139372	137524	202506	109709	220651	90975	206197	83305	P35241;P35241-5;P35241-4;P35241-2;P35241-3	180594	110859.75	RDX	47.9	18	18	30	68.563
1583949	913131	1385709	986432	1529527	782857	1829345	646696	1926847	611473	P35244	1582132.5	832279	RPA3	71.9	9	9	9	13.569
355134	253137	309062	280829	326147	256425	424885	240040	378213	243972	P35249;P35249-2	353807	257607.75	RFC4	64.7	18	18	18	39.681
288951	217732	255467	253110	299013	226456	348810	201105	318843	184760	P35250;P35250-2	298060.25	224600.75	RFC2	70.1	19	19	19	39.157
49023	44015	56122	48799	50189	48060	61445	42685	71278	38191	P35251-2;P35251	54194.75	45889.75	RFC1	37.1	36	36	36	128.18
4139650	2699762	4080347	2185637	4846561	2164042	4961878	2233600	4704381	1692825	P35268	4507109	2320760.25	RPL22	50	8	6	8	14.787
111786	91222	114297	130622	127611	108722	154486	85746	156403	61643	P35269	127045	104078	GTF2F1	39.8	20	20	20	58.24
31981	23553	31913	40578	31051	29618	35758	19282	57499	17207	P35270	32675.75	28257.75	SPR	42.9	8	8	8	28.048
3230	1456	4256	1620	5253	1221	6095	985	5683	0	P35318	4708.5	1320.5	ADM	10.3	2	2	2	20.42
479	270	251	396	415	508	480	407	612	0	P35443	406.25	395.25	THBS4	4.2	2	2	2	105.87
2693	2965	4202	1738	2595	2456	4926	3223	9763	3103	P35556;P35556-2;P35555	3604	2595.5	FBN2	7.9	16	16	16	314.77
1332	896	1464	781	1571	732	1818	665	2460	0	P35568	1546.25	768.5	IRS1	6.3	4	4	4	131.59
61711	50967	77615	66853	68156	67157	80648	45085	105653	31269	P35573;P35573-2;P35573-3	72032.5	57515.5	AGL	48.6	55	55	55	174.76
2066440	1435247	2915194	2358746	3422041	1765278	4314779	1436100	4628584	1480453	P35579;P35579-2;A7E2Y1	3179613.5	1748842.75	MYH9	66.4	144	117	144	226.53
640285	547948	537211	611360	726923	630838	976316	468043	1164374	474146	P35580-2;P35580-4	720183.75	564547.25	MYH10	59.1	111	1	127	230.78
559541	242493	452314	304792	649658	246128	664293	200364	511726	115699	P35606;P35606-2	581451.5	248444.25	COPB2	62.1	48	48	48	102.49
227983	124792	234833	164380	241674	140968	252417	133583	289345	132922	P35611-2;P35611-6;P35611;P35611-3;P35611-5	239226.75	140930.75	ADD1	54.8	24	1	24	69.984
77074	50136	57372	62921	82651	52698	92824	55736	71473	56111	P35612;P35612-4;P35612-3;P35612-2;P35612-8;P35612-9;P35612-5;P35612-6;P35612-7	77480.25	55372.75	ADD2	43	20	19	21	80.853
2299935	1328928	2746291	1766783	3026814	1488124	3361521	1222663	2377395	1090923	P35613-2;P35613;P35613-4;P35613-3	2858640.25	1451624.5	BSG	49.4	11	11	11	29.221
789982	283908	679598	360992	673275	340774	848512	356235	1222595	868151	P35637-2;P35637	747841.75	335477.25	FUS	28.4	12	12	14	53.354
71	75	96	120	81	95	0	67	85	0	P35658	82.6666666666667	89.25	NUP214	47.4	1	0	66	213.62
94400	64793	124956	77930	123948	68224	140587	55058	137197	47197	P35658-2;P35658-5	120972.75	66501.25	NUP214	47.4	66	0	66	212.57
1033764	631818	1082566	773910	1122149	677018	1249612	623651	1224127	501528	P35659;P35659-2	1122022.75	676599.25	DEK	37.1	17	17	17	42.674
1715	799	1764	1140	989	823	2772	874	1903	0	P35716	1810	909	SOX11	4.5	1	1	1	46.679
179	72	228	70	357	98	249	82	305	0	P35749-4;P35749-3;P35749;P35749-2	253.25	80.5	MYH11	10.2	1	1	21	223.57
15572	11248	4899	16383	5844	11205	7167	7554	13063	0	P35754	8370.5	11597.5	GLRX	31.1	2	2	2	11.776
41691	31279	30428	37123	45209	29149	56764	22412	68890	11809	P35789-2;P35789;P35789-3;B4DX44;A8MUV8	43523	29990.75	ZNF93	29.7	15	12	15	67.798
20776	7841	16186	7515	19720	8502	23474	6306	29977	7075	P35790-2;P35790	20039	7541	CHKA	32.6	9	9	9	50.154
65093	36371	51812	47826	74382	40011	102936	34357	79294	15627	P35813-3;P35813;P35813-2	73555.75	39641.25	PPM1A	34.3	10	10	13	51.366
36394	48256	25504	53629	30666	41335	45777	37298	62519	39857	P35914;P35914-3;P35914-2	34585.25	45129.5	HMGCL	31.4	8	8	8	34.36
10553	9256	4614	11069	4010	5536	4070	5204	2954	5692	P35968;P35968-2;P35968-3	5811.75	7766.25	KDR	17	15	15	15	151.53
1085607	584901	844216	751164	1077810	592823	1335970	565352	1447041	670941	P35998;P35998-2	1085900.75	623560	PSMC2	72.3	30	30	30	48.633
9327	5799	17761	7317	9415	6512	16735	5710	18433	12659	P36383	13309.5	6334.5	GJC1	10.9	2	2	2	45.469
279609	160152	213316	169721	233804	139432	252080	159775	283935	142468	P36404;P36404-2	244702.25	157270	ARL2	56.5	10	10	10	20.878
362424	298664	226341	333283	400756	261867	533941	205762	595221	233496	P36405	380865.5	274894	ARL3	88.5	12	12	12	20.455
11841	2627	10615	5026	12927	3302	16878	4168	17619	4041	P36406-3;P36406-2;P36406	13065.25	3780.75	TRIM23	1.8	1	1	1	61.068
96252	58527	66739	79219	109444	58596	151639	52401	153475	40656	P36507	106018.5	62185.75	MAP2K2	44	8	8	13	44.424
2721075	1254777	2644140	1384091	2065074	1324420	2001781	1159361	2001748	1101378	P36542	2358017.5	1280662.25	ATP5C1	35.6	10	1	10	32.996
396258	260947	367265	341381	397872	303018	530488	257288	658406	238199	P36543;P36543-3;P36543-2;Q96A05	422970.75	290658.5	ATP6V1E1	46	12	12	12	26.145
150378	99796	147742	109626	150191	101657	196815	84417	189932	75827	P36551;P36551-2	161281.5	98874	CPOX	50.4	20	20	20	50.151
14180	2225	7969	4371	14756	2226	9352	2985	22323	0	P36575-2;P36575	11564.25	2951.75	ARR3	2.8	1	1	1	39.666
5499085	3864427	4952329	4707500	5635676	3799497	7130944	3510891	6590534	3556570	P36578	5804508.5	3970578.75	RPL4	51.8	33	33	33	47.697
208285	110287	147935	136483	238335	99476	239495	133884	226459	138573	P36639-4;P36639-3;P36639-2;P36639	208512.5	120032.5	NUDT1	47.4	7	7	7	17.951
473852	307101	478855	332097	558688	329974	631824	317115	567612	311388	P36776;P36776-2;P36776-3	535804.75	321571.75	LONP1	51.4	41	40	41	106.49
293159	224006	205027	307855	397209	213344	444387	180322	361397	113998	P36871;P36871-3	334945.5	231381.75	PGM1	51.8	25	3	25	61.448
126911	81466	117191	98601	132234	84268	123835	62496	125926	15154	P36873;P36873-2	125042.75	81707.75	PPP1CC	69	3	3	19	36.983
14443	14031	18565	15711	14397	18203	16654	10784	10384	7226	P36894;O00238;O00238-2	16014.75	14682.25	BMPR1A	28	10	10	10	60.197
1413	844	1853	1274	1647	822	1555	836	1021	0	P36896-4;P36896-5;P36896-2;P36896-3;P36896	1617	944	ACVR1B	5.5	2	2	2	61.438
3636	2417	3893	2821	3157	2475	3548	2137	4476	1106	P36897;P36897-3;P36897-2	3558.5	2462.5	TGFBR1	6.8	3	3	3	55.959
91614	51079	64367	70968	95549	54040	100022	42279	105463	21627	P36915;P36915-2	87888	54591.5	GNL1	35.6	18	18	18	68.66
183372	84117	148627	104178	183788	79424	222296	84518	212435	100695	P36954	184520.75	88059.25	POLR2I	79.2	7	7	7	14.523
2695	1201	2940	1111	3203	1085	3747	1328	2949	347	P36956-3;P36956-2;P36956;P36956-4;P36956-6;P36956-5	3146.25	1181.25	SREBF1	4.7	4	4	4	111.1
996493	623208	1094336	755291	1025040	657752	1095473	605621	1170734	627938	P36957;P36957-2	1052835.5	660468	DLST	53	21	21	21	48.755
650205	390940	460956	405292	715153	361926	788693	310091	861734	377989	P36969-2;P36969	653751.75	367062.25	GPX4	57.1	9	9	9	19.525
939	335	778	430	1069	467	1744	343	687	1221	P37088-5;P37088-4;P37088;P37088-6;P37088-2	1132.5	393.75	SCNN1A	4.3	2	2	2	77.979
3879636	2631143	3037433	3749630	2701579	2815538	3224561	2818074	3696643	4225162	P37108	3210802.25	3003596.25	SRP14	63.2	9	9	9	14.57
206006	133669	248542	163366	252475	158527	275010	141587	286441	222641	P37198	245508.25	149287.25	NUP62	35.8	10	10	10	53.254
647169	346144	605998	396209	738613	356366	763491	343275	610812	321878	P37268;P37268-2;P37268-4;P37268-3;P37268-5	688817.75	360498.5	FDFT1	53	25	25	25	48.115
2396948	1343824	2705776	2637806	2923221	1562001	3458431	1515754	4304892	755543	P37802;P37802-2	2871094	1764846.25	TAGLN2	79.9	17	16	17	22.391
[truncated: 6,526 more rows]
