# Supplementary material for: Proteomic and functional comparison between human induced and embryonic stem cells
Source: eLife. 2024 Nov 14;13:RP92025. doi: 10.7554/eLife.92025 (PMC11563575; doi:10.7554/eLife.92025)
Supplement: Supplementary file 2. [file elife-92025-supp2.csv]

logFC	p.val	q.val	Protein.IDs	Gene.name	unique_razor_peptides	mean_ipsc	mean_hesc	highlight
-1.79630284427277	1.24651137768853e-08	1.98799644577869e-05	Q9NVJ2;Q9NVJ2-2	ARL8B	12	0.000146159609495845	4.10227480777592e-05	yes
-2.18386586494083	1.42035983102312e-08	1.98799644577869e-05	Q16769-2;Q16769	QPCT	1	2.16620230975321e-06	4.95922939726307e-07	yes
-1.52664123634394	2.9618961502923e-08	1.98799644577869e-05	Q13569	TDG	2	6.04811944268384e-06	2.0770674969437e-06	yes
-2.49979410101611	3.19584531974129e-08	1.98799644577869e-05	Q9ULX9;Q9ULX9-2	MAFF	2	5.48460155081558e-06	9.74998905598026e-07	yes
-1.5940565364838	4.2023109918826e-08	1.98799644577869e-05	P01137	TGFB1	8	2.49070019467075e-05	8.02097684598922e-06	yes
-2.6004683653011	4.52164130292222e-08	1.98799644577869e-05	P24390;P24390-2;P33947-2;P33947	KDELR1;KDELR2	2	1.58251277720225e-05	2.78212372946475e-06	yes
-3.35681916227107	4.63953912998345e-08	1.98799644577869e-05	Q86V15;Q86V15-2	CASZ1	2	4.11347852473776e-05	3.59064006246379e-06	yes
1.26289208643972	6.28267487328423e-08	1.98799644577869e-05	O14578-3	CIT	1	9.4229538871376e-07	2.3040477401407e-06	yes
1.73184614039179	6.31872762175463e-08	1.98799644577869e-05	Q9Y2I6	NINL	1	2.29809138787688e-07	7.58176991069369e-07	yes
-1.90961896075082	6.50002113435672e-08	1.98799644577869e-05	P04156	PRNP	4	2.35301214545963e-05	6.22392278225078e-06	yes
-2.48365514322058	1.5322354175796e-07	4.20330842114409e-05	Q9NS23-5;Q9NS23-3;Q9NS23-4;Q9NS23-2;Q9NS23	RASSF1	2	3.72587553693568e-06	6.7924401298689e-07	yes
-1.62559438001837	1.71234352189105e-07	4.20330842114409e-05	Q9H2H9	SLC38A1	6	5.63437106041029e-05	1.90516633013882e-05	yes
-3.88884602894601	1.78662651628839e-07	4.20330842114409e-05	P63130;Q9YNA8;P62683	ERVK-7;ERVK-19;ERVK-21	3	1.11781002757262e-05	7.92380241000805e-07	yes
-2.94233978347594	1.94297600808861e-07	4.24463388928405e-05	Q9ULJ1-2;Q9ULJ1;Q9ULJ1-6;Q9ULJ1-3;Q9ULJ1-4;Q9ULJ1-5	ODF2L	6	5.19795575588638e-05	7.4127520578342e-06	yes
-1.95638060807978	2.46864460322467e-07	4.55027710227335e-05	Q9Y6M5	SLC30A1	9	7.51099375328041e-05	1.85904060940651e-05	yes
-1.57854657267923	2.5590064264168e-07	4.55027710227335e-05	Q9Y3A6;Q9Y3A6-2	TMED5	4	3.01882220720835e-05	1.00342694124367e-05	yes
-3.03353419053155	2.65515930591517e-07	4.55027710227335e-05	P12882	MYH1	2	4.01507766883701e-06	4.88663645245211e-07	yes
-1.73198706710733	2.67799347984587e-07	4.55027710227335e-05	P02795;P04731	MT2A	3	6.17852503844301e-05	1.8898574311252e-05	yes
1.24334128041514	2.82887909072458e-07	4.55367068219191e-05	Q13185	CBX3	12	0.000242541926176859	0.000558874846046573	yes
-1.00220693172402	3.03754787138253e-07	4.6450882600005e-05	Q9UHB7;Q9UHB7-2;Q9UHB7-3	AFF4	12	2.2504399387063e-05	1.12250581531171e-05	yes
1.27067382087931	3.35387033184353e-07	4.72930205576425e-05	Q8IWA5-3;Q8IWA5;Q8IWA5-2	SLC44A2	8	1.13458073740549e-05	2.67628233571842e-05	yes
-1.36557398722897	3.4018792856847e-07	4.72930205576425e-05	P02792	FTL	6	0.000130150109327515	5.0817127078971e-05	yes
-1.1198111098299	3.92078084070455e-07	4.75700103583344e-05	Q9BUN8-2;Q9BUN8	DERL1	5	1.07741303372822e-05	4.96892901583393e-06	yes
-1.42296245293512	4.02371901827892e-07	4.75700103583344e-05	Q16891;Q16891-3	IMMT	1	1.14980211911923e-06	4.08108551451682e-07	yes
1.16128544228699	4.0425381044441e-07	4.75700103583344e-05	A2RU67	KIAA1467	2	2.30715512045556e-06	5.2062100759663e-06	yes
-2.79238133410493	4.29353401527829e-07	4.75700103583344e-05	Q03405;Q03405-3	PLAUR	5	1.71141811410276e-05	2.31871794875498e-06	yes
-1.53813039852618	4.3209952220472e-07	4.75700103583344e-05	Q7L1V2;Q7L1V2-2	MON1B	8	1.47412525226109e-05	5.05614538215975e-06	yes
-2.72498456621104	4.35502289439433e-07	4.75700103583344e-05	Q53GA4	PHLDA2	1	1.62020599636375e-06	2.70187688287781e-07	yes
-1.41880779235988	5.40188718105123e-07	5.69702790427137e-05	Q9H6B9	EPHX3	5	5.30709466486463e-06	2.06164437583445e-06	yes
-1.79745319650452	5.76403053391894e-07	5.8763256190165e-05	P03905	MT-ND4	1	2.76438483348793e-06	8.19708368319402e-07	yes
1.6597076309754	6.36629163605701e-07	6.10979928406833e-05	O14832;O14832-2	PHYH	9	1.59586489035685e-05	4.71572343302384e-05	yes
-2.93626546549061	6.51147182444242e-07	6.10979928406833e-05	Q9ULD8	KCNH3	1	3.57790985364357e-06	5.45219776739996e-07	yes
-1.68818531791251	6.64129917527113e-07	6.10979928406833e-05	Q96ST8;Q96ST8-2;Q96ST8-3	CEP89	6	2.11490633814783e-05	6.42256302306432e-06	yes
1.02646922717668	6.79211492029222e-07	6.10979928406833e-05	Q9H3R5	CENPH	8	1.32213611541585e-05	2.7098960249201e-05	yes
3.000624602705	7.14269977235612e-07	6.24158927099662e-05	Q9UHC6-2;Q9UHC6	CNTNAP2	2	3.57174524825747e-07	2.37933345272606e-06	yes
-1.01428081037126	8.27075128906647e-07	6.46398220171063e-05	Q9HAZ1	CLK4	3	1.55883016185704e-05	7.87153357370236e-06	yes
-2.05414501478944	8.27540308635484e-07	6.46398220171063e-05	O95258-2;O95258;O95258-3	SLC25A14	5	1.27230321226666e-05	3.05432633475067e-06	yes
1.44490755401245	8.28835678058775e-07	6.46398220171063e-05	Q92522	H1FX	10	4.87772590582098e-05	0.000127674990900839	yes
-1.47791369585053	8.37724674239731e-07	6.46398220171063e-05	Q0ZGT2-4;Q0ZGT2-3;Q0ZGT2;Q0ZGT2-2	NEXN	4	1.24529866568238e-05	4.19790734041005e-06	yes
1.50927444937579	8.63671313192209e-07	6.46398220171063e-05	Q06418	TYRO3	5	2.23379058646003e-06	6.09400367379091e-06	yes
1.08650514330986	8.96990227902759e-07	6.46398220171063e-05	Q6VMQ6-5;Q6VMQ6;Q6VMQ6-4;Q6VMQ6-2	ATF7IP	15	2.22368332459827e-05	4.72507636130265e-05	yes
-1.19301472135932	9.07116260518038e-07	6.46398220171063e-05	Q9BUB7;Q9BUB7-2;Q9BUB7-3	TMEM70	6	0.000109981234461072	4.80924630742803e-05	yes
-1.64707927581759	9.36519491945742e-07	6.46398220171063e-05	Q9NR56;Q9NR56-3;Q9NR56-4;Q9NR56-7;Q9NR56-6;Q9NR56-2;Q9NR56-5;Q9NUK0-4;Q9NUK0-3;Q9NUK0-2;Q9NUK0;Q5VZF2-3;Q5VZF2-2;Q5VZF2	MBNL1	4	6.12732783263297e-06	1.85306994242571e-06	yes
1.05288019415124	9.50070311882451e-07	6.46398220171063e-05	P62306	SNRPF	3	8.37495205350194e-05	0.000172912360733392	yes
-2.23529015152973	9.643886845842e-07	6.46398220171063e-05	P07942	LAMB1	56	0.000878812810028766	0.000209521605181399	yes
-1.71219357542641	9.92447300537847e-07	6.46398220171063e-05	P80294;P0DM35	MT1H;MT1HL1	4	7.09557142549453e-05	2.0795957615264e-05	yes
-0.829077870854942	9.93338286687961e-07	6.46398220171063e-05	Q9NP72;Q9NP72-2;Q9NP72-3	RAB18	14	0.000243073444076192	0.000137413057641396	yes
2.02200619675313	1.04449671242082e-06	6.49073566971604e-05	Q05707;Q05707-2;Q05707-3	COL14A1	32	2.93342708075232e-05	0.000110675626195269	yes
1.85103636198424	1.05515476387791e-06	6.49073566971604e-05	Q9UBP4	DKK3	1	1.6331640055686e-07	5.98199150625214e-07	yes
-1.41180825654761	1.09520368218116e-06	6.49073566971604e-05	Q8WVX9	FAR1	17	0.0001035462600992	4.13320796351493e-05	yes
-2.03782358529116	1.10029621695998e-06	6.49073566971604e-05	Q9BQJ4	TMEM47	2	4.81317923502049e-06	1.21328076596916e-06	yes
-1.91957878525335	1.10356122328774e-06	6.49073566971604e-05	Q96QD8;Q96QD8-2	SLC38A2	6	0.000119738752891725	3.06271656099646e-05	yes
-1.11813578844678	1.15011411145863e-06	6.53770941520736e-05	Q53EU6	AGPAT9	5	1.51527490521888e-05	7.0658735890602e-06	yes
1.46920687190671	1.15429958177526e-06	6.53770941520736e-05	P15622-3;P15622-2;P15622	ZNF250	2	4.72442296661104e-07	1.21181107791075e-06	yes
1.67044917715937	1.18264908528803e-06	6.57648820619412e-05	P0CG12	CHTF8	9	3.15726089487863e-06	9.47215659534542e-06	yes
2.0194719390329	1.20496737052341e-06	6.57711310402208e-05	O15050	TRANK1	1	2.63485829021573e-07	1.05892809474435e-06	yes
-1.46101978581716	1.23256952686628e-06	6.57711310402208e-05	O00220	TNFRSF10A	6	2.47690444271773e-05	9.01122865420971e-06	yes
-1.39000366332115	1.24727572207617e-06	6.57711310402208e-05	Q9UPY5	SLC7A11	4	5.7927937407801e-05	2.23520141211928e-05	yes
-0.994216839374735	1.36402489914404e-06	7.01622563662815e-05	P49917	LIG4	8	5.98527791704737e-06	2.97165263054839e-06	yes
1.06933522227892	1.38196569967642e-06	7.01622563662815e-05	Q96JM2;Q96JM2-3	ZNF462	60	0.000134093867605008	0.000284899264800178	yes
-1.94688405587488	1.39936996171123e-06	7.01622563662815e-05	O95837;P19086	GNA14	7	2.01743339494154e-05	4.94182912154092e-06	yes
-1.019394017956	1.45564298608236e-06	7.15402548694152e-05	Q6PII3	CCDC174	6	1.18507797255481e-05	5.83468460625457e-06	yes
1.45052175784346	1.4900416916175e-06	7.15402548694152e-05	Q5SZK8;Q5SZK8-2	FREM2	20	1.08954894070609e-05	2.87393938041549e-05	yes
-1.64797583494256	1.50088788009386e-06	7.15402548694152e-05	Q9Y397	ZDHHC9	1	2.48595709203389e-06	8.12905743599246e-07	yes
1.66753630142222	1.52041800797641e-06	7.15402548694152e-05	P98095;P98095-2	FBLN2	3	1.1412436445333e-06	3.66428607554846e-06	yes
2.4748208973499	1.54460882372588e-06	7.15773162610242e-05	P10412	HIST1H1E	20	0.000730715689718623	0.00381917301725845	yes
1.36528208643242	1.66434495775954e-06	7.59747669927489e-05	Q13332-6;Q13332-3;Q13332-4;Q13332-2;Q13332;Q13332-7;Q13332-5	PTPRS	8	4.95331145399751e-06	1.32540714960186e-05	yes
1.79484368666995	1.72201918446777e-06	7.74515132906532e-05	Q9UNW9;P51513-2	NOVA2	9	2.63307296469563e-05	8.6676120067179e-05	yes
-0.87787994662018	1.82239812191819e-06	7.98342055283332e-05	Q9UKK3	PARP4	10	8.519101100579e-06	4.63498092734061e-06	yes
1.05542424036494	1.82720053145184e-06	7.98342055283332e-05	Q6IE81-2;Q6IE81	JADE1	13	1.52546824123738e-05	3.30322058980823e-05	yes
1.12944815798704	1.98538702812668e-06	8.55239333089585e-05	Q9HCS4	TCF7L1	8	1.45139607938144e-05	3.16052680728555e-05	yes
-2.37116113695713	2.10950225752696e-06	8.76299676025159e-05	P13726;P13726-2	F3	6	6.77604998287556e-06	1.19707696430312e-06	yes
-1.61923500181072	2.11118496090881e-06	8.76299676025159e-05	P09601	HMOX1	16	0.00039579318360237	0.000118481306684487	yes
1.32718724924024	2.12023273756516e-06	8.76299676025159e-05	P55196-1	MLLT4	3	7.52489036969791e-06	1.92118197889099e-05	yes
1.41459802489784	2.20091768583549e-06	8.89524681464074e-05	Q9C073;Q9C073-2	FAM117A	2	6.34967069731022e-07	1.68459777408475e-06	yes
-1.15588739529169	2.21039943175329e-06	8.89524681464074e-05	Q96MH6;Q96MH6-2	TMEM68	4	6.9092705680285e-06	3.19912558484377e-06	yes
-1.46935788485257	2.28975925401335e-06	9.09494197413548e-05	O95471-2;O95471	CLDN7	2	1.23611032164611e-05	4.25398562466449e-06	yes
1.29356094394591	2.42431533175832e-06	9.41905406909239e-05	P15923-2;P15923;P15923-3	TCF3	10	1.59115663845187e-05	3.7985670630616e-05	yes
-1.15372628095705	2.43573673926596e-06	9.41905406909239e-05	Q9HAV0;P16520-2;P16520	GNB4	7	2.90016743861482e-05	1.35457494789677e-05	yes
-1.16369686065097	2.46374889229816e-06	9.41905406909239e-05	Q6YN16;Q6YN16-2	HSDL2	26	0.000485782338657456	0.000220044865608674	yes
1.7069814750907	2.4990440802104e-06	9.43603911853487e-05	Q9UDR5	AASS	43	0.000481535235973591	0.00161099029196969	yes
-1.18897993680029	2.58361274650306e-06	9.57320338743166e-05	P00491	PNP	22	0.000383969981863549	0.000163148950965997	yes
-2.37517934765808	2.59797246184033e-06	9.57320338743166e-05	O15240	VGF	18	9.58613744971524e-05	1.94232125055534e-05	yes
-2.11414670680411	2.87231164976249e-06	0.000104581076644044	P00749-2;P00749	PLAU	12	0.000108580948331201	2.36946213140196e-05	yes
-2.29441760496913	2.97669209511168e-06	0.000104811170136547	P25391	LAMA1	51	0.000969301827883044	0.000219203600506934	yes
-1.3198760681307	2.97822048467818e-06	0.000104811170136547	Q9BRQ8;Q9BRQ8-2	AIFM2	6	1.61488927200338e-05	6.59163292767298e-06	yes
-1.8790278316445	2.98143940615297e-06	0.000104811170136547	Q9NV35	NUDT15	8	0.000422684994844656	0.00011499730956717	yes
-1.0145226043683	3.10417599572012e-06	0.000107885852826921	P63027	VAMP2	2	3.57127497663802e-06	1.7781822472744e-06	yes
1.22512698589793	3.19851098748196e-06	0.000109014893567003	Q8TD17;Q8TD17-2;Q9UDV7-2;Q9UDV7	ZNF398	5	2.08171333787851e-06	5.19480669073076e-06	yes
1.74342616352289	3.207949401946e-06	0.000109014893567003	Q6W2J9-4;Q6W2J9-2;Q6W2J9;Q6W2J9-3	BCOR	5	9.45360876484038e-07	3.24182053248689e-06	yes
-1.46412976798476	3.26315619173132e-06	0.000109672389158048	Q9Y5U9	IER3IP1	2	1.59297983860606e-05	5.34365143225314e-06	yes
-1.47897885741074	3.39222233902752e-06	0.000112150147021244	O95070	YIF1A	1	2.57528040393425e-06	8.54036956912097e-07	yes
-1.45848114589653	3.41021657502812e-06	0.000112150147021244	Q76N89-2;Q76N89	HECW1	5	1.7756523109867e-05	6.79802029053189e-06	yes
0.808785477682821	3.52940913888265e-06	0.000113276229014024	Q8TD10;Q8TD10-2;Q8TD10-3	MIPOL1	5	2.71944837823755e-06	4.79351191348801e-06	yes
-1.39815344323454	3.55036255241595e-06	0.000113276229014024	P49810;P49810-3;P49810-2	PSEN2	1	4.29186455968626e-07	1.75065180241551e-07	yes
-1.11206299191229	3.55556957261088e-06	0.000113276229014024	P49902;P49902-2	NT5C2	17	0.000117784848565802	5.27613219601761e-05	yes
-1.14810798840245	3.80305398669557e-06	0.000119911708586266	Q9BRS2	RIOK1	15	6.4903796311889e-05	3.01459500260001e-05	yes
-2.82725840103869	3.87292460382194e-06	0.000120868686236169	P27169	PON1	1	4.64239102061542e-06	6.33781479737893e-07	yes
-1.90624072698086	4.00700463604863e-06	0.000123789977841338	P02462	COL4A1	6	7.06087198695912e-05	2.00023750443471e-05	yes
-1.02450497341627	4.05951195874121e-06	0.000124157986239722	Q8N954	GPATCH11	1	4.15002985776881e-06	2.08207314848016e-06	yes
-0.831280975897907	4.20581560119066e-06	0.000127359014182699	Q99638	RAD9A	3	3.84267142273111e-06	2.21399579454535e-06	yes
-1.38127258342902	4.33070434167133e-06	0.000129685801290515	Q8WV24	PHLDA1	2	9.66260819681802e-06	3.35123440321979e-06	yes
-1.60796656454991	4.3674588278787e-06	0.000129685801290515	Q16831;Q16831-2	UPP1	16	0.000221247779442964	6.732687537736e-05	yes
-0.782427115409833	4.45491248560828e-06	0.000131010671477089	O14730;O14730-2	RIOK3	10	2.17087804027069e-05	1.24817720166927e-05	yes
1.94745391443648	4.53854186904256e-06	0.000131287428794928	Q6T4P5-4;Q6T4P5;Q6T4P5-2;Q6T4P5-3	LPPR3	1	6.70076682515941e-08	2.65297253475612e-07	yes
0.904045033959532	4.55017576854174e-06	0.000131287428794928	O00750	PIK3C2B	2	2.42766827762397e-06	4.41874564051981e-06	yes
-1.18530874645104	4.79637815634019e-06	0.000135717964054901	P17707;P17707-2	AMD1	3	3.3660297001174e-06	1.55453140542984e-06	yes
0.90813057511009	4.83533714309961e-06	0.000135717964054901	P50851-2	LRBA	1	2.03014977437061e-06	3.6733683503344e-06	yes
-1.57060116361414	4.85629308860414e-06	0.000135717964054901	P62745	RHOB	4	1.09230302447231e-05	3.87219826933249e-06	yes
-1.24951474438374	4.92279044771103e-06	0.000135717964054901	O14735-3;O14735	CDIPT	4	1.31766208865785e-05	5.37483834435142e-06	yes
-1.13258062931326	4.92560384884755e-06	0.000135717964054901	Q9H553;Q9H553-2	ALG2	11	7.92287591890279e-05	3.67287791389089e-05	yes
-1.27957803030522	4.97364424206633e-06	0.000135818062184189	Q8WXE9;Q8WXE9-3	STON2	11	8.12640862163854e-05	3.18194862647289e-05	yes
1.42249545458727	5.01908418383215e-06	0.000135846005119398	P55197-1;P55197	MLLT10	2	1.35307491182482e-06	3.51262274597497e-06	yes
1.5261869984293	5.11618013201199e-06	0.00013632779568432	P63272	SUPT4H1	4	5.98880880476699e-06	1.82861451591208e-05	yes
-1.64937458393766	5.14611755705294e-06	0.00013632779568432	Q05682-4	CALD1	2	0.000225374352408928	7.08997859473588e-05	yes
1.89134639666101	5.17748989305671e-06	0.00013632779568432	Q0VF96;Q0VF96-2	CGNL1	41	6.05904464867662e-05	0.000222868537798792	yes
1.13077302741071	5.21518164373506e-06	0.00013632779568432	P62877	RBX1	5	3.13357226625437e-05	7.02099213868427e-05	yes
-0.858234057221382	5.3419325571198e-06	0.000138457736737996	Q15629-2;Q15629	TRAM1	6	8.04735655136204e-05	4.36928373467948e-05	yes
0.983389636098192	5.39329852221266e-06	0.000138614394722975	Q9HBI1;Q9HBI1-3;Q9HBI1-2	PARVB	4	5.81378971672016e-06	1.18435252414307e-05	yes
-0.909207348507847	5.50841956014451e-06	0.000139662869444726	Q96N66;Q96N66-3;Q96N66-2	MBOAT7	7	5.29737012556351e-05	2.82647030656592e-05	yes
-0.765719791854428	5.52542255321408e-06	0.000139662869444726	Q96DM3	C18orf8	10	2.28217022284062e-05	1.35467399024648e-05	yes
-1.47447392833427	5.70682010917549e-06	0.000141546194231388	Q7Z304	MAMDC2	8	8.80852300515323e-06	3.16181681149134e-06	yes
-1.97198409563493	5.72616975675987e-06	0.000141546194231388	P51636;P51636-2;P51636-3	CAV2	4	1.58989687935507e-05	4.28958384275542e-06	yes
-0.879586691674859	5.73877301125121e-06	0.000141546194231388	Q16799-3;Q16799-2;Q16799	RTN1	1	1.39811610486346e-05	7.70468080617052e-06	yes
1.25048852124167	5.78554868203749e-06	0.000141558311630424	Q86Y13;Q86Y13-2	DZIP3	15	1.20760658304396e-05	3.01654232178012e-05	yes
-0.939387250320769	5.87895235539716e-06	0.000142216285442336	Q12926-2;Q12926;P26378-4;P26378-2;P26378-5;P26378-1;P26378-3;P26378;Q14576-2;Q14576	ELAVL2;ELAVL4	11	8.04953354805217e-05	4.21294477518126e-05	yes
0.8604118185844	5.90543939851844e-06	0.000142216285442336	Q86YC2	PALB2	3	2.25337899853501e-06	4.18784241514901e-06	yes
-0.759019429278066	6.03062671815382e-06	0.000143225483834733	O76075;O76075-2	DFFB	3	1.04538396326173e-05	6.152657247896e-06	yes
1.56279168220293	6.04100469750111e-06	0.000143225483834733	Q96HR9-2;Q96HR9	REEP6	6	6.98796566998657e-06	2.01031037541732e-05	yes
-0.926266390902998	6.19236628349444e-06	0.000145684759007682	Q9Y2G3	ATP11B	10	2.17153486809141e-05	1.16620072393504e-05	yes
-0.889952468285344	6.33329728201217e-06	0.000147862965934803	Q969G5	PRKCDBP	7	2.70339151708248e-05	1.47824317202896e-05	yes
1.05748637367705	6.38731596912198e-06	0.000147994407437773	Q9Y2S6	TMA7	2	7.8502371073967e-06	1.66400363185957e-05	yes
-1.21820869267964	6.51616067631489e-06	0.000149844559228312	Q8N0U8;Q8N0U8-2	VKORC1L1	4	1.87802678516724e-05	7.64063163612376e-06	yes
-1.1827076021895	6.64659887996107e-06	0.000150816622996354	P03915	MT-ND5	5	1.45885142987002e-05	6.8906091892698e-06	yes
0.896965543454124	6.65705500937775e-06	0.000150816622996354	Q03938	ZNF90	10	3.84966189436811e-05	7.37540546135903e-05	yes
-0.848875455465494	6.91973840335297e-06	0.00015561505230291	Q8TD55;Q8TD55-2	PLEKHO2	10	1.87133988319768e-05	1.01352883296936e-05	yes
1.09902392619738	6.99371712406742e-06	0.000156130708357496	Q53EL6-2;Q53EL6	PDCD4	8	7.99907491767332e-06	1.59911198813305e-05	yes
-0.657327231462662	7.24472675364734e-06	0.000160562365754881	Q9UJA5;Q9UJA5-3;Q9UJA5-2;Q9UJA5-4	TRMT6	13	7.05448025373296e-05	4.50707396502441e-05	yes
-0.856085315805133	7.45104250871772e-06	0.000162991643877581	Q96SB3	PPP1R9B	6	2.97443723134865e-05	1.60025910093872e-05	yes
1.2639790440789	7.46759515176221e-06	0.000162991643877581	Q99956	DUSP9	1	1.37623442715135e-07	3.55221908191361e-07	yes
0.838935858765504	7.51421500964051e-06	0.000162991643877581	Q9NXR1;Q9NXR1-1	NDE1	5	3.6987581570108e-06	6.66688223639375e-06	yes
-1.42661251724885	7.59469984807144e-06	0.000163577326260886	O75509	TNFRSF21	7	1.17589659327164e-05	4.3986882539488e-06	yes
-1.11182570730946	7.74807096530584e-06	0.000164285453259105	Q9NXK8;Q9NXK8-2	FBXL12	7	1.78793782181264e-05	8.26533579432695e-06	yes
-0.973747375013697	7.77250981617015e-06	0.000164285453259105	O15156;O15156-2	ZBTB7B	2	4.71741236927971e-06	2.35961161432636e-06	yes
0.928699316249312	7.78872333877966e-06	0.000164285453259105	Q15027	ACAP1	12	9.70557243722478e-06	1.79489791739835e-05	yes
-0.73829073953263	7.86597417008469e-06	0.000164696584503268	Q5T8D3-2;Q5T8D3-3;Q5T8D3;Q5T8D3-4	ACBD5	10	1.95588430869509e-05	1.16683951778774e-05	yes
-1.43983926368551	7.9320278344925e-06	0.000164696584503268	P27449	ATP6V0C	1	8.27709143625383e-05	2.85054759473884e-05	yes
-1.21718991652506	7.99109709069597e-06	0.000164696584503268	P47895	ALDH1A3	13	4.29081341127922e-05	1.86433728571956e-05	yes
-1.13063401395001	8.02361397892916e-06	0.000164696584503268	Q96LT4-2;Q96LT4	SAMD8	2	8.34043973767176e-07	3.96237529359236e-07	yes
1.38245310650644	8.36692614862304e-06	0.000170319357322763	Q9UBG0	MRC2	1	1.49223290763946e-07	3.68135691386584e-07	yes
-1.70527868708745	8.40891808963525e-06	0.000170319357322763	Q03135;Q03135-2;P56539	CAV1	11	0.000481309607454608	0.000158483678807517	yes
-1.31826834863756	8.4770705987231e-06	0.000170570156139075	Q99571-2;Q99571;Q99571-3	P2RX4	2	8.95847751900768e-07	3.70361726585323e-07	yes
-0.900148496080486	8.67801751444601e-06	0.000173472216007053	Q8NDD1;Q8NDD1-5;Q8NDD1-6;Q8NDD1-7	C1orf131	6	1.20877442012643e-05	6.4690526057996e-06	yes
-0.784144433132306	8.78277286373614e-06	0.000174426218450008	P05121;P05121-2	SERPINE1	17	7.6058649305679e-05	4.25129156893359e-05	yes
-1.55328060300894	9.0123812828849e-06	0.000177831500782976	Q8N6L1;Q8N6L1-2	KRTCAP2	1	1.54304883619526e-05	5.17744765002342e-06	yes
0.919817649278382	9.1943495844476e-06	0.000180153032623259	Q15059;Q15059-2;Q58F21-5;Q58F21-4;Q58F21;Q58F21-3;Q58F21-2	BRD3	17	6.227191186804e-05	0.000121696671401182	yes
2.13419208184622	9.26939432886962e-06	0.000180153032623259	P16403	HIST1H1C	7	2.85699723600951e-05	0.000117053075938594	yes
1.40810031358011	9.3067453148153e-06	0.000180153032623259	O15540;O15540-2	FABP7	2	1.84706871303951e-06	5.08062293857012e-06	yes
1.24401328482967	9.65031761819732e-06	0.000184814321409198	Q58EX7-2;Q58EX7	PLEKHG4	3	1.73845587569033e-06	3.95959369559373e-06	yes
-1.07865302693658	9.66840356393927e-06	0.000184814321409198	Q9Y4H2	IRS2	14	3.18387795676831e-05	1.52471313132293e-05	yes
0.64601876990638	9.8225945948333e-06	0.000186079522568251	Q8NBK3-2;Q8NBK3-5;Q8NBK3;Q8NBK3-4;Q8NBK3-3	SUMF1	4	2.90428960244618e-06	4.58151402876684e-06	yes
-0.820121651537648	9.85627387680369e-06	0.000186079522568251	P0DMV8;P0DMV9;P0DMV8-2	HSPA1A;HSPA1B	30	0.0010453301433343	0.000593066439844931	yes
-1.073904606833	1.02577487529133e-05	0.000192470993470006	O43772	SLC25A20	10	4.6546437991406e-05	2.17549687051443e-05	yes
-1.74455138176873	1.07548419516029e-05	0.000200237905125651	Q58FF6	HSP90AB4P	2	4.18833542108818e-05	1.16004370675116e-05	yes
-2.07173724066247	1.08062873843279e-05	0.000200237905125651	P14543;P14543-2	NID1	24	0.00020126351838133	5.26573456565187e-05	yes
-0.896883079472296	1.0911018774916e-05	0.000200237905125651	Q9NWK9;Q9NWK9-2	ZNHIT6	9	1.99865094286899e-05	1.07388398473706e-05	yes
-1.19034456892412	1.093419918814e-05	0.000200237905125651	P29317;P29317-2	EPHA2	28	0.000111570484969137	4.57366551104964e-05	yes
-1.30514977587194	1.09990389480121e-05	0.000200237905125651	Q9BZM6;Q9BZM4	ULBP1	3	3.58025738193314e-06	1.44559241352172e-06	yes
0.940635445482056	1.16575700095935e-05	0.000209339030966906	P30307-2;P30307;P30307-4;P30307-3	CDC25C	8	7.65190377799308e-06	1.49292925118505e-05	yes
-1.20142088730402	1.16632614448128e-05	0.000209339030966906	P62491;P62491-2	RAB11A	2	2.19012370035825e-05	9.07683313253269e-06	yes
-0.867686564932317	1.17345909576256e-05	0.000209339030966906	Q9UK39	CCRN4L	15	8.87905155570043e-05	4.82907357434123e-05	yes
-0.890133058658434	1.17727472847466e-05	0.000209339030966906	Q6NYC1-2;Q6NYC1;Q6NYC1-3	JMJD6	8	1.93265645111661e-05	1.04599767783111e-05	yes
1.59604687366595	1.18489299664569e-05	0.00020947580320265	Q9H6K5-2;Q9H6K5	PRR36	3	8.52734565038224e-07	2.63125455123115e-06	yes
1.71540501970132	1.20323375697845e-05	0.000210690314393478	Q8IUE6	HIST2H2AB	1	3.42485156717045e-05	0.00011696540967024	yes
-0.770387560867185	1.20554044436157e-05	0.000210690314393478	Q06136;Q06136-2	KDSR	7	6.04325510649356e-05	3.62446670840001e-05	yes
-0.804120615532445	1.21898353468092e-05	0.000210807275493223	Q9P1Z2-2;Q9P1Z2-3;Q9P1Z2;Q9P1Z2-4	CALCOCO1	7	9.68821079297228e-06	5.75753761942247e-06	yes
0.821272851845101	1.2199949328573e-05	0.000210807275493223	Q9NXF7	DCAF16	2	2.81248044530698e-06	5.02502450453043e-06	yes
-1.33945073949989	1.23520618296352e-05	0.000211377798271181	Q15363	TMED2	7	0.000474111042083916	0.000208119768839717	yes
0.819142186097376	1.23961066655653e-05	0.000211377798271181	Q15262-2;Q15262-3;Q15262-4;Q15262	PTPRK	14	1.8971741277071e-05	3.49373948731154e-05	yes
-0.651166756242438	1.24403053447358e-05	0.000211377798271181	O95271;O95271-2;Q9H2K2	TNKS	9	1.49699100976468e-05	9.47848854068251e-06	yes
-1.05195571220052	1.26351619539031e-05	0.000213161060097829	Q86Y39;Q86Y39-2	NDUFA11	4	2.47063464265142e-05	1.14398802370926e-05	yes
-1.06029721518138	1.26846481312968e-05	0.000213161060097829	P57735	RAB25	7	3.81137492608995e-05	1.77179987591167e-05	yes
-0.951595828312513	1.30104695860809e-05	0.000217441641005365	Q9H6D3	XKR8	1	5.81714616342949e-07	3.04335943488513e-07	yes
-0.730769631696151	1.33149109322632e-05	0.000221320313912121	Q9NRX1	PNO1	12	8.22596194856338e-05	4.90585769057662e-05	yes
-0.787053538071677	1.35572707572196e-05	0.000224053005153303	Q9UBY8	CLN8	3	9.6859836202232e-06	5.61041867172492e-06	yes
0.688164213708375	1.36672248587677e-05	0.000224053005153303	O43303-2;O43303	CCP110	2	1.76380536141566e-06	2.88166345494328e-06	yes
0.719985307385477	1.37941479750047e-05	0.000224053005153303	Q6NZ67	MZT2B	4	5.6182598504794e-06	9.23672938551055e-06	yes
1.72513741231435	1.3828674551481e-05	0.000224053005153303	Q9UHL0-2;Q9UHL0	DDX25	3	1.45770418033746e-06	4.18501911564858e-06	yes
1.4305470277116	1.38794775535809e-05	0.000224053005153303	Q9Y2T7	YBX2	5	2.42881793871753e-06	6.52914317686854e-06	yes
-0.757678084678983	1.39188559236588e-05	0.000224053005153303	O95232;O95232-2	LUC7L3	18	0.00038376002320088	0.000223737035876136	yes
0.810246961014353	1.41804714977817e-05	0.000226364428548754	P0DP25;P0DP24;P0DP23		9	0.000518673379931677	0.000931829045264576	yes
-1.74979797391923	1.42104743682764e-05	0.000226364428548754	Q9NQC3-2	RTN4	1	4.46180074907473e-06	1.29157835448055e-06	yes
-1.41554268916752	1.43033196712119e-05	0.000226662863411648	Q9UKI2	CDC42EP3	4	2.94298277684381e-06	1.16776754247889e-06	yes
0.839318301293625	1.44674913599781e-05	0.00022808269538127	Q96ER3	SAAL1	9	3.44160676700509e-05	6.40607711154859e-05	yes
0.730903943392432	1.45820803343942e-05	0.000228372693863743	Q9H0X4;Q9H0X4-2	ITFG3	7	1.22694997488942e-05	2.09585737259118e-05	yes
-0.977464996377181	1.46352252588863e-05	0.000228372693863743	Q7Z736-3;Q7Z736-2;Q7Z736;Q7Z736-4	PLEKHH3	3	1.7839677414491e-06	8.59730950778883e-07	yes
-1.30631160929687	1.50421881902484e-05	0.000230634041513195	P24821;P24821-3;P24821-4;P24821-6;P24821-5;P24821-2	TNC	16	2.49941756842607e-05	1.01430018027615e-05	yes
1.05850559655941	1.5153173812317e-05	0.000230634041513195	Q9UBB4;Q9UBB4-2	ATXN10	18	5.36241293445443e-05	0.000106578881894383	yes
-0.821340988960645	1.51786178762747e-05	0.000230634041513195	Q330K2;Q330K2-2;Q330K2-3	NDUFAF6	6	1.9562433391633e-05	1.07099116960366e-05	yes
1.10490936979685	1.52929090679666e-05	0.000230634041513195	Q8TCF1-2;Q8TCF1-4;Q8TCF1;Q8TCF1-3	ZFAND1	2	2.45217567613636e-06	4.85527216587356e-06	yes
0.86480975537632	1.53043720474273e-05	0.000230634041513195	Q6PI77	BHLHB9	2	2.58866919178927e-06	4.61572088151367e-06	yes
-1.54124255640883	1.53051493480581e-05	0.000230634041513195	Q9BRG2;Q9BRG2-2	SH2D3A	3	3.45755823146046e-06	1.15589400351049e-06	yes
1.0991462223239	1.53129962848365e-05	0.000230634041513195	Q12840	KIF5A	11	1.27394270681612e-05	2.63965566513677e-05	yes
-1.06067770871	1.53834144952073e-05	0.000230634041513195	Q9H2D1	SLC25A32	6	1.55127627546207e-05	7.62281809035375e-06	yes
-0.67841719684927	1.54953184093968e-05	0.000231178519812378	P61019;P61019-2	RAB2A	12	0.000329767746226469	0.000214888375656286	yes
0.644845753531688	1.55800601553718e-05	0.000231314439933163	Q6NSW7;Q8N7R0	NANOGP8;NANOGP1	4	2.19835123970388e-06	3.39077339756416e-06	yes
0.975266761343213	1.56721892044204e-05	0.000231438354679972	Q05BQ5;Q05BQ5-3;Q05BQ5-2	MBTD1	4	2.13275424692402e-06	4.01980974427293e-06	yes
1.3722024010174	1.58550119322066e-05	0.000231438354679972	Q92613	JADE3	4	1.77705322397139e-06	4.84159876901758e-06	yes
0.97279742269639	1.58669089025579e-05	0.000231438354679972	P15336-5;P15336;P15336-3;P15336-7;P15336-4;P15336-2	ATF2	4	4.18824391941083e-06	8.57769259764793e-06	yes
-1.02346622879977	1.59528993174979e-05	0.000231438354679972	Q9H5K3	POMK	9	5.08362562296002e-05	2.54480510829715e-05	yes
-0.88584746657581	1.59667657445789e-05	0.000231438354679972	O75911;O75911-2	DHRS3	7	2.62290639006616e-05	1.36714534656261e-05	yes
-0.993926450211041	1.60567236556979e-05	0.000231483203160234	Q92503-2;Q92503;Q92503-3	SEC14L1	12	1.73787418282921e-05	8.95380015106705e-06	yes
1.09066910277414	1.614445066586e-05	0.000231483203160234	P35914;P35914-3;P35914-2	HMGCL	8	2.70655261781716e-05	5.56807177287549e-05	yes
-1.12272737617294	1.61969194271351e-05	0.000231483203160234	O75648;O75648-2;O75648-4;O75648-3;O75648-5	TRMU	10	1.17508870748622e-05	5.00294154023057e-06	yes
-0.917110078259405	1.64901622705879e-05	0.000234578013557433	P20340;P20340-3	RAB6A	15	0.000313247968504337	0.000175320002012299	yes
-0.94269653974443	1.66856514220287e-05	0.000236260027559083	Q9Y6X4	FAM169A	15	6.12933819992871e-05	3.14272966215003e-05	yes
1.07585756634187	1.67837519750122e-05	0.000236553922622121	P49366;P49366-2;P49366-3	DHPS	10	2.01776859232326e-05	4.14650044314936e-05	yes
1.34822044355086	1.68864081586626e-05	0.000236909034936714	Q6FIF0-2;Q6FIF0	ZFAND6	3	1.31874346752359e-05	3.74410293880022e-05	yes
-1.93470652805002	1.70215701695298e-05	0.000237714864587823	Q9GZM7;Q9GZM7-3;Q9GZM7-2	TINAGL1	4	3.68664477684661e-06	1.08482224575139e-06	yes
-1.2947052785122	1.73428485720901e-05	0.000241100763774707	Q2TAM9	TUSC1	3	2.74575003390335e-06	1.15143123642417e-06	yes
-1.48675268438825	1.77145490796409e-05	0.000245153819039887	P02794	FTH1	7	0.000168155879492632	5.40858800873578e-05	yes
-1.0794130650971	1.78079860853056e-05	0.000245336784035236	Q9UBM7	DHCR7	8	9.64966561731827e-05	4.42232375102122e-05	yes
1.72552162802468	1.82429933712579e-05	0.000250202746207883	Q9H467	CUEDC2	3	2.0498698184881e-06	6.12812412600388e-06	yes
1.11061466282517	1.84326060004218e-05	0.000251417452136899	O95897	OLFM2	6	8.04891265730198e-06	1.85581748354226e-05	yes
-0.741884112376111	1.84959696522025e-05	0.000251417452136899	P85037;P85037-2	FOXK1	11	2.80479337592752e-05	1.61629574830073e-05	yes
-1.73907143320874	1.86620994899071e-05	0.000252553211899803	O43292-2;O43292	GPAA1	8	7.27018517695856e-05	2.60697464350419e-05	yes
-0.612979100649269	1.90566692248229e-05	0.000255210696315291	Q9H1N7;Q9H1N7-2;Q9H1N7-3	SLC35B3	3	6.29911740797684e-06	4.10499087979682e-06	yes
-1.27992288408514	1.91286236977928e-05	0.000255210696315291	P04637-4;P04637;P04637-7;P04637-5;P04637-6;P04637-2;P04637-3;P04637-8;P04637-9	TP53	3	2.94491882921736e-06	1.18671262257513e-06	yes
1.0062941231478	1.91888664416627e-05	0.000255210696315291	P12757-4;P12757-2;P12757-3;P12757-5;P12757	SKIL	6	2.11467142822003e-06	4.22777044218216e-06	yes
-0.755572422547015	1.91922491791028e-05	0.000255210696315291	A5PLL7-2;A5PLL7	TMEM189	2	3.04558963154518e-06	1.77120621114578e-06	yes
-2.10275372986814	1.96961719742691e-05	0.000260310790112919	O95237	LRAT	7	2.83971101676736e-05	6.97929047832149e-06	yes
-0.841434928625554	1.97655205697012e-05	0.000260310790112919	P62341	SELT	3	2.43125634198234e-06	1.36454521307467e-06	yes
0.823668158082976	1.98860786272678e-05	0.000260310790112919	Q9BQ61	C19orf43	6	4.08348750873255e-05	7.50214207960765e-05	yes
-0.666028893619439	1.99162327454725e-05	0.000260310790112919	O95816;O95816-2	BAG2	14	0.000236888487561396	0.000150396436882903	yes
-0.937054000122031	2.00943909178458e-05	0.000260993848175034	Q15067;Q15067-2;Q15067-3	ACOX1	21	9.73641825201708e-05	5.24887021654527e-05	yes
-0.919734970095005	2.01477751577379e-05	0.000260993848175034	Q8NBQ5	HSD17B11	10	4.99696116387059e-05	2.52415479021969e-05	yes
1.11646482284648	2.02813458332614e-05	0.000260993848175034	Q9UI95	MAD2L2	8	1.85649007863227e-05	4.15329066916985e-05	yes
0.842442638609212	2.03578273549484e-05	0.000260993848175034	P52655;P52655-2	GTF2A1	2	1.05284881624113e-05	2.0033571375361e-05	yes
-0.85620297657491	2.03951703389522e-05	0.000260993848175034	O94992	HEXIM1	7	1.46803081353049e-05	8.08933886130006e-06	yes
-1.18879329127139	2.08666871183539e-05	0.000264978440060371	Q9NRX5	SERINC1	2	4.34923995459428e-06	1.8379679565007e-06	yes
0.726902487990787	2.0940382636896e-05	0.000264978440060371	O43502-2;O43502	RAD51C	1	8.08421219734107e-07	1.29809454359742e-06	yes
1.43970698928514	2.096645808075e-05	0.000264978440060371	Q9NQZ6-3;Q9NQZ6-5;Q9NQZ6;Q9NQZ6-2;Q9NQZ6-4	ZC4H2	4	3.59114567052027e-06	1.05909241697462e-05	yes
1.1091904109629	2.1178671553125e-05	0.000266558954597103	Q8IV36;Q8IV36-2;Q8IV36-3	HID1	2	8.73759173161118e-07	2.09370096869786e-06	yes
-0.763972645698065	2.14835103741904e-05	0.000269287537206808	O15498;O15498-2	YKT6	11	7.1703624686363e-05	4.0856225644044e-05	yes
-1.06528507002106	2.23458408980519e-05	0.000277667015205331	O60248;O60248-2	SOX15	8	3.31098860232689e-05	1.47074179837374e-05	yes
0.907382165031382	2.24616090883027e-05	0.000277667015205331	O60281-2;O60281	ZNF292	10	8.24633607611557e-06	1.4828257138441e-05	yes
0.857840976752207	2.24672291529149e-05	0.000277667015205331	Q7LBC6;Q7LBC6-3	KDM3B	47	0.000116826780821977	0.00021882696395762	yes
0.699658165718182	2.25151651957546e-05	0.000277667015205331	O14841	OPLAH	16	1.85632685900791e-05	2.90764152101256e-05	yes
0.723015310611785	2.28954679477686e-05	0.000280688109831966	Q9BTZ2-8;Q9BTZ2-4;Q9BTZ2;Q9BTZ2-3;Q9BTZ2-7;Q9BTZ2-2;Q9BTZ2-5;Q6PKH6;Q6PKH6-2;P0CG22	DHRS4	7	1.57068951648449e-05	2.6521298043822e-05	yes
-1.18360147221964	2.29436859651398e-05	0.000280688109831966	Q93096	PTP4A1	4	9.14526419953579e-06	3.85845236253058e-06	yes
-0.852980595173416	2.32481282340203e-05	0.000283279473051246	Q8N6M3	FITM2	1	5.27138428914985e-07	2.89908085473013e-07	yes
0.89734600393127	2.3427879472816e-05	0.000284336933396091	P43251-4;P43251;P43251-3;P43251-2	BTD	4	2.93626628647795e-06	5.41725933037752e-06	yes
1.31385719793869	2.37952278903416e-05	0.000287653844111922	O95997;Q9NZH5-2;Q9NZH5;Q9NZH4	PTTG1;PTTG2	5	4.79957741474355e-06	1.2333678549175e-05	yes
1.22115053354563	2.39099022984444e-05	0.000287902157714718	Q6ICG6-3;Q6ICG6;Q6ICG6-2	KIAA0930	4	3.06664884157711e-06	7.48041671348454e-06	yes
-0.870051988695783	2.41575501136978e-05	0.000289727991975448	Q9H0U6	MRPL18	5	1.20706160322769e-05	7.03250637354848e-06	yes
1.05238084062779	2.4250996384517e-05	0.000289727991975448	Q16647	PTGIS	12	1.55401953655635e-05	3.04894068471418e-05	yes
-1.25307483401283	2.44157796122246e-05	0.000290424265675765	O00124;O00124-3;O00124-2	UBXN8	5	5.33697948806652e-06	2.1576898514132e-06	yes
0.754859622939325	2.44991925492821e-05	0.000290424265675765	P20290	BTF3	12	0.000153127351709129	0.000255873204097483	yes
-1.30479113895634	2.47275719399057e-05	0.000291999793848942	Q9HA82	CERS4	3	1.27019082721626e-05	5.02758774611225e-06	yes
-0.907727713454566	2.48545190691321e-05	0.000292370029086442	A1A4S6	ARHGAP10	10	1.63582264621481e-05	8.95661067703822e-06	yes
0.953828369257962	2.50723684851269e-05	0.000293802637030239	Q7Z3V4	UBE3B	1	5.60980057305499e-07	1.09379196231448e-06	yes
0.966740366189247	2.53418687997016e-05	0.00029582725365641	P54274;P54274-2	TERF1	14	3.25832830268655e-05	6.72254558496132e-05	yes
-1.30456966538031	2.56649867946527e-05	0.00029845999786275	Q9Y2R0	COA3	5	8.84451243404015e-05	3.51732635428412e-05	yes
1.57464253562548	2.59047306536479e-05	0.000300106905737492	P17026	ZNF22	3	9.20530334562651e-06	2.90317137012513e-05	yes
0.570337671180657	2.62323129873416e-05	0.000302041766476201	O14672;O14672-2	ADAM10	22	5.74234722774467e-05	8.63712998724282e-05
-0.723949088136697	2.63472849730768e-05	0.000302041766476201	O75396	SEC22B	10	7.5221700754997e-05	4.58532579892113e-05	yes
0.692525383363373	2.63680144507262e-05	0.000302041766476201	P09874	PARP1	61	0.0016331863385521	0.00263824119418431	yes
0.808130615272362	2.67346594716234e-05	0.000304627011959941	Q8NHY2;Q8NHY2-3;Q8NHY2-2;Q8NHY2-4;Q8NHY2-5	RFWD2	5	7.70090182494757e-06	1.33938278558424e-05	yes
0.843692203344354	2.67929081760068e-05	0.000304627011959941	O75420	GIGYF1	15	1.52050019286504e-05	2.67499641150346e-05	yes
-0.718686525669772	2.70415326313412e-05	0.00030631507673885	Q8TBX8;Q8TBX8-3;Q8TBX8-2	PIP4K2C	15	7.4373681791737e-05	4.59399985709397e-05	yes
-0.586040822756566	2.78391123731016e-05	0.000314186071553186	Q9NP80-3;Q9NP80-2;Q9NP80	PNPLA8	3	4.71524139296039e-06	3.18600796112927e-06	yes
-1.39871155525472	2.81595630695151e-05	0.000316634215374845	Q07817;Q07817-3;Q07817-2	BCL2L1	4	3.290309040759e-05	1.247755278725e-05	yes
0.904944009086484	2.88343659138672e-05	0.000322005146462789	P26639;P26639-2	TARS	41	0.000369384365879813	0.000729295114806227	yes
0.624469290879634	2.88477895289907e-05	0.000322005146462789	Q9H8M2;Q9H8M2-3;Q9H8M2-1;Q9H8M2-6;Q9H8M2-2;Q9H8M2-4	BRD9	8	8.74492283397952e-06	1.34082699970358e-05	yes
-1.08988794727969	2.91524090259101e-05	0.000324222081640307	O43826;O43826-2	SLC37A4	3	7.51662560910149e-06	3.48285874286918e-06	yes
0.673282543328193	2.94315040317393e-05	0.00032614010684953	Q8WYA0;Q8WYA0-3	IFT81	4	2.14140936496907e-06	3.44805938431732e-06	yes
-1.17767999992141	2.96557048150583e-05	0.000326412631942149	Q8NDZ4;Q8NDZ4-2	C3orf58	12	8.52130021587271e-05	3.85432782799816e-05	yes
-0.619941701439729	2.96695471946514e-05	0.000326412631942149	Q13415	ORC1	17	3.33713229963582e-05	2.21014611641432e-05	yes
-1.82041584661313	3.01777563433907e-05	0.000330813770545217	P11047	LAMC1	65	0.0013475603999695	0.000432459121364278	yes
-0.844855930880439	3.04806397588883e-05	0.000331948672979552	Q92504	SLC39A7	1	2.50133173600866e-05	1.38034461525314e-05	yes
0.965832470221441	3.05907875033192e-05	0.000331948672979552	Q92833;Q92833-3;Q92833-2	JARID2	41	0.000232499561400398	0.000455749188710695	yes
1.2811684105201	3.06772089328504e-05	0.000331948672979552	Q96IK1;Q96IK1-2	BOD1	4	1.19115997690769e-05	3.18189838397629e-05	yes
0.729998390861015	3.07154256052675e-05	0.000331948672979552	O60427;O60427-2	FADS1	10	1.75141577697915e-05	2.94553135991783e-05	yes
0.642578656015461	3.09409526888345e-05	0.000333208580592514	Q8TDY4;Q8TDY4-3;Q8TDY4-2	ASAP3	6	6.21310387526402e-06	9.65296246627368e-06	yes
-1.154867130355	3.10816560721749e-05	0.000333549370547288	Q9Y6K0	CEPT1	3	1.21445463489117e-05	5.82167370216268e-06	yes
-1.37739340150623	3.13842746937248e-05	0.000334750777097278	A6NHQ2	FBLL1	3	2.1268785330053e-05	7.05855321956896e-06	yes
-1.64190343189573	3.14125111466894e-05	0.000334750777097278	P01591	IGJ	1	8.21324839824856e-06	2.7037907742114e-06	yes
-0.804861701169771	3.16259910523406e-05	0.000335855520199141	P78559;P78559-2	MAP1A	12	8.46912992257794e-06	5.00235366473603e-06	yes
1.29401444550259	3.19494526673407e-05	0.000338116538895101	O00628-2;O00628	PEX7	1	4.38170139433948e-07	1.09550149437171e-06	yes
-0.845965833508837	3.25304722558984e-05	0.000341327151122483	P25686-2;P25686	DNAJB2	2	4.89018597020194e-06	2.65564556000337e-06	yes
1.68838222574228	3.25353420913364e-05	0.000341327151122483	O15217;O15217-2	GSTA4	4	3.90444093309954e-06	1.3477653044198e-05	yes
0.809693466125891	3.26136324274485e-05	0.000341327151122483	Q6ZNB6;Q6ZNB6-2	NFXL1	25	5.0179977884232e-05	9.02077680337323e-05	yes
-1.27803552839253	3.26992371800224e-05	0.000341327151122483	Q9Y3Q3;Q9Y3Q3-2	TMED3	6	3.74150044061811e-05	1.61614989610435e-05	yes
0.717126027471727	3.3027219996469e-05	0.000343578139636966	Q96PU8-9;Q96PU8-8;Q96PU8-6;Q96PU8;Q96PU8-5;Q96PU8-3	QKI	13	6.0028026022439e-05	9.73576591144517e-05	yes
0.725867682783391	3.3583084055111e-05	0.000347202168301262	Q9H9A7	RMI1	4	2.2734404400513e-06	3.57036450409559e-06	yes
-0.563497004321258	3.36026327032357e-05	0.000347202168301262	P21283;Q8NEY4-2;Q8NEY4	ATP6V1C1	24	0.000164921737762033	0.000112687285673561
-0.890319699619062	3.38287711716147e-05	0.000347282785861935	Q9UNL2;Q9UNL2-2	SSR3	2	8.97714574580797e-05	5.00255144451414e-05	yes
-0.693743802235028	3.38749817098419e-05	0.000347282785861935	Q9NVD7;Q9NVD7-2	PARVA	12	8.23583768228884e-05	5.05847851345702e-05	yes
-1.13196338923979	3.40307811001175e-05	0.000347282785861935	P35318	ADM	2	2.2092638482624e-06	9.26787914016718e-07	yes
-1.16470209460088	3.40646300323237e-05	0.000347282785861935	Q9BZ72-3;Q9BZ72-2;Q9BZ72	PITPNM2	1	4.45603006831535e-07	1.84749318555879e-07	yes
-1.22590927950991	3.42589434855262e-05	0.000348103431849742	Q8WY22	BRI3BP	2	1.53648269608302e-05	6.6055512661404e-06	yes
1.44190963968681	3.4440421067539e-05	0.000348418491341761	P15104	GLUL	11	3.97247391459768e-05	0.000114971173714105	yes
0.618402415578784	3.45177905788366e-05	0.000348418491341761	Q9NPI1;Q9NPI1-2	BRD7	16	2.88968784400805e-05	4.43756812284578e-05	yes
-1.14078363837336	3.46344671831542e-05	0.000348446223634975	Q8TA86	RP9	1	4.59321079067811e-06	2.05526728931746e-06	yes
1.34412130885858	3.50993584474505e-05	0.000351965563512676	Q53GG5-3;Q53GG5-2;Q53GG5	PDLIM3	2	4.74792478028693e-07	1.27720689984469e-06	yes
-1.12122106883638	3.55613888502344e-05	0.000355433307081339	Q9P003	CNIH4	1	1.5224690501296e-05	6.67653899635613e-06	yes
-2.4069664325486	3.61417593094896e-05	0.000359609577590712	Q9UL52	TMPRSS11E	2	3.46777346538613e-06	5.81402710134129e-07	yes
-1.1001608875755	3.62149770194761e-05	0.000359609577590712	Q3ZAQ7;Q3ZAQ7-2	VMA21	3	7.05231547600289e-06	3.3113703402703e-06	yes
1.01472460405759	3.63319656109451e-05	0.000359609577590712	Q9P0K8-2;Q9P0K8	FOXJ2	1	7.42005958217648e-07	1.44339694719921e-06	yes
-0.621599502589496	3.66889856375452e-05	0.000360632143574486	Q9HB90	RRAGC	12	6.69216058271862e-05	4.37634484642579e-05	yes
1.60472483756553	3.67063261007455e-05	0.000360632143574486	Q8TBC3;Q8TBC3-2	SHKBP1	1	1.03872664930591e-07	3.36616633696592e-07	yes
-1.19254179733535	3.67982185137575e-05	0.000360632143574486	P57088	TMEM33	9	9.84779177429789e-05	4.43719685435557e-05	yes
-0.93861423454262	3.69263632724776e-05	0.000360632143574486	Q9UPU9;Q9UPU9-3;Q9UPU9-2	SAMD4A	2	1.49149213654071e-06	7.37283410906321e-07	yes
0.664127667741532	3.70248447788307e-05	0.000360632143574486	Q9Y4E5-2;Q9Y4E5	ZNF451	20	3.9202804804888e-05	6.00246806836371e-05	yes
-0.818210820939481	3.76347700240923e-05	0.000365409259003032	Q9Y6B6	SAR1B	7	3.77398903571246e-05	2.16824324450249e-05	yes
1.57468146823954	3.85065650960529e-05	0.000371640526357264	Q2NKX9-3;Q2NKX9	C2orf68	1	8.51222097173317e-07	2.47468223688789e-06	yes
-0.713406065566959	3.85195756272465e-05	0.000371640526357264	Q15286;Q15286-2	RAB35	10	0.000119210963757235	7.25113813158003e-05	yes
0.868369640395336	3.89390807165234e-05	0.000373834962962772	Q9H074;Q9H074-2;Q9H074-3	PAIP1	8	1.30025715236065e-05	2.37682827415176e-05	yes
-1.03316441985408	3.89914839984831e-05	0.000373834962962772	Q8WTP8;Q8WTP8-2	AEN	5	9.52982938479715e-06	4.70967379423034e-06	yes
-0.787365020091065	3.95307709910096e-05	0.000377821041869562	Q9HD45	TM9SF3	13	0.000201050980257929	0.000113794545879006	yes
-1.44441072729276	3.96774127077754e-05	0.000377869486778937	Q9Y6Q5-2	AP1M2	1	1.39428340160743e-06	5.5192166869291e-07	yes
-1.82866222951121	3.98403701481714e-05	0.000377869486778937	O75508	CLDN11	1	6.56877693739157e-07	1.94536995136513e-07	yes
-0.941237436139239	3.99064881964034e-05	0.000377869486778937	Q9NRC1-4;Q9NRC1;Q9NRC1-7;Q9NRC1-6;Q9NRC1-5;Q9NRC1-2;Q9NRC1-3;Q8TDW4-8;Q8TDW4-4;Q8TDW4-6;Q8TDW4-2;Q8TDW4-7;Q8TDW4-5;Q8TDW4-3;Q8TDW4	ST7	5	8.87458672459125e-06	4.77108412406361e-06	yes
1.0035528925815	4.04267969467615e-05	0.000380668421831863	P48735;P48735-2	IDH2	17	0.000184847583773722	0.00035057275649149	yes
-0.736809829915912	4.04510107405671e-05	0.000380668421831863	Q96B23-2;Q96B23	C18orf25	7	2.06671974160691e-05	1.18199800443609e-05	yes
0.599400415573107	4.09655414658211e-05	0.000384327919014588	Q9BVA0	KATNB1	12	2.76463879693791e-05	4.15915891375851e-05	yes
-1.96966635396496	4.11634598645735e-05	0.000385003744216206	P15407-2;P15407	FOSL1	2	2.86334784639252e-06	6.39089339920107e-07	yes
-1.04204972405411	4.12961346209724e-05	0.000385067082175109	P39656;P39656-3;P39656-2	DDOST	17	0.000444152566515614	0.000222638246604075	yes
-0.697129250462559	4.14434722864879e-05	0.000385266344272816	Q15738	NSDHL	19	0.000156681952352274	9.32125402602277e-05	yes
-0.693721081965642	4.28508768224533e-05	0.000396530625154375	Q7L523;Q5VZM2-2;Q5VZM2	RRAGA;RRAGB	9	3.72118526088136e-05	2.29100339418586e-05	yes
-2.37242091281613	4.29144838638974e-05	0.000396530625154375	Q8NFJ5	GPRC5A	3	7.04630972877117e-06	1.63064520338808e-06	yes
-1.11019517748295	4.31336886219092e-05	0.000397355611051375	O94806;O94806-2	PRKD3	4	6.92263052569227e-06	3.33984819246049e-06	yes
0.646908198388885	4.34872788311253e-05	0.000398627293506914	Q15545	TAF7	10	2.88965241258954e-05	4.37751642934421e-05	yes
-1.02623457303818	4.35734523104743e-05	0.000398627293506914	O15431	SLC31A1	2	1.74543706605168e-05	8.19164505275965e-06	yes
-0.783921010102513	4.36627417387727e-05	0.000398627293506914	O15226;O15226-2	NKRF	25	0.000146572259256122	8.93582503997561e-05	yes
-0.892753072517088	4.40125553826226e-05	0.000400537705212122	P40616-2;P40616	ARL1	8	4.6662540736492e-05	2.53459959629542e-05	yes
-0.92249437625851	4.41339167316498e-05	0.000400537705212122	Q9Y535;Q9Y535-2	POLR3H	4	8.08437964754717e-06	4.0130249961977e-06	yes
-0.559828980515855	4.51267587095185e-05	0.000408336569105041	Q6DT37	CDC42BPG	7	6.25090493820848e-06	4.32261858635792e-06
0.617739597149939	4.52681294360714e-05	0.000408407478196077	P54277-3;P54277;P54277-2;P54277-4	PMS1	23	4.87405826298201e-05	7.40354588891887e-05	yes
-0.82399167196262	4.61183954775838e-05	0.000414854788203729	Q9H633;Q9H633-4;Q9H633-3;Q9H633-2	RPP21	4	6.74616985139761e-06	3.7102526206246e-06	yes
0.964012483382425	4.66852292375701e-05	0.000417164119659163	Q96GV9	C5orf30	1	1.14561489099629e-06	2.29255905424907e-06	yes
2.37223388558705	4.67221499422727e-05	0.000417164119659163	Q9UK45	LSM7	2	4.84824425657898e-06	3.11796378856827e-05	yes
-0.603017600555086	4.68307309604204e-05	0.000417164119659163	Q6IQ49;Q6IQ49-2;Q6IQ49-3	SDE2	7	3.07634347343535e-05	2.02266341216727e-05	yes
-0.708449591491653	4.70480490012611e-05	0.000417164119659163	Q9BQT8-2;Q9BQT8	SLC25A21	7	9.26958040145222e-06	5.8840853633986e-06	yes
0.76910407415492	4.70571052585623e-05	0.000417164119659163	Q99435-4;Q99435;Q99435-2;Q99435-3	NELL2	1	3.0845926642349e-07	5.24141086793603e-07	yes
1.1792896027529	4.75573485143201e-05	0.000419847159030888	Q7L190	DPPA4	12	0.00011749720435284	0.000278500633596976	yes
-1.15914728576196	4.76343078080058e-05	0.000419847159030888	Q9GZU1	MCOLN1	1	2.10298064898944e-06	9.42148888427645e-07	yes
0.995125467710406	4.81180103920882e-05	0.000422891788730397	Q05084-3;Q05084;Q05084-2	ICA1	7	4.92440660689851e-06	1.02036091441685e-05	yes
1.092470094449	4.91423985384245e-05	0.000430657244802116	P21802-11;P21802-17;P21802-16;P21802-3;P21802;P21802-18;P21802-10;P21802-9;P21802-5;P21802-7;P21802-6;P21802-12;P21802-2;P21802-13;P21802-8;P21802-23;P21802-15;P22607-4;P22607;P22607-2;P21802-21;P21802-20;P22607-3;P21802-4;P21802-22;P21802-19;P21802-14	FGFR2;FGFR3	3	1.52203643583783e-06	3.24680950071668e-06	yes
0.786610611742068	4.98060642468387e-05	0.000435226183573851	Q8IWP9	CCDC28A	1	5.47069104694852e-07	9.89308514187217e-07	yes
-1.22369584050866	5.0086812387014e-05	0.00043643252795604	Q96S97	MYADM	3	2.20165969257507e-05	8.6989276226596e-06	yes
-0.794888350713372	5.02697724315388e-05	0.000436782360090834	Q00403	GTF2B	12	5.68321207042028e-05	3.15185933562607e-05	yes
1.0051494632316	5.10331541259749e-05	0.000442058546617644	Q9GZX9;Q9GZX9-2	TWSG1	4	6.34139158711157e-06	1.25743501619324e-05	yes
-1.30448572358106	5.14431944288672e-05	0.000442058546617644	Q9NQE9	HINT3	2	3.19708128016756e-06	1.32821355216143e-06	yes
0.984279477815446	5.14477986777095e-05	0.000442058546617644	Q96GN5-5;Q96GN5-4;Q96GN5-2;Q96GN5	CDCA7L	13	4.73311780079234e-05	9.94652221783564e-05	yes
0.975443686192324	5.1455162559224e-05	0.000442058546617644	Q9HC44	GPBP1L1	2	2.05979982047866e-06	3.81977854197924e-06	yes
-0.978556473939323	5.18094195300476e-05	0.000443855233770118	P09038-3;P09038-1;P09038	FGF2	7	5.60158273085797e-05	3.05498677865682e-05	yes
0.809924102034553	5.21856479583522e-05	0.000445829588924582	Q15714;Q15714-3;Q15714-4	TSC22D1	4	7.25507588834905e-06	1.26971985330851e-05	yes
-1.10904965534264	5.26580967591109e-05	0.000448612679775627	Q68EA5	ZNF57	2	3.11366128135283e-06	1.50674320590764e-06	yes
0.724388852192174	5.33355805357699e-05	0.000451905942525107	Q14527;Q14527-2	HLTF	36	0.000121002286602853	0.000198207355010693	yes
1.84759554149109	5.33401729265894e-05	0.000451905942525107	P51654-3;P51654;P51654-2	GPC3	4	4.67078301287517e-06	1.92930211605525e-05	yes
-0.922780562960407	5.39439359964357e-05	0.000455261502608519	P62068-4;P62068-3;P62068;P62068-2	USP46	4	1.3021587306304e-06	6.87218944411791e-07	yes
2.01499082002639	5.40370868269923e-05	0.000455261502608519	Q8WZ64	ARAP2	2	2.71251377458046e-06	1.17216822831049e-05	yes
-0.773960151366492	5.41828039855329e-05	0.000455261502608519	Q96NE9-2;Q96NE9	FRMD6	4	3.66612348591141e-06	2.04839052865502e-06	yes
-0.825522659910304	5.43330743478574e-05	0.000455273371937031	Q16774-2;Q16774-3	GUK1	8	3.05120074124639e-05	1.77856559126118e-05	yes
1.01304058780508	5.44876477662541e-05	0.000455321134507394	Q6IQ21	ZNF770	11	1.30607129500449e-05	2.67940760573493e-05	yes
-0.854089868178904	5.48310398980147e-05	0.000456942184100311	P28288;P28288-2;P28288-3	ABCD3	19	0.000102105934342208	5.67686021349437e-05	yes
-0.591327079140872	5.51191783314394e-05	0.000458095210435587	Q9Y314	NOSIP	12	0.000107742749448729	7.03591323600329e-05	yes
-0.658471754605781	5.58001804870692e-05	0.000461517442649378	Q68CQ4	DIEXF	23	7.97449149462653e-05	4.9552280000118e-05	yes
-0.895857406129698	5.58327486380624e-05	0.000461517442649378	P18085	ARF4	6	9.35587086842492e-05	4.78182810814675e-05	yes
0.570984546098325	5.61288281756112e-05	0.00046241706583119	Q96MG7	NDNL2	11	2.91441557711153e-05	4.357199298093e-05
-0.853928671965593	5.64979371213103e-05	0.00046241706583119	P05362	ICAM1	10	1.07035158320906e-05	6.16290713698049e-06	yes
1.18103225090126	5.65880212763926e-05	0.00046241706583119	Q9NWR8	CCDC109B	2	1.39145464140837e-06	3.070827975201e-06	yes
-0.609369463767158	5.6692776153508e-05	0.00046241706583119	Q7Z2E3;Q7Z2E3-3;Q7Z2E3-10;Q7Z2E3-8;Q7Z2E3-7;Q7Z2E3-5;Q7Z2E3-11;Q7Z2E3-9;Q7Z2E3-4;Q7Z2E3-2;Q7Z2E3-13;Q7Z2E3-6;Q7Z2E3-12	APTX	10	3.17538850775145e-05	2.05247300652617e-05	yes
-0.761646423902317	5.67906950975691e-05	0.00046241706583119	Q9Y512	SAMM50	18	0.00014611241677759	8.42772377774867e-05	yes
-0.696069686443519	5.68487426573012e-05	0.00046241706583119	P41162	ETV3	1	2.8921037894783e-07	1.79031028698848e-07	yes
1.30911958095375	5.9130912514606e-05	0.000479704801887664	P61968	LMO4	2	2.06488149978987e-06	5.68158823229036e-06	yes
-0.966047879220793	5.93811895148266e-05	0.000480397465526499	Q17RN3-2;Q17RN3	FAM98C	1	6.17326163010723e-07	3.37545201267599e-07	yes
0.790505096025606	5.95304386375204e-05	0.000480397465526499	Q9Y6X9-2;Q9Y6X9	MORC2	18	5.11909722345534e-05	9.42042085862714e-05	yes
-0.722777446726264	5.97229350724666e-05	0.000480682577395494	Q96AQ8	MCUR1	5	1.17714121984149e-05	7.42386548372434e-06	yes
-0.669835190209186	6.00839278168582e-05	0.00048142131915939	Q7Z2K6;Q7Z2K6-2	ERMP1	20	0.000138067425120426	8.50829470410432e-05	yes
-1.51735032339918	6.0129535175047e-05	0.00048142131915939	P50416;P50416-2;Q92523-4;Q92523-3;Q92523	CPT1A	31	0.000375834618090928	0.000130599502480714	yes
0.617811975414439	6.04306812824893e-05	0.000482569146382707	Q9HCE3	ZNF532	35	9.41638547465755e-05	0.00014241725263145	yes
-1.20197676814809	6.18200028508914e-05	0.000491601120172848	Q96T17;Q96T17-2;Q96T17-5;Q96T17-4	MAP7D2	4	4.34157203100099e-06	2.0654892778533e-06	yes
-1.08263291342577	6.18831993321267e-05	0.000491601120172848	Q96GR4-2;Q96GR4;Q96GR4-3	ZDHHC12	1	1.15748197745113e-06	5.32371325357007e-07	yes
-0.924613896140399	6.23629087207055e-05	0.000494128488569138	O15258	RER1	5	7.93202346094382e-05	3.96895933522076e-05	yes
-0.86723886349913	6.32775394066099e-05	0.000500079961927086	Q16585-2;Q16585	SGCB	4	4.21836892489052e-06	2.31891659316252e-06	yes
-0.713247472380293	6.36337090849734e-05	0.000501598636697935	Q9P035;Q9P035-2	HACD3	11	0.000122444815047598	7.57520741152523e-05	yes
1.08780679451581	6.4023939343958e-05	0.000502695237234917	Q86XJ1	GAS2L3	1	5.10905674484009e-07	1.19258154412681e-06	yes
1.33833730401545	6.41015517161118e-05	0.000502695237234917	Q96BW5-2;Q96BW5	PTER	1	9.71152105412144e-07	2.51732266145433e-06	yes
0.651945811309522	6.45690876670552e-05	0.000503790494571469	Q9UKL2	OR52A1	2	3.12929241728256e-06	4.85648569897888e-06	yes
1.44226694624557	6.45706563827483e-05	0.000503790494571469	P39210	MPV17	4	1.90074904881255e-06	5.1958461449353e-06	yes
-0.684433228641422	6.5069857656305e-05	0.000504370653863052	Q8WTS1	ABHD5	7	1.74610565185671e-05	1.08254821232905e-05	yes
-0.696928804700665	6.51288897430904e-05	0.000504370653863052	Q6PJW8;Q6PJW8-2	CNST	2	1.37993111606864e-06	8.43843333369479e-07	yes
-0.596622272598579	6.51397474610739e-05	0.000504370653863052	O14782	KIF3C	3	1.33290258767614e-06	8.89064966680462e-07	yes
-0.82057588915628	6.58421577729581e-05	0.000508521950437383	Q96RF0-2;Q96RF0-3;Q96RF0	SNX18	10	2.25154841589777e-05	1.22514940545849e-05	yes
-0.689435437801215	6.65273899427969e-05	0.000512519995084408	Q5SW96	LDLRAP1	11	2.78877351821978e-05	1.70755873221292e-05	yes
1.02878642062214	6.7245588384594e-05	0.000515629667630645	P45973	CBX5	13	0.000193558429843597	0.000383640789682778	yes
0.595392846399547	6.73325535619337e-05	0.000515629667630645	Q9BXS6-3;Q9BXS6-5;Q9BXS6-2;Q9BXS6;Q9BXS6-4;Q9BXS6-6;Q9BXS6-7	NUSAP1	14	4.61964344704631e-05	6.8806878875201e-05	yes
0.78209028322895	6.7436815477559e-05	0.000515629667630645	P46100-3;P46100;P46100-2;P46100-5;P46100-4;P46100-6	ATRX	32	4.3079122220698e-05	7.66469443317761e-05	yes
-0.492712559783288	6.76443784627748e-05	0.000515926900898524	P19634	SLC9A1	5	1.44091017750811e-05	1.02208136974739e-05
0.944698396877616	6.84266496169911e-05	0.000519061250270546	Q9BQG2;Q9BQG2-2	NUDT12	11	2.70015829553831e-05	5.10972469538715e-05	yes
-1.26663684983269	6.8579511888089e-05	0.000519061250270546	O00257	CBX4	2	7.59986306516174e-07	3.21630469022548e-07	yes
0.821463734054761	6.86775919223744e-05	0.000519061250270546	Q13442	PDAP1	10	0.000398841126747806	0.000761500094685213	yes
-1.67271313944135	6.90083000703894e-05	0.000519061250270546	Q99988	GDF15	11	0.000109940830493405	3.67265032507106e-05	yes
-1.00070296266806	6.9146059493167e-05	0.000519061250270546	Q13740-2;Q13740;Q13740-4;Q13740-3	ALCAM	20	0.000166155223367565	8.416804205052e-05	yes
0.58100215257751	6.93761730656108e-05	0.000519061250270546	Q9H8M5-2;Q9H8M5;Q9H8M5-3;Q9NRU3-2;Q9NRU3	CNNM2	7	6.62680921040447e-06	9.96204126181834e-06
-1.24999330852773	6.96088025956026e-05	0.000519061250270546	Q9UNN8	PROCR	4	1.17333427791001e-05	5.50870412568068e-06	yes
-0.890717533627639	6.97022789422478e-05	0.000519061250270546	O43934-2;O43934	MFSD11	1	4.43995590783652e-06	2.60188787751909e-06	yes
-0.871222675783252	6.9796824208423e-05	0.000519061250270546	Q9Y672	ALG6	3	2.41643007360656e-05	1.36070255919396e-05	yes
0.888144699242566	6.99433230473748e-05	0.000519061250270546	P62253	UBE2G1	6	2.96808736721931e-05	5.08212235606877e-05	yes
-0.531028830095347	6.99496554172047e-05	0.000519061250270546	P30414	NKTR	7	1.72578931880552e-05	1.17458530134972e-05
0.741760815352506	7.02543904724441e-05	0.000519061250270546	Q14244-6;Q14244;Q14244-7;Q14244-5;Q14244-3;Q14244-2;Q14244-4	MAP7	17	6.30138153704667e-05	0.000105966385989305	yes
0.768595858092119	7.0372002257388e-05	0.000519061250270546	O43852;O43852-3;O43852-6;O43852-5;O43852-15;O43852-9;O43852-10;O43852-13;O43852-14;O43852-11;O43852-12	CALU	19	0.000295954186704327	0.000477893107491902	yes
0.80920332561037	7.04313268838359e-05	0.000519061250270546	Q86WH2;Q86WH2-2	RASSF3	2	5.08381095518288e-06	8.94036410706734e-06	yes
-0.846815160016533	7.07949065041308e-05	0.000520486556594923	Q9NYB0	TERF2IP	8	2.63364398254261e-05	1.39292199157669e-05	yes
0.582654546082472	7.10066608411096e-05	0.00052079147907698	Q96A00-2;Q96A00	PPP1R14A	3	6.18668917524486e-06	9.16870511402695e-06
0.742000970170779	7.17846231051638e-05	0.000525237804899117	O75387;O75387-2	SLC43A1	4	3.04402870684942e-06	5.05234865640005e-06	yes
-1.00859034014858	7.22645565448476e-05	0.000527088977129976	Q8IZV5	RDH10	9	1.71237962973187e-05	7.65525246382709e-06	yes
-0.839650656411381	7.23823017535383e-05	0.000527088977129976	Q13636	RAB31	8	4.79113517592411e-05	2.63458562602474e-05	yes
-1.54308102057737	7.29886025742446e-05	0.000529483701988178	P52799	EFNB2	2	3.91298514844392e-06	1.40048328852102e-06	yes
-1.32509500980081	7.30574000744853e-05	0.000529483701988178	Q9NQC3-5	RTN4	1	4.82223195016807e-06	1.7352424137046e-06	yes
-0.714525104821824	7.37431371950986e-05	0.00053319009995049	Q9Y678	COPG1	38	0.000281052044499967	0.000175468325374761	yes
-0.627518902075029	7.39566959828724e-05	0.000533473043222202	Q86VS8	HOOK3	9	1.8655174984698e-05	1.20048242352994e-05	yes
-1.31969688712288	7.46072819399575e-05	0.00053689965276786	Q9NPR9	GPR108	1	2.789905203208e-06	1.2353549806629e-06	yes
1.16628171623706	7.4895401415341e-05	0.00053761653897861	Q9UBC3;Q9UBC3-2;Q9UBC3-6;Q9UBC3-3;Q9UBC3-5;Q9UBC3-8;Q9UBC3-7;Q9UBC3-4	DNMT3B	55	0.000621616413132806	0.00152938440788604	yes
-1.63026331369609	7.52921484778331e-05	0.00053761653897861	Q3MIP1	ITPRIPL2	2	1.7150397219458e-06	5.22335400111389e-07	yes
-1.09040686787416	7.54767970599468e-05	0.00053761653897861	Q9Y2B2;Q9Y2B2-2	PIGL	2	1.48458070305363e-06	7.63593757891221e-07	yes
1.24643693029974	7.55343823551989e-05	0.00053761653897861	Q9NX18	SDHAF2	2	2.9985353171961e-06	7.38965974126244e-06	yes
-0.733017987317518	7.55858047620356e-05	0.00053761653897861	O00214;O00214-2	LGALS8	3	4.77728617303822e-06	2.98350929830842e-06	yes
0.752803894949095	7.67107465476266e-05	0.000544351938763351	Q8TEK3;Q8TEK3-1	DOT1L	5	2.52884946568257e-06	4.14418538151108e-06	yes
0.65809737542142	7.72682675556533e-05	0.000546047926936453	O14578-4;O14578;O14578-2	CIT	42	6.45574286449853e-05	0.000100536976002307	yes
-0.873942417563873	7.74333404217709e-05	0.000546047926936453	Q9UNQ0;Q9UNQ0-2	ABCG2	14	6.43148165145685e-05	3.56405038478455e-05	yes
-0.536980740867543	7.76232215033583e-05	0.000546047926936453	Q6NYC8;Q6NYC8-2;Q6NYC8-3;Q6NYC8-4	PPP1R18	13	3.96596842950333e-05	2.75080511876865e-05
-0.574265952188611	7.76638980795429e-05	0.000546047926936453	P20339;P20339-2	RAB5A	12	9.6196105747759e-05	6.35824293735105e-05
-0.891764559369413	7.80950176261247e-05	0.00054781973423045	P21291	CSRP1	8	7.62785106438208e-05	4.32106816019093e-05	yes
0.5830770172732	7.94921885098747e-05	0.000556174252043342	Q9P2L0-2;Q9P2L0	WDR35	5	1.04119615942335e-05	1.52312434231533e-05
1.40650745504973	7.96582313484013e-05	0.000556174252043342	Q9BY11	PACSIN1	2	1.67181245789928e-06	4.21636281630812e-06	yes
-0.767424319120564	7.9831550592087e-05	0.000556174252043342	Q9UK58-6;Q9UK58;Q9UK58-4;Q9UK58-5	CCNL1	3	4.08764732890221e-05	2.28728714902778e-05	yes
-0.517196293715242	8.03920992547618e-05	0.00055789572756698	O14908;O14908-2;Q8TF64	GIPC1	12	4.53582756560497e-05	3.13888992852528e-05
0.508294173875376	8.04434689103645e-05	0.00055789572756698	Q13129	RLF	8	1.11651153550216e-05	1.56629440007449e-05
0.759204718052656	8.17988244036469e-05	0.000564673020733176	O75506	HSBP1	3	6.63686884040064e-06	1.19987789273671e-05	yes
-0.978240377304696	8.18794956881626e-05	0.000564673020733176	Q86UW9-2;Q86UW9	DTX2	6	1.30721669348539e-05	6.71636814650475e-06	yes
-0.667128107100369	8.19745749542364e-05	0.000564673020733176	O95873	C6orf47	3	8.08408043442656e-06	4.96745444311146e-06	yes
1.30905500670168	8.26905731900514e-05	0.000567237464614038	Q8NCG5	CHST4	3	5.02401195299699e-07	1.14291705493901e-06	yes
1.4821762224031	8.27177915807941e-05	0.000567237464614038	Q9P2P1;Q9P2P1-2	NYNRIN	6	1.30192898418771e-06	3.95362894114121e-06	yes
-1.46322137245168	8.29061554177216e-05	0.000567257292763322	P05412	JUN	3	1.01722832969647e-06	3.57380309926406e-07	yes
0.599865756221218	8.32996320601563e-05	0.000568677314682948	Q14318-2;Q14318;Q14318-3	FKBP8	17	0.000251706386217295	0.000386867566547178	yes
0.859308076211934	8.40771836171209e-05	0.000572707208296623	Q8IVD9	NUDCD3	9	9.91287564432947e-06	1.69369686005402e-05	yes
0.822009758834426	8.47641439768469e-05	0.000575001285701871	Q9Y6Y0	IVNS1ABP	17	3.2901004072766e-05	5.54223758806852e-05	yes
0.609199646692954	8.47899780351011e-05	0.000575001285701871	P28340	POLD1	42	0.000112959073505108	0.000173121231040499	yes
0.736436076029209	8.63210842541911e-05	0.000584089348973298	Q9UJC3-2;Q9UJC3	HOOK1	19	5.42685210182651e-05	8.94346135802911e-05	yes
1.10456247158383	8.65420588941733e-05	0.000584291886904074	Q9C0B7	TANGO6	8	4.1648975656052e-06	8.40274564497151e-06	yes
0.565515726707558	8.76879192831067e-05	0.000590724178491416	Q9Y4G6	TLN2	61	8.22770662875362e-05	0.000117827110909027
-1.12231163859648	8.81740766101312e-05	0.000592693764898032	P36406-3;P36406-2;P36406	TRIM23	1	6.81904358272868e-06	3.21158885865296e-06	yes
-1.05537215071791	8.83995568783913e-05	0.00059290632079292	Q8N5M1	ATPAF2	6	6.24659842130563e-06	2.82156128705287e-06	yes
0.638097563028006	8.90770322094891e-05	0.00059614289733803	O75475;O75475-3;O75475-2	PSIP1	33	0.00100614056989441	0.00165116457011382	yes
0.906157628604204	8.93912545856682e-05	0.000596498813119081	Q9UNA4	POLI	8	6.65056575891257e-06	1.32292730702883e-05	yes
-0.600610378940412	8.95202805396199e-05	0.000596498813119081	P61326;P61326-2	MAGOH	11	0.000173880398209103	0.000113619491522817	yes
1.93748799091599	9.11442616987533e-05	0.000605601523052388	Q96SL8	FIZ1	3	7.848209315069e-07	3.6683309786655e-06	yes
0.958984341565143	9.12823998261241e-05	0.000605601523052388	P09429;B2RPK0	HMGB1;HMGB1P1	14	0.000845124055371131	0.0017473795964973	yes
-0.777955600045122	9.19414673164701e-05	0.000608653732770179	Q99805	TM9SF2	15	0.000221512286120601	0.000139212477220398	yes
0.766766133301819	9.24158098712484e-05	0.00061010404641725	Q92575	UBXN4	11	3.00972622755428e-05	5.32725475056163e-05	yes
0.978730905002245	9.25595108980343e-05	0.00061010404641725	P17600-2;P17600	SYN1	2	2.07577815997838e-06	4.25615475068844e-06	yes
0.682654663939055	9.33087726718285e-05	0.000613720116789423	Q68CQ7;Q68CQ7-2	GLT8D1	11	2.6637899321488e-05	4.25243400842693e-05	yes
2.08685455856858	9.36094032219705e-05	0.000614376215983999	Q96AA3	RFT1	3	9.10921017268685e-05	0.000403821104179682	yes
-0.72603763968465	9.40319643521359e-05	0.000614817682823931	O43464;O43464-3;O43464-2;O43464-4;P83110-2;P83110	HTRA2	10	2.71663124459716e-05	1.54647681808231e-05	yes
-1.08291868851072	9.40828501004508e-05	0.000614817682823931	Q15004;Q15004-2	KIAA0101	4	1.44066013906332e-05	6.84392223606184e-06	yes
-0.665929778792038	9.43086893471644e-05	0.000614817682823931	Q86V25-5;Q86V25;Q86V25-3;Q86V25-4;Q86V25-6;Q86V25-2	VASH2	2	2.52154275796501e-06	1.61178342412673e-06	yes
0.651622898929948	9.47666001099721e-05	0.000614817682823931	Q9UKS6	PACSIN3	20	5.25289555596598e-05	8.17997448300262e-05	yes
-2.19545790583399	9.48437713312278e-05	0.000614817682823931	Q01081-2;Q01081-3	U2AF1	1	3.39297793715321e-07	7.17320321744365e-08	yes
0.771488822880739	9.48828046434133e-05	0.000614817682823931	Q9BXF3;Q9BXF3-3;Q9BXF3-2	CECR2	33	8.57369491283424e-05	0.000155153153400239	yes
-0.631118892957661	9.54780809073665e-05	0.000617366948575747	Q12834	CDC20	17	5.52481636538193e-05	3.63208055771899e-05	yes
-1.72629557801523	9.58321709579717e-05	0.000618124937676548	P42680	TEC	2	2.2135426572641e-06	7.62628256206666e-07	yes
-0.743819244197323	9.59995152090647e-05	0.000618124937676548	Q86YB8	ERO1LB	2	3.97036823428943e-07	2.38928870186468e-07	yes
0.507290619700615	9.63267981880013e-05	0.000618929249486175	Q15652;Q15652-2	JMJD1C	42	8.79028615340923e-05	0.000124658228795061
-1.32965656527678	9.81441390413994e-05	0.000627583855745572	O95405;O95405-2;O95405-3	ZFYVE9	3	2.53374120164221e-06	9.55026042559738e-07	yes
-0.912837628666145	9.8267902763418e-05	0.000627583855745572	Q9H3M7;Q9H3M7-2	TXNIP	5	7.26787741131298e-06	3.80433974467829e-06	yes
-0.599303681997334	9.82893451478885e-05	0.000627583855745572	Q13488;Q13488-2	TCIRG1	11	1.65699896278243e-05	1.07325053173247e-05	yes
-2.27617446831815	9.86077468267646e-05	0.000628305169340467	O43194	GPR39	1	1.13321138896117e-06	2.30810186931831e-07	yes
-1.2302782104662	0.000100311389541943	0.000637831560802246	Q8N7C3	TRIML2	2	5.04801802028802e-06	2.18109230193053e-06	yes
-0.998916927490906	0.000100857733421899	0.000639974987695094	P10696	ALPPL2	16	3.6969372290602e-05	1.80472051372143e-05	yes
0.82075851736646	0.00010217409715784	0.000645887189048487	Q96EY4	TMA16	8	6.27494516450904e-05	0.000106842755483632	yes
-1.09234691396804	0.000102216020897337	0.000645887189048487	Q9UJG1;Q9UJG1-2;Q9UJG1-3	MOSPD1	4	3.77902053115297e-06	1.88364926052959e-06	yes
0.722659247118701	0.00010242301932923	0.000645887189048487	Q08174-2;Q08174	PCDH1	19	5.99244631024378e-05	9.53386309993185e-05	yes
-0.769111282459873	0.000103957064631024	0.000654212102055577	P41567	EIF1	8	0.00017846039031228	0.0001134283387199	yes
0.695057123677521	0.000105302212886131	0.000659103454093674	Q8NFP7	NUDT10	1	7.39566316339156e-06	1.17186906325011e-05	yes
0.737354750830411	0.000105331281490468	0.000659103454093674	Q9UIF9-2;Q9UIF9-3;Q9UIF9	BAZ2A	30	4.21326091654079e-05	7.19484478663226e-05	yes
1.17088806601561	0.000105380829272705	0.000659103454093674	Q9NQB0;Q9NQB0-10;Q9NQB0-3;Q9NQB0-7;Q9NQB0-5;Q9NQB0-8;Q9NQB0-16;Q9NQB0-13;Q9NQB0-2;Q9NQB0-11;Q9NQB0-6;Q9NQB0-4;Q9NQB0-9;Q9NQB0-12;Q9NQB0-15;Q9NQB0-14;Q9NQB0-17;P36402-14;Q9UJU2;Q9UJU2-6;P36402-4;P36402-12;Q9UJU2-5;Q9UJU2-7;Q9UJU2-3;P36402-2;P36402-6;P36402-8;P36402-16;P36402-10	TCF7L2	5	4.93735394485053e-06	1.22204545623035e-05	yes
-0.589396779193048	0.00010689130824507	0.000667186342068068	O00189	AP4M1	5	4.76177030924382e-06	3.15261965187532e-06	yes
0.853093314227956	0.000107276856402123	0.00066822909548006	Q8N0Y2-2;Q8N0Y2	ZNF444	5	1.05321456253405e-05	1.89500293560538e-05	yes
1.02746344027121	0.00010907673908598	0.000678059614029558	Q9BVW5	TIPIN	3	3.14676341738435e-06	5.74511916011739e-06	yes
-0.591051991380305	0.00011167497894038	0.000692803056226876	Q6ZRV2	FAM83H	15	1.29587337989592e-05	8.7847517638918e-06	yes
0.540116939123866	0.000111960393748749	0.000693167677196016	Q6NWY9-2;Q6NWY9-3;Q6NWY9	PRPF40B	7	5.91329531265813e-06	8.53468480767826e-06
-0.80436420910716	0.000112798577960314	0.000696946209676023	O94864-2;O94864	SUPT7L	4	1.12096391122277e-05	6.08063396699084e-06	yes
1.32666194786713	0.00011322854506237	0.000697290020447996	P08123	COL1A2	12	1.82610501283167e-05	4.26837755907147e-05	yes
0.551223618759565	0.000113398187471425	0.000697290020447996	Q9UNY4;Q9UNY4-2	TTF2	33	8.43359200618402e-05	0.000125023836436986
-0.627525363934877	0.00011353818765106	0.000697290020447996	Q75N03-2;Q75N03	CBLL1	7	5.19638684113925e-05	3.25656321087497e-05	yes
-0.648157497339013	0.000114492362899652	0.000701106210081774	Q969G6	RFK	5	1.8542197891792e-05	1.18861781198137e-05	yes
-0.54845511096289	0.00011470724818183	0.000701106210081774	P56589	PEX3	11	2.7770370297055e-05	1.87261445446796e-05
0.967823834255614	0.000114847277595046	0.000701106210081774	Q86UV5;Q86UV5-8;Q86UV5-2;Q86UV5-3;Q86UV5-7;Q86UV5-4;Q86UV5-6	USP48	28	8.16879541315741e-05	0.000169706107452471	yes
0.693608910197056	0.000115399876554978	0.000703076305576189	Q9ULD9;Q9ULD9-2	ZNF608	3	1.85431580749379e-06	3.0017941772478e-06	yes
-0.832893412302037	0.00011594298493061	0.000704980861047192	Q9P2Q2;Q9Y2L6-2;Q9Y2L6	FRMD4A	6	5.70707884157609e-06	3.19931693325524e-06	yes
0.689811665247197	0.000117034028134396	0.000710202916600672	P20594;P20594-2;P16066	NPR2	4	1.6915127218246e-06	2.7276580382314e-06	yes
1.45606159496037	0.00011810441902203	0.000715279213525569	Q9H313-4;Q9H313-5;Q9H313;Q9H313-2;Q9H313-3	TTYH1	1	5.0128865740037e-07	1.56286935124564e-06	yes
-0.957632223260016	0.000119029753466355	0.000719458672681784	P29279;P29279-2	CTGF	11	4.28865802327052e-05	2.38951422094033e-05	yes
-0.826390512764786	0.000119984235849927	0.00072379747795942	Q96BM9	ARL8A	3	1.98287303789165e-05	1.02428693508253e-05	yes
1.16971456364722	0.000120732630736997	0.000726878438520787	Q53FP2	TMEM35	1	2.59327164705483e-06	5.87355376556442e-06	yes
-1.36091832950174	0.000123252272715056	0.000739559239808803	P17301	ITGA2	28	0.000111291459311452	4.15007054297856e-05	yes
-1.05448132283424	0.00012334756403762	0.000739559239808803	Q9Y5Y6	ST14	11	3.59668210525147e-05	1.83060883175881e-05	yes
-0.948968132393996	0.000123738445520802	0.000739559239808803	Q6NZI2;Q6NZI2-2;Q6NZI2-3	PTRF	15	0.000375779574083623	0.000197025315370857	yes
1.7041070955106	0.000124014916861816	0.000739559239808803	Q01826;Q01826-2	SATB1	1	9.42444272556368e-08	2.91742962249981e-07	yes
1.06049230245243	0.00012404792315523	0.000739559239808803	Q9NZK5-2;Q9NZK5	CECR1	5	3.40224406004056e-06	6.17469034636938e-06	yes
0.527505213059563	0.0001250187666653	0.000742736818697058	Q15054;Q15054-3;Q15054-2	POLD3	10	3.71904725539585e-05	5.23419620273027e-05
0.594359550053411	0.000125066601097766	0.000742736818697058	Q8NCM8-2;Q8NCM8;Q8NCM8-3	DYNC2H1	22	1.07316620985065e-05	1.64555977859679e-05	yes
0.607130211324878	0.000125417855037784	0.000743379366048644	Q14168-5;Q14168-6;Q14168-2;Q14168-3;Q14168;Q14168-4	MPP2	6	9.96304075318501e-06	1.4869224935647e-05	yes
0.856087525701987	0.000126439103621179	0.000747982952910532	Q9BWE0;Q9BWE0-4	REPIN1	3	3.44407292454125e-06	6.63191960794471e-06	yes
1.26574166601002	0.000127023336399455	0.000749988477089173	P04350	TUBB4A	5	1.03730004246796e-05	2.67665386724283e-05	yes
0.72755889296299	0.000127282145313965	0.000750068563110148	P21579;O00445-2;O00445	SYT1	13	5.92060150064283e-05	9.31609740536661e-05	yes
1.23418107844404	0.000127581186479186	0.000750384972206683	P21397-2;P21397	MAOA	7	5.81039735463009e-06	1.406366978773e-05	yes
0.720598205722533	0.000127998273911521	0.000751393138174927	Q9H9B1;Q9H9B1-3;Q9H9B1-4	EHMT1	32	9.08151638327588e-05	0.000149702315596379	yes
0.708807611606508	0.000128751582527811	0.000754367392353194	Q92854;Q92854-2	SEMA4D	6	7.04968155038558e-06	1.21671779549601e-05	yes
0.863207800797254	0.000129040710185941	0.000754615793832346	Q6P1L5;Q6P1L5-2	FAM117B	2	3.20467326582788e-06	6.28580378530642e-06	yes
-1.1201887629094	0.000129376728628368	0.000755136936026425	Q8N7C3-2	TRIML2	7	1.16609251341002e-05	5.24773460685112e-06	yes
-1.33564080929112	0.000129834637265662	0.000756366177858433	Q9H0T7;Q9H0T7-2	RAB17	15	0.00013126577653129	5.66730551020472e-05	yes
-1.19798687926159	0.000130241889612974	0.000757296202927088	Q8IWU5-2;Q8IWU5	SULF2	3	9.9545476458109e-06	4.6334941623024e-06	yes
-0.869975999393556	0.000131160198667283	0.000759510711941673	Q9NWS6;Q9NWS6-2	FAM118A	2	2.68800095000515e-06	1.50011367279993e-06	yes
0.759567556260598	0.000131255247578779	0.000759510711941673	Q8N3J3-3;Q8N3J3-4;Q8N3J3	C17orf53	2	4.72711559783677e-07	7.69422783671377e-07	yes
0.786586151299396	0.000131367743636734	0.000759510711941673	P13284	IFI30	3	1.28825449133849e-06	2.18356414348015e-06	yes
-0.663153775098523	0.000132506413966829	0.000764648544296419	O14579;O14579-3;O14579-2	COPE	21	0.000120297310359418	7.36150776558647e-05	yes
-0.684035438764498	0.000134234930515043	0.000771289236761436	O75607	NPM3	7	0.000181957441993181	0.000110959224891012	yes
0.622530031326366	0.000134281405679767	0.000771289236761436	Q68CZ2;Q68CZ2-2;Q68CZ2-3;Q68CZ2-4;Q63HR2-5;Q63HR2-2;Q63HR2-6;Q63HR2;Q63HR2-4	TNS3	12	1.67433041733512e-05	2.48927156051989e-05	yes
0.554500802435041	0.000134597500172982	0.000771289236761436	Q9UBW7;Q9UBW7-2;Q9UJ78-1;Q9UJ78-5;Q9UJ78	ZMYM2	46	0.000134069981696153	0.000202211218487841
0.483035892115564	0.000134665917087447	0.000771289236761436	Q92698	RAD54L	6	4.63024922975314e-06	6.3859534811185e-06
1.05064901420827	0.000135160690014489	0.000772676053780568	Q9P0S2	COX16	2	7.30668537615153e-06	1.5438031155176e-05	yes
-0.841656477237341	0.00013614208323885	0.00077683437887651	Q9H8Y8-2;Q9H8Y8;Q9H8Y8-3	GORASP2	7	6.98923294799683e-05	3.71003975114667e-05	yes
0.692119176323156	0.00013661181737116	0.000778063097979622	Q8NB78-2;Q8NB78	KDM1B	2	5.81998088237987e-07	9.44091457609541e-07	yes
-0.718679064082449	0.000138043518663975	0.000784755882691017	P35790-2;P35790	CHKA	9	1.10160670030153e-05	6.97023545918299e-06	yes
0.538166495663517	0.000138579021836616	0.000786338538945511	Q14566	MCM6	39	0.000434530623981703	0.000634258799436291
0.790178099352998	0.000138925656545059	0.0007868456223571	O43301	HSPA12A	7	4.77173610101109e-06	7.99004210334472e-06	yes
0.591860059751334	0.000139556642604344	0.000788958360335416	P62917	RPL8	19	0.00034495624883365	0.0005193580051486	yes
-0.745649804881873	0.000140294996203262	0.000791669165398055	Q9Y221;Q9Y221-2	NIP7	9	0.000120127541801287	7.61493119290664e-05	yes
-0.690602433621781	0.000141891526610724	0.000799203664614388	Q9HBU6;Q9HBU6-2	ETNK1	5	2.35307134023842e-05	1.47833867554586e-05	yes
1.10291267833086	0.000142489552259138	0.000801096726311211	P29323-2;P29323-3;P29323;P54762-5;P54762	EPHB2	6	3.36771388189246e-06	7.68869303037143e-06	yes
0.669716511292133	0.00014307057719983	0.000802887435949192	Q9NPA8-2;Q9NPA8	ENY2	4	6.97415169229134e-05	0.000112366799927172	yes
0.952309044948061	0.000143735581769472	0.000805142002275009	Q8NEC7;Q8NEC7-3	GSTCD	10	1.31986977199813e-05	2.33867831584752e-05	yes
-0.937265951914631	0.000144515791602261	0.000808032473460286	P23025	XPA	3	1.8933935130958e-06	1.02288402910139e-06	yes
-0.534245185017001	0.00014513970802071	0.000809973321532226	Q92600;Q92600-2;Q92600-3	RQCD1	14	7.19382722697176e-05	4.79369341396564e-05
-0.694487094510765	0.000145392573611123	0.000809973321532226	Q9P0J1;Q9P0J1-2	PDP1	22	0.000147664742845476	9.29350865452567e-05	yes
-0.548529362983426	0.000148472187162794	0.000825625792105659	P61106	RAB14	20	0.000215339386859248	0.000142289753391131
0.702804186507703	0.000149501711129591	0.000829841976853113	Q01970;Q01970-2	PLCB3	43	0.000159267209990114	0.000260423501087748	yes
-0.475107931683355	0.000150108909838386	0.000831544883154738	Q8TEY7-3;Q8TEY7-2;Q8TEY7	USP33	12	2.77793605876549e-05	2.00480087387376e-05
-0.573457435418531	0.000150366214389584	0.000831544883154738	P61018;P61018-2	RAB4B	9	2.62395520119016e-05	1.80361379062289e-05
0.572611793860711	0.000150624155625961	0.000831544883154738	Q14676;Q14676-2;Q14676-3;Q14676-4	MDC1	54	0.000114713416422024	0.000177549316019014
-1.00298832140071	0.000151211051239633	0.000833280817808593	Q9BSF4	C19orf52	3	4.22143786137341e-06	1.87152585717143e-06	yes
-1.10097506473004	0.000151559459717429	0.00083369863748737	O00622	CYR61	9	3.7833757911304e-05	2.01738163299376e-05	yes
1.02876040133652	0.000152217622803246	0.0008358157967381	Q14781;Q14781-2	CBX2	11	2.61476934806085e-05	5.19039241480872e-05	yes
-0.679441447315192	0.000152843793622232	0.000837084056467266	Q96QE5;Q96QE5-4	TEFM	11	1.630976275585e-05	1.04522568656178e-05	yes
-0.54177022748595	0.000152995988248949	0.000837084056467266	Q9ULX6;Q9ULX6-2	AKAP8L	14	3.88224145484181e-05	2.59912999671641e-05
-0.794730755231308	0.000154223668936182	0.000842294255012733	Q9BQE4	VIMP	4	3.74481480976719e-05	2.02107850048322e-05	yes
0.759296904470322	0.000156136954601432	0.000850108317416317	O95544;O95544-2;O95544-3	NADK	7	1.0505458973733e-05	1.81957288992067e-05	yes
-0.653845088493485	0.000156210328609222	0.000850108317416317	Q86Y82	STX12	8	2.66519988953155e-05	1.80479332872434e-05	yes
1.23052926193048	0.000158136239464071	0.000858619215639846	P05413	FABP3	4	3.72641717573494e-06	9.86070866705014e-06	yes
0.79428709850944	0.000158335709591898	0.000858619215639846	Q15366-6		1	8.77620320086038e-07	1.37845916180573e-06	yes
-0.645557654015663	0.000159219481259649	0.000861883549830867	O15260;O15260-2;O15260-3	SURF4	4	5.68742199960187e-05	3.39748073690243e-05	yes
-0.834401064340721	0.000160223392814229	0.000864084159369146	Q16625-4;Q16625;Q16625-2;Q16625-3;Q16625-5	OCLN	14	0.000135506932586403	7.616744079349e-05	yes
0.777956533305525	0.000160337809952975	0.000864084159369146	Q8IY22;Q8IY22-3;Q8IY22-2	CMIP	10	9.85957315870537e-06	1.71944459051763e-05	yes
-0.525206978116015	0.000160473581122495	0.000864084159369146	Q8NA72;Q8NA72-3;Q8NA72-2	POC5	6	2.7665622029105e-05	1.95185530783754e-05
-0.701534501118155	0.000162081910321125	0.000871210528521406	Q5T440	IBA57	12	5.20293198175264e-05	3.23630939174655e-05	yes
-1.05123325964431	0.000163699750338371	0.000877264392535512	Q8WWA1-2;Q8WWA1	TMEM40	1	7.14073696163094e-07	3.72504594294232e-07	yes
-1.3671873564417	0.000164063932884706	0.000877264392535512	Q13253	NOG	1	7.20158912811431e-07	3.06115530575286e-07	yes
0.850630366335665	0.000164068684503552	0.000877264392535512	Q5VT66-2;Q5VT66;Q5VT66-3	MARC1	7	6.78884196785419e-06	1.18017401702607e-05	yes
-0.771675044568177	0.000165006888038175	0.000880741147462917	O15194-2;O15194	CTDSPL	3	6.2162888695873e-06	3.72394107178208e-06	yes
-0.629490282083763	0.000166206462346524	0.000885598451032335	P29992	GNA11	10	5.37275985047523e-05	3.32836049836614e-05	yes
-0.505973962117747	0.000167704271500752	0.000892025181735496	Q86YS6;Q86YS6-2	RAB43	4	1.82514993624063e-05	1.27153123602041e-05
0.795254213990009	0.000169288048788468	0.00089888607119461	Q9NZH0;Q9NZH0-2	GPRC5B	4	1.2540457074194e-05	2.1591068011437e-05	yes
-0.573866783751205	0.000170574572467353	0.000904147556966872	Q9BTV4	TMEM43	13	6.44162704270768e-05	4.34948764091753e-05
-0.569959555443042	0.000171917741488749	0.00090969057173017	Q14232;Q14232-2	EIF2B1	15	0.000129524112566834	8.70226082963313e-05
-0.489973462910318	0.000172473147715394	0.000910148246005886	Q15907;Q15907-2	RAB11B	14	0.000340323582724975	0.00024672115534516
0.506978222704274	0.000172687530574848	0.000910148246005886	Q13330;Q13330-3;Q13330-2	MTA1	30	0.000126311984402253	0.000177920944030305
-0.586771981721609	0.000172932533904442	0.000910148246005886	Q8NEN9	PDZD8	6	7.59859745646359e-06	5.25302105688196e-06	yes
0.721767635727359	0.000173512491938246	0.000910148246005886	Q6ZRY4;Q6ZRY4-2	RBPMS2	10	4.56276987723671e-05	7.30538907887449e-05	yes
-1.00154270575317	0.000173771400328238	0.000910148246005886	Q6IQ22	RAB12	12	5.68291080851977e-05	2.93843143436297e-05	yes
-0.484162149458446	0.000173789746085653	0.000910148246005886	Q9Y2L1;Q9Y2L1-2	DIS3	36	0.000244889622078714	0.000174091021111193
-0.813326136881384	0.000175121195857381	0.000915553406946741	Q8NI35-3;Q8NI35;Q8NI35-4;Q8NI35-2	INADL	19	2.23984391034941e-05	1.36379649102624e-05	yes
-1.02746583099185	0.000175488152890718	0.000915906248090255	P23769-2;P23769	GATA2	1	4.1047502350554e-07	1.87330935079843e-07	yes
0.573219119916707	0.000176654082516719	0.000920420773984343	P33991	MCM4	41	0.000468182423539509	0.000695810076684683
1.0843215725397	0.000178090035754955	0.000926324455693062	Q8N0X7	SPG20	23	0.000116431460617203	0.00026577107525169	yes
1.16613023089831	0.000179175494389207	0.000930009690506142	Q8TED9-3;Q8TED9-2;Q8TED9	AFAP1L1	1	7.89984453619686e-07	1.92494382393066e-06	yes
0.544424627265045	0.000179406696989158	0.000930009690506142	O95672-2;O95672	ECEL1	3	1.40471811572936e-05	2.00245213601731e-05
-1.05473892223261	0.00018031409359438	0.00093196161667585	Q6ZVD8;Q6ZVD8-3;Q6ZVD8-2	PHLPP2	3	4.28966043293913e-06	2.15669109238382e-06	yes
0.494885944713867	0.000180520392658593	0.00093196161667585	O15484	CAPN5	14	3.65931604034091e-05	5.13271933305067e-05
0.732273686003306	0.000180697392043911	0.00093196161667585	Q9BRK0;Q9BRK0-2	REEP2	2	1.99780602794012e-06	3.28945197451111e-06	yes
-1.11616259424364	0.00018110074576253	0.000932469485365197	Q96K37;Q96K37-2	SLC35E1	4	5.26369696399413e-06	2.19123534071654e-06	yes
-0.775804690121039	0.000182218767384241	0.000936649215470113	Q5H8A4-4;Q5H8A4-2;Q5H8A4;Q5H8A4-5;Q5H8A4-6;Q5H8A4-3	PIGG	6	6.64172272594894e-06	3.97769754469226e-06	yes
0.562159412638031	0.000185150369465468	0.000950121527236988	P30038;P30038-2;P30038-3	ALDH4A1	22	0.000138823215085631	0.000203390011111307
0.537407126015347	0.000185676365375852	0.000951224724267488	Q14444;Q14444-2	CAPRIN1	19	0.000204784098467956	0.000308479431767552
-1.18541961906224	0.000186137741144535	0.000951993734648969	P12273	PIP	2	9.04264060633804e-07	3.83525608505665e-07	yes
-0.525855506559721	0.000186942429675403	0.000954513104908206	Q3KQU3-4;Q3KQU3;Q3KQU3-2;Q3KQU3-3	MAP7D1	10	2.09806598841938e-05	1.48670230056813e-05
-0.742747747054476	0.000188003329657833	0.000958330092135721	O00458-2;O00458	IFRD1	9	4.19903095046715e-05	2.43842175895013e-05	yes
-0.539139956686827	0.000189075248304335	0.000960594430570327	Q13795-2;Q13795;Q13795-4;Q13795-3	ARFRP1	8	1.84836888312536e-05	1.28090293027256e-05
-0.818984834302163	0.000189075701635858	0.000960594430570327	Q9BV81	EMC6	2	8.09509231828312e-06	4.39715611954555e-06	yes
-0.797751921232009	0.000189982259532434	0.000963599511924016	Q9H2G4	TSPYL2	2	1.55065172668317e-06	8.43541349178156e-07	yes
1.2103415108567	0.000190835376396587	0.000965761338250421	Q86V88;Q86V88-3;Q86V88-2	MDP1	2	2.32346749500455e-06	4.93890728564912e-06	yes
-0.7437711150385	0.00019116569935329	0.000965761338250421	Q9NX24	NHP2	10	7.47679531045886e-05	4.6265067917747e-05	yes
-0.708935908464216	0.000191355788807237	0.000965761338250421	P08754	GNAI3	11	8.68924091004329e-05	5.15770260142536e-05	yes
-1.39068978892503	0.000194175189851094	0.000978376206227668	Q15063-7;Q15063-6;Q15063-4;Q15063-2;Q15063-3;Q15063-5;Q15063	POSTN	1	1.14211842336943e-07	4.40346622832336e-08	yes
0.944000329854283	0.00019503506618592	0.00098002715986408	Q8ND90	PNMA1	5	1.34528303016003e-06	2.53467479666005e-06	yes
0.80406567172154	0.00019514371538822	0.00098002715986408	P13929;P13929-2;P13929-3	ENO3	8	8.6212113191853e-06	1.52942875734035e-05	yes
-2.93067445564944	0.000196009126691443	0.000982759597057423	P10451-4;P10451;P10451-2;P10451-3;CON__P31096	SPP1	8	0.000115849712970071	1.0383609697678e-05	yes
0.480150164161007	0.000196899973042478	0.000985610408799152	P55809;Q9BYC2	OXCT1	16	0.000166085108039922	0.000233102605306337
-0.760473878511595	0.000197447432881122	0.00098673584346236	Q66K79-3;Q66K79-2;Q66K79	CPZ	4	4.07740890404956e-06	2.38568200616027e-06	yes
-0.789808637234678	0.00019866365635005	0.00098961801420078	Q9UHA4;Q9UHA4-2	LAMTOR3	3	1.55378006181991e-05	8.35440593092285e-06	yes
-1.67652721015829	0.000198671297669323	0.00098961801420078	Q09666;Q09666-2	AHNAK	209	0.00377791123900144	0.00126204040096142	yes
0.684952127235476	0.000202011508018174	0.00100462002296098	Q9BUT1;Q9BUT1-3;Q9BUT1-2	BDH2	6	3.88914278959297e-05	6.22176326899082e-05
-1.0331706958003	0.000203670408653915	0.00101052843725256	P48507;P48507-2	GCLM	10	4.18952922978851e-05	1.8869112216262e-05
0.579753067938812	0.000204051690538075	0.00101052843725256	Q8TBF2;Q8TBF2-3;Q8TBF2-4;Q8TBF2-2;Q8TBF2-6;Q8TBF2-7	FAM213B	5	8.36231437940904e-06	1.26865409153783e-05
1.23354911140471	0.000204190804244534	0.00101052843725256	Q9UJ98-2;Q9UJ98-3;Q9UJ98;P0CL83	STAG3	3	1.20273009690987e-06	2.96699445751597e-06
-0.658928136654068	0.000205101992307169	0.00101339805140934	Q04446	GBE1	16	7.26798107731405e-05	4.69193704607546e-05
-0.627399632749458	0.000205792319179635	0.00101516890543742	Q9UQC2-2;Q9UQC2	GAB2	8	9.80069394690174e-06	6.31037705910469e-06
-0.600808869480648	0.000206484640376876	0.00101694387834928	Q9UBW8	COPS7A	8	2.86053898621337e-05	1.81263436887031e-05
0.63791053764875	0.000207211546350837	0.00101699113916272	O14618	CCS	6	1.35602005339956e-05	2.14566805279307e-05
-1.36420070738146	0.000207410351000617	0.00101699113916272	Q9HCH5-15;Q9HCH5-4;Q9HCH5-9;Q9HCH5-2;Q9HCH5-12;Q9HCH5-14;Q9HCH5-6;Q9HCH5;Q9HCH5-13;Q9HCH5-11;Q9HCH5-7;Q9HCH5-8	SYTL2	4	3.46362261903726e-06	1.32215284866768e-06
-2.13727999568336	0.000207636562336867	0.00101699113916272	P05187;P09923	ALPP	1	7.02535816425063e-07	1.84417390350775e-07
1.4055046350873	0.000208247732531633	0.00101699113916272	Q9BW62	KATNAL1	4	4.05031605323895e-06	9.39619442280217e-06
-1.52672595325226	0.000208489469927451	0.00101699113916272	P13640	MT1G	1	1.59079049801481e-05	6.26683147714668e-06
-0.607565604835519	0.000208805871804855	0.00101699113916272	Q96AE7;Q96AE7-2	TTC17	14	3.26060740038837e-05	2.1536280900197e-05
0.90694406520646	0.000208821868709374	0.00101699113916272	Q13541	EIF4EBP1	3	6.24549317642861e-06	1.19312756462215e-05
0.561706160447407	0.000211390426211576	0.00102621947877708	P78347-2;P78347-4;P78347-3;P78347;P78347-5;Q86UP8-3;Q86UP8;Q6EKJ0;Q86UP8-4;Q86UP8-2;Q6EKJ0-2;Q86UP8-5	GTF2I	49	0.000416905303655394	0.000638656821153845
0.730703159725717	0.000211572458677264	0.00102621947877708	Q9Y467;Q14586;Q9H165-6;Q9C0K0-2;Q9H165;Q9C0K0	SALL2	28	9.59088683905012e-05	0.000166259775721657
0.603584724175551	0.000211723360299659	0.00102621947877708	Q9Y530	OARD1	9	2.94287118474066e-05	4.40287347699494e-05
0.559851489400075	0.000215457452401923	0.00104266615606474	Q9NXX6;Q9NXX6-2	NSMCE4A	7	9.90537115982586e-06	1.4956364196711e-05
-0.524816041914556	0.000216052949213043	0.00104301822648316	Q13425;Q13425-2	SNTB2	13	3.59190887092804e-05	2.44437753447163e-05
-1.16078475014416	0.000216488236730433	0.00104301822648316	Q9NP84-2;Q9NP84	TNFRSF12A	1	1.00807620071652e-06	4.46661241968668e-07
0.857963364847349	0.000216553290957102	0.00104301822648316	Q86WP2-3;Q86WP2;Q86WP2-2;Q86WP2-4	GPBP1	4	3.3810872541942e-06	6.27521196393818e-06
-0.762096020901611	0.000217329423487862	0.00104511058702647	Q9UKE5-2;Q9UKE5;Q9UKE5-6;Q9UKE5-4	TNIK	16	6.33058314306673e-05	3.8211564827936e-05
-0.681543079884992	0.000217936692377661	0.001046385608371	Q8N3X6-3;Q8N3X6	LCORL	1	5.29428586660959e-07	3.21725517213984e-07
0.550792243717231	0.000218501841309364	0.00104739662306163	Q8WYH8-2;Q8WYH8	ING5	3	7.70173574933026e-06	1.13002289568068e-05
-0.723927240489356	0.000219060203966915	0.00104739662306163	Q14493;Q14493-2	SLBP	2	6.56329567534345e-06	4.05509169353168e-06
-0.864107858065331	0.000219174643307985	0.00104739662306163	P04733	MT1F	1	5.25183821939692e-06	2.94433210490353e-06
-0.7334946961619	0.000220019535072797	0.00104909900696098	Q9NX01	TXNL4B	2	5.5675349730306e-06	3.15920809014338e-06
-0.545542511186255	0.000220216912348568	0.00104909900696098	Q9Y383;Q9Y383-3;Q9Y383-2;Q96HJ9-2	LUC7L2;C7orf55	15	0.000245710565149216	0.000174112338132436
0.484034230618849	0.000220727126896262	0.00104989428643205	Q6IQ32	ADNP2	9	4.06628828539583e-05	5.73561452407512e-05
-0.824621527054904	0.000221657461353756	0.0010526823043374	P01033	TIMP1	4	6.93429539208313e-06	3.76968822530487e-06
-0.593832545807884	0.000222419610680691	0.00105466418085231	Q13557-8;Q13557-12;Q13557-10;Q13557;Q13557-6;Q13557-11;Q13557-9;Q13557-5;Q13557-3;Q13557-4;Q9UQM7;Q9UQM7-2	CAMK2D	16	9.56232458020247e-05	5.9952640028141e-05
1.49244573751878	0.00022439258087332	0.00106046528517937	Q969S8-5;Q969S8-2;Q969S8-4;Q969S8	HDAC10	1	8.93468226688864e-08	2.50886986582081e-07
0.759304208386853	0.000224565823527526	0.00106046528517937	Q96S19;Q96S19-3;Q96S19-5;Q96S19-4;Q96S19-2;Q96S19-6	C16orf13	7	7.9167816272724e-06	1.349677588624e-05
-0.577153190894503	0.000225023929782962	0.00106046528517937	Q86X95-2;Q86X95	CIR1	2	4.24524082646095e-06	2.95218728902573e-06
-1.08883588425758	0.000225043835363128	0.00106046528517937	Q6N075;Q6N075-2	MFSD5	1	6.70084239706976e-07	3.2529258442279e-07
-0.580959657693255	0.000225376680494587	0.00106046528517937	Q9H3C7-2;Q9H3C7-3;Q9H3C7	GGNBP2	3	3.53207392869934e-06	2.38916926373315e-06
-0.578638985907285	0.000226319010922988	0.00106326344426239	Q9UP95-5;Q9UP95-2;Q9UP95-6;Q9UP95;Q9UP95-3;Q9UP95-7;Q9UP95-4	SLC12A4	12	4.23118273355621e-05	3.01356067515827e-05
-0.620661625770738	0.000228070305490674	0.0010698477642653	P27816-5	MAP4	1	2.46681368993762e-06	1.51988324205124e-06
-0.531949542213303	0.000228506907869812	0.00107025431417471	Q6XZF7;Q6XZF7-2	DNMBP	28	5.57755695897547e-05	3.85223534863598e-05
1.00645651430719	0.000229614138841618	0.00107336905238396	P55211-4;P55211	CASP9	3	2.51234271645787e-06	4.83015899080127e-06
0.83714119791016	0.000229873831458809	0.00107336905238396	O00418	EEF2K	8	9.89708179574453e-06	1.65536248427525e-05
0.79910143060934	0.000230416723672287	0.00107426392667482	Q9Y2K5;Q9Y2K5-3;Q9Y2K5-2	R3HDM2	2	1.02084377960337e-06	1.75454732221293e-06
1.14598971754851	0.000231263102368524	0.00107656885775248	P14174	MIF	6	1.96839705834665e-05	4.74272803784326e-05
0.712091950460183	0.000232034584912226	0.00107723971430726	Q86WR0;Q86WR0-2	CCDC25	10	8.36176104931612e-05	0.000133584914390234
-0.879035886203129	0.000232111648354989	0.00107723971430726	O43657	TSPAN6	4	1.12525891792721e-05	6.51541302905788e-06
-1.640427065155	0.000232798058829712	0.00107878836543303	Q13530-2;Q13530	SERINC3	5	7.35712445489921e-06	2.06246840709321e-06
0.889943107427421	0.000236611571654232	0.00109480142921437	P22748;P22748-2	CA4	6	8.87190116370412e-06	1.49295279206474e-05
-0.547944237618846	0.000237737330723836	0.00109722822507641	Q13595-4;Q13595-3;Q13595;Q13595-2	TRA2A	6	6.17677300677824e-05	4.04237597870971e-05
0.593298276842125	0.000237853564600447	0.00109722822507641	O60869;O60869-2;O60869-3	EDF1	13	0.000118697891704552	0.00017586938317123
0.622295278388519	0.000238387620980734	0.00109803568658592	Q8TAV0;Q8TAV0-2;Q8TAV0-3;Q8TAV0-5;Q8TAV0-4	FAM76A	5	8.35697955588512e-06	1.28079094295454e-05
0.562120917477553	0.00023984567383957	0.00110309033385079	Q9H6X2-5;Q9H6X2;Q9H6X2-4;Q9H6X2-6;Q9H6X2-2;Q9H6X2-3	ANTXR1	5	4.55691582744163e-06	6.78997189204418e-06
0.825333021988596	0.000240316954690647	0.00110359828694301	Q9ULM0	PLEKHH1	2	2.02811700595964e-07	3.79165627579268e-07
0.8945011560308	0.000242617639509957	0.00111249322290403	Q9BQ69	MACROD1	6	5.39271179389092e-06	1.09183656538904e-05
0.734359563433516	0.000243514709347044	0.00111493505904947	Q5VUM1	SDHAF4	4	2.40058249231081e-05	3.89190964220605e-05
0.877093655705846	0.000244113815191651	0.00111536603885824	O60513	B4GALT4	11	4.67936247046688e-05	9.34325376707449e-05
0.568227266461443	0.00024473973020048	0.00111536603885824	Q6PJI9;Q6PJI9-3;Q6PJI9-4;Q6PJI9-2	WDR59	14	1.27822376528078e-05	1.93125646406154e-05
-1.29770330162389	0.000245263596547512	0.00111536603885824	P17655;P17655-2	CAPN2	15	4.1799446765119e-05	1.58936154204798e-05
0.83211446979287	0.000245681787354328	0.00111536603885824	Q8N4N8	KIF2B	1	1.41114853630506e-05	2.35111969618182e-05
0.53146674596528	0.000245717430145683	0.00111536603885824	P46937-6;P46937-7;P46937;P46937-9;P46937-5;P46937-3;P46937-2;P46937-8;P46937-4	YAP1	13	4.12988069959692e-05	6.17535890897187e-05
1.63758431698157	0.000245796943677051	0.00111536603885824	P21266	GSTM3	5	1.94317322613282e-06	6.01682595433766e-06
1.05444296914832	0.000248108123605692	0.00112272573938593	Q8N3Y3	GYLTL1B	7	3.82463198512869e-06	7.67805101726457e-06
0.49739915976652	0.00024816289560406	0.00112272573938593	Q16204	CCDC6	20	0.000115123958371325	0.000156700238561527
0.736958991495659	0.000248520096229195	0.00112272573938593	Q9UIF7-6;Q9UIF7-5;Q9UIF7-4;Q9UIF7-3;Q9UIF7-2;Q9UIF7	MUTYH	7	4.97329734312632e-06	7.98163089039983e-06
1.54457777671599	0.000249226531405125	0.00112425651842392	P16402	HIST1H1D	5	0.000235612064797838	0.000635495553388921
1.31056341861218	0.000250501016387691	0.00112792338103229	O15075;O15075-2;O43602	DCLK1	19	3.67925525647953e-05	0.000104473745852267
-0.545424472676248	0.000250776985267989	0.00112792338103229	Q9P021	CRIPT	3	9.3469182196302e-06	6.12979691857564e-06
0.460991468013557	0.000251428612951319	0.00112919363768823	Q9ULU4-13;Q9ULU4-22;Q9ULU4-9;Q9ULU4-8;Q9ULU4-6		44	0.000129407034833883	0.000178025864260956
0.814333125615292	0.000254064040925865	0.00113935657147359	O15060	ZBTB39	3	4.01958825800091e-06	6.80246278976962e-06
-0.606375248713318	0.000255293697269008	0.00114192275691438	Q9UQQ2	SH2B3	1	6.44432156514869e-07	4.2906932522226e-07
0.863607442739734	0.000255717960299843	0.00114192275691438	P61266-2;P61266	STX1B	4	2.39689748053356e-06	4.02064270002678e-06
-1.00616321011461	0.000255756373086709	0.00114192275691438	Q13951	CBFB	1	4.37743665581732e-06	2.04786668239148e-06
-1.5670489177125	0.000256783288130259	0.0011448365201503	Q02833-3;Q02833-2;Q02833	RASSF7	1	4.70736317051638e-06	1.67135588228468e-06
-0.616262427264933	0.000257341725056013	0.00114526395308435	Q9Y6M7-13;Q9Y6M7-6;Q9Y6M7-7;Q9Y6M7-8;Q9Y6M7-9;Q9Y6M7-12;Q9Y6M7-2;Q9Y6M7-3;Q9Y6M7;Q9Y6M7-4;Q9Y6M7-5;Q9Y6M7-14;Q9Y6M7-11;Q9Y6M7-10;Q2Y0W8-5;Q2Y0W8-3;Q2Y0W8-2;Q6U841-2;Q2Y0W8;Q6U841-3;Q6U841;Q2Y0W8-4	SLC4A7	23	0.000297053420637545	0.000204394908977938
-1.61178081552484	0.000257662395481497	0.00114526395308435	Q14764	MVP	4	2.23036856454987e-06	8.61813630315538e-07
0.742107788498798	0.000258002538265226	0.00114526395308435	Q02252-2;Q02252	ALDH6A1	18	5.7030662595374e-05	8.8855150132015e-05
1.36062025467975	0.00025917235734424	0.00114878940913846	Q86UL8-2;Q86UL8	MAGI2	8	2.46206386265776e-06	5.99784435610837e-06
-1.48683807104422	0.000260943636665086	0.00115496679404136	Q8WV19	SFT2D1	1	3.61133235625845e-07	1.15254506336022e-07
-0.571929220752099	0.000261937980656822	0.00115734799933473	Q8NCG7-2;Q8NCG7-4;Q8NCG7	DAGLB	12	5.41471465308945e-05	3.74284952645083e-05
-0.551447220710974	0.000262238447393523	0.00115734799933473	Q4KMQ2-3;Q4KMQ2;Q4KMQ2-2;Q4KMQ2-4	ANO6	17	0.000110332514997937	7.31507603882138e-05
0.918732506354845	0.000262930384765416	0.00115872970708	Q9Y467-3	SALL2	1	1.55322130003088e-06	2.9098900116905e-06
0.754880442067688	0.000263956644114276	0.00116033484316762	P27348	YWHAQ	11	0.000182584625530298	0.000320897935397615
-0.836118123703785	0.000264053384481467	0.00116033484316762	Q92556;Q92556-3;Q92556-2	ELMO1	8	1.51750357755727e-05	7.93351634131786e-06
-0.5840193086096	0.000265027021502446	0.00116049966419285	Q9UL25	RAB21	9	5.09471377341317e-05	3.33421320644625e-05
1.23372175845993	0.000265191960663286	0.00116049966419285	Q13542	EIF4EBP2	3	1.95161271364566e-07	5.30523032058779e-07
0.852784183617599	0.000265437220796745	0.00116049966419285	Q9P0W2;Q9P0W2-2;Q9P0W2-3	HMG20B	6	7.47628075530162e-06	1.31910055585178e-05
-2.31526955902597	0.000265608655980213	0.00116049966419285	Q1L5Z9	LONRF2	1	1.8369399046991e-07	3.74079425338989e-08
-0.502889110868843	0.000266600870489081	0.00116067039741523	Q2TAA5	ALG11	8	1.28174464077137e-05	8.98847186998163e-06
0.477023151607668	0.000266647786242393	0.00116067039741523	Q9H329-2;Q9H329	EPB41L4B	6	9.35674718819268e-06	1.30694983830139e-05
-0.816039360223307	0.000266786222724712	0.00116067039741523	P48960-2;P48960-3;P48960	CD97	5	5.49986961097246e-06	3.21970245733263e-06
-1.10093011108799	0.000270061558429237	0.00117325103292615	Q9Y256	RCE1	3	2.63472281689311e-06	1.30686295489313e-06
-0.526886140821691	0.000270968135492094	0.00117551977912893	Q86XI6	PPP1R3B	4	8.15435236219661e-06	5.65673108823585e-06
1.47389601330737	0.000272443761598291	0.001180247262371	Q9NZC7-3;Q9NZC7-5;Q9NZC7-2;Q9NZC7;Q9NZC7-7;Q9NZC7-6	WWOX	2	2.26317250498906e-06	6.64346879120492e-06
0.769870838540071	0.000273219083917067	0.00118193189360149	O43813	LANCL1	6	8.00878670571252e-06	1.39835480761949e-05
-0.477467566386006	0.000275939554424738	0.00119086399117224	Q96PC5-7;Q96PC5;Q96PC5-8;Q96PC5-10;Q96PC5-9;Q96PC5-12;Q96PC5-14;Q96PC5-11;Q96PC5-5;Q96PC5-13;Q96PC5-6;A4D2H0;Q86UF2;A4FU28;Q8IX94;P0CG41;Q8IX95	MIA2	22	9.49566443498253e-05	6.96563656974425e-05
0.723094444326275	0.000276083190240209	0.00119086399117224	Q8NBT2;Q8NBT2-2	SPC24	8	3.48447278460633e-05	5.55718447783764e-05
0.735276224093375	0.000276451962492804	0.00119086399117224	Q9P2H3-3;Q8IWR1;Q9P2H3-2;Q9P2H3	IFT80;TRIM59	7	7.19328416176477e-06	1.18693517720728e-05
-0.590760390763355	0.000276927735301895	0.0011912356670002	Q9H0U9	TSPYL1	8	2.92424408503955e-05	1.86466238542055e-05
0.704928766083618	0.00027788533189748	0.0011932627592313	O14519;O14519-2;O75956	CDK2AP1	4	9.94842113418788e-06	1.60458635899678e-05
-0.576032940485456	0.000278179281981805	0.0011932627592313	Q9UHQ9	CYB5R1	14	0.000126235523198142	8.24543961104899e-05
1.19910993510628	0.000279602759414942	0.00119746774573659	Q13370	PDE3B	1	2.76778737680788e-07	5.49836489397984e-07
0.855025305406613	0.000279942625407658	0.00119746774573659	Q9ULR3	PPM1H	7	7.34173246179371e-06	1.34761231560957e-05
0.565539591374652	0.000280445725544202	0.00119794433361076	P28908;P28908-3;P28908-2	TNFRSF8	10	1.23116518909581e-05	1.75553385860244e-05
0.761401800393151	0.000281904950302045	0.00120249805184519	P40424-2;P40424-3;P40424	PBX1	3	6.07188975590589e-06	1.08702924215253e-05
-1.34831716451709	0.000282396099260611	0.0012027811465641	Q96BT3-2;Q96BT3	CENPT	2	4.66663441420966e-07	1.68159573411625e-07
1.10105470650348	0.000283127793556095	0.0012027811465641	Q13642-1;Q13642-5;Q13642-4;Q13642;Q13642-3	FHL1	14	4.29366676928598e-05	0.000105671516468555
1.25645473673015	0.000283507237840395	0.0012027811465641	Q86UX2-4;Q86UX2-2;Q86UX2-3;Q86UX2	ITIH5	1	2.49831997097268e-07	5.91813983749283e-07
-0.565737401002615	0.000283544378721911	0.0012027811465641	O60271-4;O60271-2;O60271;O60271-9;O60271-5;O60271-3;Q9UPT6;Q9UPT6-2	SPAG9	41	0.000152834620234336	9.84486905930205e-05
0.703539359130936	0.000286875523360114	0.00121522622311196	P00568;Q9Y6K8-2	AK1	11	3.47352267975305e-05	5.68039664221105e-05
0.692700418644206	0.000289259254582446	0.00122362911010979	Q9UJY4	GGA2	8	1.7649320218581e-05	2.75891181447061e-05
-0.618309524510536	0.000291792635407455	0.00123264096046893	Q96SU4-2;Q96SU4-6;Q96SU4-7;Q96SU4;Q96SU4-3;Q96SU4-5;Q96SU4-4	OSBPL9	20	9.95481394691595e-05	6.58309846581302e-05
-0.941479556554279	0.000293980089940865	0.00124016864444577	P0DPD7		2	8.52082631248776e-06	4.24033281837052e-06
-0.52672098607978	0.000294900746152933	0.00124233890447442	Q8WW59	SPRYD4	10	2.80487435497711e-05	1.90615214058525e-05
1.48205244050499	0.000295852185117173	0.00124463269527208	P0C024;P0C024-2;P0C024-3	NUDT7	2	2.96143607455074e-07	8.33638104988277e-07
0.492023761974794	0.000301088621683094	0.00126492215465974	Q96EA4;Q96EA4-3;Q96EA4-2	SPDL1	17	2.3227289243038e-05	3.33071424658645e-05
-0.686954644419169	0.000301860428350111	0.00126642504486023	Q96HS1;Q96HS1-2	PGAM5	16	0.000260651070091377	0.000166177997074684
0.426077514293318	0.00030271890438612	0.00126828693206818	O75717;O75717-2	WDHD1	45	0.000205591260757378	0.000273036199648854
-0.952186040861325	0.000303454375687385	0.0012696290831217	Q96D31-2;Q96D31	ORAI1	1	6.01692410081434e-07	2.93753876152137e-07
-0.568674024598096	0.000304170847031508	0.00126965695792411	Q8TEV9;Q8TEV9-2	SMCR8	5	7.55276146742538e-06	5.05693525204975e-06
-0.536577199608452	0.000304291300809126	0.00126965695792411	Q6P4I2	WDR73	5	3.51297834316944e-06	2.40596944766333e-06
-0.511244730065241	0.000304857757686422	0.00126985767547269	Q8TBN0	RAB3IL1	1	2.71678677841337e-07	1.8916215667999e-07
0.513548390369979	0.000305169799629541	0.00126985767547269	P27540-2;P27540-3;P27540-4;P27540	ARNT	2	1.54929500951453e-06	2.31224486166267e-06
-0.820323337658692	0.000305951001194596	0.00127137860648472	A6NCL7	ANKRD33B	6	1.04321346234803e-05	6.19174258465058e-06
-0.845490325514902	0.000307531428557208	0.00127532275355257	Q9Y281;Q9Y281-3	CFL2	6	1.17214216503284e-05	6.02836410667647e-06
-0.512195291434587	0.000308046629930347	0.00127532275355257	Q7Z6M4	MTERF4	9	2.50905464317085e-05	1.71034143244874e-05
-0.780990006037541	0.000308151092425636	0.00127532275355257	Q8N357	SLC35F6	2	6.52805730442183e-06	3.65314396027158e-06
0.662664878810488	0.00031214714361874	0.00129011516508986	O60504-2;O60504	SORBS3	11	2.71706564153416e-05	4.13256269937376e-05
-1.39086888387727	0.000313912635939449	0.00129566111378595	P22352	GPX3	2	1.96435539580685e-06	7.31301145187539e-07
0.920730703188288	0.000317361034012508	0.00130392844643749	Q9HBG6-11;Q9HBG6-10;Q9HBG6-9;Q9HBG6-4;Q9HBG6-3;Q9HBG6-6;Q9HBG6;Q9HBG6-5;Q9HBG6-7;Q9HBG6-8	IFT122	4	4.81687936640119e-06	9.67376143844325e-06
-0.557529359123058	0.000317436655959696	0.00130392844643749	Q8IY47	KBTBD2	5	6.18804048509862e-06	4.27470221416457e-06
-0.590012571961376	0.000317511652742149	0.00130392844643749	Q9Y277;Q9Y277-2	VDAC3	16	0.000713809722833282	0.000477038597748249
-0.607093703973635	0.000317620992017343	0.00130392844643749	Q8N4V1;Q8N4V1-2	MMGT1	3	1.88530334115725e-05	1.24467068403508e-05
-0.49884068193458	0.000318766334323576	0.00130687622028882	Q92615	LARP4B	15	5.84490409120021e-05	3.99666579281396e-05
0.59333332136311	0.000321290776158767	0.00131546255647498	O75164;O75164-2	KDM4A	12	1.87563511694187e-05	2.89704267024928e-05
-1.40484515622787	0.000321827946986748	0.00131579858949335	Q96DW6	SLC25A38	2	6.56865519877525e-07	2.09217658630266e-07
0.573495348837502	0.000322233285434682	0.00131579858949335	Q86W34;Q86W34-5	AMZ2	4	4.28431309939643e-06	6.40294303154063e-06
-0.449908472308831	0.000324146233690019	0.0013205549305112	Q96GY3	LIN37	1	1.212581021716e-06	8.66688900589506e-07
-0.458604500474488	0.000324454385736173	0.0013205549305112	Q9Y2X0-2;Q9Y2X0-3;Q9Y2X0;Q9Y2X0-5;Q9Y2X0-4	MED16	15	5.15940279882461e-05	3.74274121284387e-05
-0.506337387428355	0.000324873808026364	0.0013205549305112	Q12907	LMAN2	19	0.0003666561803895	0.000249018899053993
-1.09611947012904	0.000325416923273102	0.0013205549305112	P16070;P16070-16;P16070-5;P16070-7;P16070-3;P16070-4;P16070-6;P16070-17;P16070-8;P16070-10;P16070-11;P16070-13;P16070-14;P16070-12;P16070-18;P16070-15;P16070-9;P16070-19	CD44	9	0.000137276719485608	5.80646756863561e-05
-0.481564545353618	0.000325556958193948	0.0013205549305112	Q5VW38;Q5VW38-2;Q5VW38-3	GPR107	7	7.842407233704e-05	5.68217256131694e-05
0.674903861356369	0.00032675945664107	0.0013233914598292	Q5UIP0;Q5UIP0-2	RIF1	85	0.000450012985046646	0.00073381640810125
-0.533623140456988	0.000327121650141482	0.0013233914598292	Q4ZIN3-2;Q4ZIN3	TMEM259	3	6.46496922581288e-06	4.39488306140653e-06
0.911763357471923	0.000332667545788726	0.0013440498899456	Q6PCB7;Q6PCB7-2	SLC27A1	4	2.62664608375818e-06	5.00487225496435e-06
0.904760037323883	0.000333248742952015	0.00134462180329995	Q8NBT0-2;Q8NBT0-3;Q8NBT0	POC1A	3	2.18667500859901e-06	4.19629401887873e-06
0.521177046779142	0.000335637781021238	0.00135247703706091	Q9H0L4	CSTF2T	9	3.2222746647275e-05	4.86908873113773e-05
0.477038584272404	0.000336619645287852	0.00135464875012077	Q8WWV3;Q8WWV3-2;Q8WWV3-3	RTN4IP1	13	4.94604911684911e-05	6.8184063750816e-05
0.633065251048391	0.000337981290284863	0.00135834108798684	Q9NRY6	PLSCR3	1	4.5177035536787e-07	6.83714359292806e-07
0.754950632689393	0.000338824992376441	0.0013587445153504	Q9BW71;Q9BW71-2;Q9BW71-3	HIRIP3	4	3.69958174816968e-06	6.50201488806633e-06
-0.760546050932787	0.000338970190245723	0.0013587445153504	P55058-3;P55058-2;P55058;P55058-4	PLTP	7	5.71858025225169e-06	3.51055860548618e-06
-0.543201855872708	0.000340768292807766	0.00136416422124021	P41217-2;P41217;P41217-3	CD200	2	1.87193949614022e-05	1.29894652285935e-05
0.963656082303422	0.000341311135519927	0.0013645512682583	Q96RR4-6;Q96RR4-5;Q96RR4-2;Q96RR4-3;Q96RR4-4;Q96RR4-7;Q96RR4	CAMKK2	5	3.57876339153926e-06	6.73304779539856e-06
0.576938873447518	0.000342238039392908	0.00136551679740366	P62166-2;P62166	NCS1	6	1.3409953393734e-05	1.99997548346446e-05
-0.540567471641696	0.000342445588522523	0.00136551679740366	Q9NPF5	DMAP1	15	5.07911892462911e-05	3.5758117144371e-05
0.468694285932637	0.000344106378989757	0.00137035263252519	Q8IZ73;Q8IZ73-2	RPUSD2	14	2.16507023867316e-05	2.8672640920423e-05
0.440507441036135	0.000346165167256039	0.00137675879684885	Q15643-2;Q15643	TRIP11	34	5.59521188000906e-05	7.56683075540754e-05
-0.550006941947874	0.000346749143483094	0.00137729035663132	O94766-2;O94766	B3GAT3	6	1.12416594644145e-05	7.3454954839687e-06
-1.2753260327385	0.000348784953454218	0.00138357975321106	Q9Y4C5;Q9Y4C5-2	CHST2	9	1.1697274767581e-05	5.36703615119713e-06
0.736427930384474	0.00034928495499949	0.00138376841647008	P35080-2	PFN2	10	9.21990412269805e-05	0.000148608506024144
0.581667480169673	0.000351308101767169	0.00138998305680335	Q96K83	ZNF521	1	3.39225293440709e-05	5.04044468676415e-05
-1.48838631212837	0.000352691504923159	0.00139305545535853	O14713-2;O14713	ITGB1BP1	1	5.38291921301348e-07	1.82917283448928e-07
0.714679003789934	0.000352995584489152	0.00139305545535853	Q15126	PMVK	9	2.89010230904312e-05	4.88324128576937e-05
1.258533626575	0.000356886111868906	0.00140659400295859	Q92485;Q92485-2	SMPDL3B	12	2.36431475173588e-05	5.54207815967075e-05
0.782504221409473	0.000357994936914124	0.0014091482985327	Q92870-3;Q92870;Q92870-4	APBB2	1	6.50943258953186e-06	1.14991514804143e-05
1.31781148935856	0.000358697433567898	0.00141009868397072	P50479;P50479-2	PDLIM4	4	5.28974156422655e-06	1.52459256896973e-05
-0.463458439643448	0.000361626483415392	0.00141644499212039	Q08722-2;Q08722-3;Q08722-4;Q08722	CD47	3	1.47987472725356e-05	1.0773665638708e-05
0.701520691273353	0.000361681156953232	0.00141644499212039	Q99569-2;Q99569;Q9UQB3-2;Q9UQB3	PKP4	13	1.05775197517182e-05	1.6511002355824e-05
0.972839140696578	0.00036170116890869	0.00141644499212039	P00374;P00374-2;Q86XF0	DHFR	9	2.42725749213297e-05	4.78399830889562e-05
0.509272854717206	0.000363027089969756	0.00141981943347663	Q13315	ATM	36	4.34610016709271e-05	6.37995288249451e-05
1.61093394464097	0.000367068480588225	0.00143379204656417	P02751;P02751-7;P02751-1;P02751-6;P02751-3;P02751-17;P02751-5;P02751-8;P02751-11;P02751-14;P02751-13;P02751-9;P02751-10;P02751-4;P02751-12;P02751-16;P02751-2	FN1	56	9.57739793636119e-05	0.000352122490175546
0.55626304067444	0.000367656107772806	0.00143425561039031	P46976-2;P46976;P46976-3	GYG1	12	5.32340353320816e-05	7.55838881830978e-05
0.713810882739528	0.000369154366555112	0.00143826591377657	Q9P1U1;Q9P1U1-2;Q9P1U1-3	ACTR3B	5	1.49333780947936e-06	2.44110220958407e-06
0.481915015229159	0.000373235632587549	0.00145231688880535	P33992	MCM5	47	0.000447859296661647	0.000616859894337741
-0.539280107400805	0.000374300516920064	0.00145460986780496	P35606;P35606-2	COPB2	48	0.000439343859331509	0.000300438577850129
-0.791397044398912	0.000375545213499693	0.00145759492816574	P78381-5;P78381-2;P78381;P78381-4	SLC35A2	2	1.39060286107382e-05	7.37763957426295e-06
1.12558389406188	0.000376290095283685	0.00145863496096482	Q8WWX9	SELM	2	2.62093407847269e-06	6.00087145585102e-06
0.431625797149353	0.000380739803866972	0.00147401541541768	Q96AT1	KIAA1143	7	2.41842719476068e-05	3.25405149676483e-05
-0.734726513095189	0.000385412373877822	0.00149021868752019	Q9NP58-4;Q9NP58;Q2M3G0-1;Q2M3G0	ABCB6	13	2.3700043661646e-05	1.48256320116176e-05
-0.624478898245122	0.000386415821755569	0.00149221208725112	P82914	MRPS15	9	0.000159719849405553	0.000101160179874576
0.617470275752039	0.000387324072832418	0.00149383330402317	P28799;P28799-3;P28799-2	GRN	15	4.57595949555364e-05	6.45202276783328e-05
-0.784038695602117	0.000388756373292178	0.00149746904771147	Q8N6G5;Q8N6G5-2;Q8TDX6-2;Q8TDX6	CSGALNACT2	6	5.30005813345954e-06	3.10133674719634e-06
1.53493340078045	0.000389518264870831	0.00149851651349702	P08294	SOD3	1	5.22777295237347e-07	1.51356552606636e-06
0.579943489575901	0.000391628775374455	0.00150474310415073	Q9BRT9;Q9BRT9-2	GINS4	7	1.34124732679044e-05	2.11624573474059e-05
-0.565125947231108	0.000392838461395786	0.00150749720254666	Q8TC12;Q8TC12-2;Q8TC12-3	RDH11	11	0.000171519370192283	0.00011616087063486
-0.486981416479066	0.000394054529651357	0.00151026885924183	Q14331	FRG1	9	4.91171180644123e-05	3.44501737949671e-05
0.589972598216475	0.000396609286466925	0.00151815786703458	P49006	MARCKSL1	5	0.000101226534668913	0.000149708329759368
-0.58420163289835	0.00039812744692511	0.0015220641846659	Q8N8Y2	ATP6V0D2	1	2.28478489630033e-06	1.47986404085331e-06
1.88277581661717	0.000398802545418012	0.00152274169800632	Q9BT73	PSMG3	6	7.41029545034686e-06	2.00442327035442e-05
-0.510045924220439	0.00040033664296085	0.00152669333514959	P61244-2;P61244;P61244-3;P61244-4;P61244-6;P61244-5	MAX	5	9.1406055710625e-06	6.39552200212882e-06
-0.688004064333627	0.000402165427439737	0.00153007297040415	Q8N128;Q8N128-2	FAM177A1	9	5.14874887932194e-05	3.24439721671088e-05
-0.552300711994826	0.000402223422448564	0.00153007297040415	Q7L5D6;Q7L5D6-2	GET4	12	4.72913297250739e-05	3.23148320820399e-05
0.809480943677195	0.000402960466091793	0.00153097251736685	Q76L83;Q76L83-2	ASXL2	3	4.55883997111801e-06	7.86823229615204e-06
-0.769383238382691	0.000404195247223567	0.00153375854596693	Q96G74-4;Q96G74-2;Q96G74-3;Q96G74-5;Q96G74	OTUD5	1	7.93325447124476e-07	4.51867522237412e-07
0.524849458101516	0.000407863157278049	0.00154464808781017	Q96D96-4;Q96D96-3;Q96D96;Q96D96-2	HVCN1	3	5.27537092260792e-06	7.62003627692901e-06
0.754463445585835	0.000408240839076515	0.00154464808781017	Q9HBA0-6;Q9HBA0-2;Q9HBA0-4;Q9HBA0-5;Q9HBA0-3;Q9HBA0	TRPV4	1	2.506607441882e-07	3.92955082407474e-07
0.474384079193792	0.000408580125830628	0.00154464808781017	O60885;O60885-2;O60885-3	BRD4	24	0.000109837283799021	0.000156153844816915
-0.823059206125651	0.000409644985074544	0.00154676187366394	P61803	DAD1	4	3.4236240787448e-05	1.85416933565739e-05
0.732969598990108	0.000410220930757729	0.00154702665414471	Q8N9I0	SYT2	4	6.35853206717907e-06	1.09836286664075e-05
-0.513753364438036	0.000411893243528995	0.00155109513546953	Q15427	SF3B4	8	7.11295642973052e-05	4.87576449956247e-05
-0.558308383139689	0.000412314061831964	0.00155109513546953	Q9Y6V7	DDX49	16	5.87773117047691e-05	3.97945481535099e-05
-1.14202586178485	0.000414372213127557	0.00155379135671044	Q9BYN0	SRXN1	6	9.97479250169039e-06	4.75333808570147e-06
-0.859509342504283	0.000414393133054486	0.00155379135671044	Q5SXM8	DNLZ	4	8.03425895556131e-06	3.98031550749593e-06
1.25840120741823	0.000414554873556768	0.00155379135671044	P30837	ALDH1B1	20	0.000160776752135819	0.000415447788826673
0.732714344754411	0.000416413718356175	0.00155884813188671	P22223;P22223-2	CDH3	14	4.79650962949146e-05	8.90127982775639e-05
0.714422090009012	0.000418193058715942	0.00156359528164027	Q92599-2;Q92599-4;Q92599;Q92599-3	SEPT8	7	5.77313909277541e-06	1.00330217609088e-05
0.660968812410539	0.000419330814481368	0.00156593492685584	Q92777-2;Q92777	SYN2	7	7.18042183570947e-06	1.1099007185289e-05
-0.913986583770543	0.000422058681143586	0.00157419968087859	Q9P0S3;Q53FV1	ORMDL1;ORMDL2	3	9.8020184101005e-06	5.82473727524136e-06
0.760879926495504	0.000422768819676069	0.00157492772078452	Q8N584-2;Q8N584	TTC39C	12	2.13708106239003e-05	3.47043980568028e-05
0.766568119040049	0.00042449354242447	0.00157816144143126	Q9BZ95-4;Q9BZ95-2;Q9BZ95-5;Q9BZ95;Q9BZ95-3	WHSC1L1	7	9.81142857632149e-06	1.55797188520241e-05
-0.750417695606571	0.000424668871955651	0.00157816144143126	P02787	TF	44	0.000878297927041534	0.000525158909773511
-0.641143768794141	0.000425975748400806	0.00158109693871222	Q96JX3;Q96JX3-2;Q96JX3-3	SERAC1	10	7.05041159646903e-06	4.72681622145019e-06
-1.04648696797787	0.000426952015909671	0.00158279968373257	Q8IW50-2;Q8IW50-6;Q8IW50;Q8IW50-3;Q8IW50-7;Q8IW50-5;Q8IW50-4	FAM219A	2	6.63808956314871e-07	2.79309763872852e-07
-2.22045883879397	0.000427889502198323	0.0015843547099118	P43007;P43007-2	SLC1A4	4	2.84350607535021e-05	7.94731243564936e-06
0.630605832080887	0.00042953017926233	0.0015885065451	Q9Y6N7-5;Q9Y6N7-4;Q9Y6N7-3;Q9Y6N7;Q9Y6N7-2;Q9Y6N7-6	ROBO1	14	2.1051067085445e-05	3.26579274724539e-05
0.578657291953389	0.000433669210912085	0.0015995806031985	Q9UNS1-2;Q9UNS1	TIMELESS	20	2.89019428254957e-05	4.48102246008299e-05
-0.472628171604983	0.000434015384369889	0.0015995806031985	Q9NRC6	SPTBN5	3	2.03313093758414e-05	1.47952237481933e-05
0.53593569171149	0.000434093603720932	0.0015995806031985	Q5EBL8;Q5EBL8-2	PDZD11	7	1.9256783396645e-05	2.80798640566924e-05
-1.50687857427614	0.000437123044178343	0.00160880539240181	Q9NZM1-6;Q9NZM1;Q9NZM1-3;Q9NZM1-2;Q9NZM1-5;Q9NZM1-7;Q9NZM1-8;Q9NZM1-4	MYOF	72	0.000275474513252531	0.00011226653765388
-0.676593324253957	0.000439953653765255	0.00161727710097527	Q9BU79	TMEM243	1	1.57138446755959e-06	1.00225193486386e-06
-0.548889199635925	0.000440829962962925	0.00161855305219962	O43818	RRP9	17	5.77656476315042e-05	4.11009470861327e-05
0.930636950465949	0.000443191313962879	0.00162527189124749	Q9UJJ9	GNPTG	3	2.78204850392782e-06	4.92752441659226e-06
0.703739095177263	0.00044766639702759	0.00163971683564496	Q9UJQ4;Q9UJQ4-2	SALL4	38	0.000215986864537409	0.000347362544504585
0.60210983365186	0.000449489784901268	0.00164155096356056	Q14191	WRN	18	1.99130367060981e-05	3.07071977489835e-05
-1.01154609890844	0.000449687886225622	0.00164155096356056	Q06278	AOX1	4	2.94813791230645e-06	1.40955747165877e-06
0.72706602072067	0.000450221442699642	0.00164155096356056	Q9H1E3;Q9H1E3-2	NUCKS1	4	2.40482017178609e-05	3.62124843635656e-05
-0.584135802423997	0.000450314048916807	0.00164155096356056	Q96K49-2;Q96K49	TMEM87B	3	8.20341468612013e-06	5.6894968519559e-06
0.562411249148121	0.000451994082485405	0.00164571375069865	O14628-4;O14628-7;O14628-5;O14628-6;O14628	ZNF195	5	4.98651902159622e-06	7.43891806492602e-06
-1.84314197552227	0.000452578577290956	0.00164588251660002	Q9NUM3-3;Q9NUM3-2;Q9NUM3	SLC39A9	1	6.23636440105297e-07	1.99446828461947e-07
0.421668506522235	0.000454093107066432	0.00164828384842917	Q9NW82	WDR70	21	6.87503721934288e-05	9.18271142012138e-05
-0.452460244647703	0.000454316743518522	0.00164828384842917	Q6P1K8;Q13888	GTF2H2C;GTF2H2	10	2.79734105869608e-05	2.03175643166899e-05
-0.63895642216722	0.000455414632861877	0.00164848593784647	O95210	STBD1	3	5.56991996631954e-06	3.40379732827286e-06
0.433111168842702	0.00045581150107017	0.00164848593784647	Q9HCC0;Q9HCC0-2	MCCC2	28	0.000133889935741464	0.000183555212392774
-0.564156549897258	0.000456401251254133	0.00164848593784647	O95900;O95900-2	TRUB2	13	4.9382398973621e-05	3.32006986378949e-05
-0.836935553462548	0.000456528423846155	0.00164848593784647	O75367;O75367-3;O75367-2	H2AFY	15	0.00013154737115896	8.3961093181639e-05
-0.512185085125187	0.000458050595479724	0.00165203192133476	Q5SWX8;Q5SWX8-3;Q5SWX8-4;Q5SWX8-2	ODR4	14	3.82705269788037e-05	2.62684816431369e-05
-0.848986375332195	0.000460611194479511	0.00165750204994703	P61619;P61619-3	SEC61A1	10	0.000339386866740469	0.000191571361883199
0.877698122391244	0.000460651155644995	0.00165750204994703	Q9BRK5;Q9BRK5-6;Q9BRK5-2;Q9BRK5-4;Q9BRK5-3;Q9BRK5-5	SDF4	11	3.70798614754997e-05	6.88459463863159e-05
0.96754909349245	0.000462184952726373	0.00166106671938508	Q9NZZ3;Q9NZZ3-2	CHMP5	5	2.13394119397965e-05	4.51795814949367e-05
-0.529688222703237	0.000463823831553439	0.00166500023567659	P53618	COPB1	47	0.000602012243694373	0.000406271091814255
0.545976502286827	0.000466589127908478	0.00167125378013659	P05155-2;P05155;P05155-3	SERPING1	3	2.94494273149166e-06	4.38398787672719e-06
0.532142828169573	0.000466658776843555	0.00167125378013659	Q8IW35;Q8IW35-2	CEP97	8	1.33203988082913e-05	1.89842678372604e-05
-0.63214187430408	0.000470154018146129	0.00168180202977568	Q7Z3C6;Q7Z3C6-2;Q7Z3C6-3	ATG9A	12	2.8547596208931e-05	1.77415397904376e-05
-0.58951129692464	0.000472537015455762	0.00168797162405929	P51809;P51809-3;P51809-2	VAMP7	8	2.04152309966928e-05	1.339581254015e-05
0.545463537230856	0.00047298256113953	0.00168797162405929	Q7L5A8;Q7L5A8-2	FA2H	2	1.30647857362464e-06	1.91166080098998e-06
-0.553328881168168	0.000474442045361187	0.00169120680149488	Q9UBP6	METTL1	8	2.64566625131348e-05	1.73517858885498e-05
-1.81707970385195	0.000478212873061483	0.00170266392206598	P63145	ERVK-24	14	3.95293098221945e-05	1.21596590522596e-05
-0.908774670062727	0.000479787899700146	0.00170628539904205	P16260	SLC25A16	7	1.15161768733581e-05	6.73048957852638e-06
0.787644486373965	0.000482318839635119	0.00171145594628089	P29374-3;P29374-2;P29374	ARID4A	4	4.51339254765642e-06	8.61100465231111e-06
0.805848057600917	0.00048270227383847	0.00171145594628089	O75157-2;O75157;Q15714-2;Q9Y3Q8-2	TSC22D2;TSC22D1;TSC22D4	1	3.09710887500721e-07	5.35340545410251e-07
0.460482384055496	0.000482920548787066	0.00171145594628089	Q8NCK3	ZNF485	1	3.00228008647094e-07	4.28329910901035e-07
0.620957352250287	0.00048564177764593	0.00171891290919269	Q96G01-4;Q96G01-3;Q96G01;Q96G01-2	BICD1	16	1.35829538293818e-05	2.17466146829115e-05
0.842273614864883	0.000486148719042246	0.00171891290919269	Q9Y5E4;Q9Y5E2;Q9Y5E5;Q9UN67;Q9UN66	PCDHB5;PCDHB7;PCDHB4;PCDHB10;PCDHB8	6	5.83032342920025e-06	1.0246192632698e-05
0.608589184295898	0.000490672069188851	0.00173290310529382	P62979;P62987;P0CG47;P0CG48	RPS27A;UBA52;UBB;UBC	10	0.0019359132461879	0.00295955119551887
-0.737578533545427	0.000491945560021067	0.00173539676157651	Q9NUM4	TMEM106B	4	1.34593322230244e-05	7.97954672158332e-06
-0.465646567174	0.00049442772788019	0.00174021526058051	Q7KZI7-13;Q7KZI7-7;Q7KZI7-2;Q7KZI7-16;Q7KZI7-4;Q7KZI7-9;Q7KZI7-14;Q7KZI7-3;Q7KZI7-6;Q7KZI7-8;Q7KZI7;Q7KZI7-10;Q7KZI7-15;Q7KZI7-5;Q7KZI7-12;Q7KZI7-11	MARK2	24	8.95407967544915e-05	6.48982213801654e-05
-1.38654148867405	0.000494449468490253	0.00174021526058051	Q8IYM2	SLFN12	4	4.06591724113631e-06	1.77133190206315e-06
1.20811892813604	0.000496423399870805	0.00174515428072236	Q8N111	CEND1	3	7.71516439386042e-06	1.58523682017317e-05
0.614418068879089	0.000500675188862197	0.00175808047278768	Q9BYI3-3;Q9BYI3;Q8IXS8	FAM126A	7	2.49323446971391e-05	3.80617459694099e-05
-0.567568929074791	0.000502475986119883	0.00176101184332155	O14524-2;O14524	TMEM194A	2	8.06478519083623e-06	5.62393544080022e-06
-0.614418506198801	0.000502661572526059	0.00176101184332155	P51571	SSR4	8	0.000246423744176111	0.00016649750147314
-2.01981528911377	0.000503789931779864	0.00176294549795004	O00560-2	SDCBP	2	1.77950046200995e-06	3.91290668536892e-07
0.712186571658887	0.000506461565291998	0.00176851324336472	Q6P5Z2	PKN3	9	4.40032958506908e-06	6.64954717048942e-06
-0.798296174950547	0.000507482707476235	0.00176851324336472	Q16560	SNRNP35	3	3.61849276709553e-06	1.97976950863933e-06
0.426005146016624	0.000507775697386909	0.00176851324336472	Q9P265;Q14689-3;Q14689-2;Q14689-4	DIP2B	15	2.4582600706549e-05	3.2768699911906e-05
-0.590162297475361	0.000508266096143078	0.00176851324336472	O00629	KPNA4	10	4.91217858180129e-05	3.15049609645256e-05
-0.453267349668408	0.000508272199946164	0.00176851324336472	Q5I7T1;Q5BKT4	ALG10B;ALG10	2	5.56180398069042e-06	4.12574625286263e-06
0.502787282405363	0.00051062338823238	0.00177467514048096	Q9H204	MED28	4	6.8126740785843e-06	9.77820762926728e-06
-0.470142900352916	0.000513008942929348	0.0017809423543073	O15211;O15211-2	RGL2	5	8.51583035965382e-06	6.27309273393082e-06
0.932991106740651	0.000514378627665595	0.00178367269968282	Q5T0B9	ZNF362	2	7.4444341465583e-07	1.42254838751763e-06
0.662006000256043	0.00051598100824122	0.00178720284913281	Q9NRD5;Q9NRD5-2	PICK1	8	1.06199182975519e-05	1.74764145670632e-05
-0.465830778641642	0.000517840827520426	0.00179023989294813	P82664	MRPS10	9	0.000106749408371606	7.62015502892317e-05
0.689639267858817	0.000518417671689096	0.00179023989294813	Q9NRZ9-2;Q9NRZ9;Q9NRZ9-5;Q9NRZ9-3;Q9NRZ9-6;Q9NRZ9-4;Q9NRZ9-7;Q9NRZ9-8;Q9NRZ9-9	HELLS	34	0.000245732973894723	0.000422421448868573
0.492179767382444	0.000519028758930782	0.00179023989294813	O96028;O96028-5;O96028-3;O96028-6;O96028-7;O96028-2;O96028-4	WHSC1	16	3.57775708678389e-05	4.96202844551531e-05
1.33197496567127	0.000519199201027683	0.00179023989294813	P28161-2;P28161	GSTM2	5	1.42469543278555e-05	3.44876708113589e-05
0.664973987320503	0.000519836605354332	0.00179041920252092	Q8IWD4-4;Q8IWD4-3;Q8IWD4;Q8IWD4-2	CCDC117	5	8.11489239267428e-06	1.37316308240479e-05
-0.459619073019044	0.000522366711659876	0.00179710961267416	Q96JB2;Q96JB2-2	COG3	32	9.7743188795255e-05	7.13996974743212e-05
1.06506189548358	0.000523995580646502	0.00180015002777725	Q15843	NEDD8	3	1.66339085205523e-05	3.45931312243667e-05
0.532205639688747	0.00052442763698678	0.00180015002777725	Q49AR2;Q49AR2-2;Q49AR2-3	C5orf22	9	7.91669460675513e-06	1.20110994781509e-05
-0.547944974803475	0.00052521948150481	0.00180084696025578	Q9NXD2;Q9NXD2-2;Q9NXD2-3	MTMR10	14	4.42798238214936e-05	2.95403292479833e-05
1.07610512949201	0.000527355401519036	0.00180614567171475	Q9Y244	POMP	5	8.03252478569192e-06	1.73362053767594e-05
0.495674766713176	0.000529882579819624	0.00181277105539666	Q96MT8-4;Q96MT8-3;Q96MT8-2;Q96MT8	CEP63	5	4.75510939566096e-06	6.80220092191925e-06
-0.531220741799173	0.000531114378525567	0.00181495498715632	Q96RQ1	ERGIC2	5	3.03072419287425e-05	2.16488778998404e-05
1.34951743343933	0.000533769586135496	0.00182199277113105	P18859;P18859-2	ATP5J	5	5.03418227176608e-05	0.000138091770589605
-0.500173562275267	0.000535776657554021	0.0018262215820877	Q9Y584	TIMM22	3	4.18192937185812e-06	3.0449531091294e-06
0.668290844245627	0.000536202670608649	0.0018262215820877	Q9H0X9-3;Q9H0X9;Q9H0X9-2	OSBPL5	3	2.24821796658711e-06	3.67929396765562e-06
-0.555039508769921	0.000538437078330932	0.00183179176457958	Q03936-2;Q03936-3;Q03936	ZNF92	4	3.81636529926666e-06	2.55036030775793e-06
0.681483686885033	0.000540648665010724	0.00183727201674482	Q9BY49;Q9BY49-2	PECR	8	6.11067229738594e-06	9.952566710101e-06
0.658120160474713	0.000545158578480916	0.00184967173677222	P22681	CBL	18	3.1480151372355e-05	4.71191206624228e-05
-0.424604702388571	0.000545507044359478	0.00184967173677222	P19784	CSNK2A2	17	0.000158077737491595	0.000120015194494421
-0.84426070472796	0.000550059553941284	0.00186304264879617	Q92597;Q92597-3;Q92597-2	NDRG1	4	6.39006239494163e-06	3.3917329504268e-06
0.641727143557344	0.000552819017938533	0.00187031768123382	O00562-2;O00562	PITPNM1	7	3.85127010179743e-06	6.3602283334192e-06
0.560360711202261	0.000554652946755131	0.00187211781442919	Q9Y303;Q9Y303-2;Q9Y303-3	AMDHD2	9	8.47571776675915e-06	1.23810211154053e-05
-0.679025922220855	0.000555289153456211	0.00187211781442919	Q9BQD3	KXD1	3	1.70958267254272e-06	1.08648730345525e-06
-0.903622704701611	0.000556484152070619	0.00187211781442919	P56937-3;P56937;P56937-2	HSD17B7	10	2.70955091654155e-05	1.4709152569776e-05
-1.13605095819395	0.000556504369836839	0.00187211781442919	O43808	SLC25A17	5	1.51864331818102e-05	6.90637265667061e-06
-0.44346830920235	0.000556744148827435	0.00187211781442919	Q92985-2;Q92985;Q92985-4	IRF7	1	1.08629834968535e-06	8.12540115067462e-07
0.5634225092957	0.000557575454152569	0.00187211781442919	Q9NVI1;Q9NVI1-1;Q9NVI1-2;Q9NVI1-4	FANCI	38	0.000114810895033752	0.000166475922952584
-0.642999881752171	0.000557635890462135	0.00187211781442919	Q9H497;Q9H497-2	TOR3A	8	2.99925467148031e-05	1.98130907766826e-05
-1.47578314889985	0.000559944688528333	0.00187780774500707	Q12887	COX10	1	1.95331801214002e-06	5.9645384612522e-07
0.522247267820571	0.000562623326021408	0.00187884723860974	P56199	ITGA1	7	4.52245834376451e-06	6.11045620911163e-06
-0.602425468277634	0.00056263735848068	0.00187884723860974	Q70HW3;Q70HW3-2;Q70HW3-3	SLC25A26	4	4.67578340571419e-06	3.05573754315852e-06
-0.42508103959601	0.000562879644343439	0.00187884723860974	O94915;O94915-2	FRYL	30	9.18259102418815e-05	6.72421305890362e-05
0.550734695992361	0.00056328093117976	0.00187884723860974	Q6PGN9-2;Q6PGN9;Q6PGN9-4;Q6PGN9-3	PSRC1	10	6.80857168704641e-06	1.05106871146389e-05
-0.58858184635132	0.000563936472273823	0.00187884723860974	Q6ZUT1-3;Q6ZUT1;Q6ZUT1-2	C11orf57	1	2.31256275573236e-06	1.55001054209484e-06
-0.735036975729488	0.0005639543325706	0.00187884723860974	Q86SQ9-3;Q86SQ9;Q86SQ9-2;Q86SQ9-4	DHDDS	6	1.61287766831858e-05	9.01585071079281e-06
-0.728736063132762	0.000564554855997263	0.00187884723860974	Q9NYV6-3;Q9NYV6;Q9NYV6-2;Q9NYV6-4;A6NIE6	RRN3	5	3.86699699628949e-06	2.48441205896055e-06
-0.765985751786757	0.000566152336575644	0.00188211567453129	P13807-2;P13807;P54840	GYS1	21	8.98399471619893e-05	5.52240549461929e-05
-0.645959363060224	0.000567849282357539	0.00188570731576719	P23919;P23919-2	DTYMK	10	0.000109072707679203	6.99165182852921e-05
-0.468067098808322	0.000569259416069123	0.00188833975684276	O75844	ZMPSTE24	18	0.000194501375858478	0.000134848307260194
0.665309545588871	0.000570104410505383	0.00188909385240429	O14732-2;O14732	IMPA2	4	1.86074180458635e-05	2.711373967096e-05
0.598859860030421	0.000572216894748861	0.0018922772321824	Q13363-2;Q13363	CTBP1	11	4.15779839338336e-05	6.55766881931689e-05
-1.41104650355573	0.000572584495598588	0.0018922772321824	Q8NC51-3;Q8NC51-4	SERBP1	1	2.08844114009068e-06	8.39887642123681e-07
0.516546848188237	0.000572921230183287	0.0018922772321824	Q06945	SOX4	2	2.18739003324846e-06	3.06727791925263e-06
-0.59491889040266	0.000588334526611937	0.00194108894687505	Q96GW9	MARS2	11	2.96482107643029e-05	1.95694566868725e-05
-0.648056350221597	0.000589194841250273	0.00194143841287716	Q9HC52	CBX8	6	5.59061229391313e-06	3.34443931213828e-06
-0.53287682941273	0.000590313997806085	0.00194143841287716	Q8IWT6	LRRC8A	18	5.7606041620623e-05	4.03157907566595e-05
0.694634587508608	0.00059034478606041	0.00194143841287716	Q2TAK8-2;Q2TAK8;Q2TAK8-3	MUM1	3	2.57756567682252e-06	4.58365951892854e-06
-0.415723460497956	0.000591928414399954	0.00194455549509773	Q14746-2;Q14746	COG2	26	8.02380916476548e-05	6.09782409741384e-05
1.63680344906803	0.000592589122087262	0.00194463723691277	Q9GZV4	EIF5A2	1	5.04752297196243e-08	1.74395609085108e-07
0.690370093813724	0.000595785177397169	0.001948707464754	Q9P2B7;Q9P2B7-2	CFAP97	3	1.08139890220085e-06	1.72503593271348e-06
-0.545343040662608	0.000595965087941755	0.001948707464754	Q86XR7-2;Q9Y3B3-2;Q9Y3B3	TMED7	8	7.03124847829258e-05	4.69209915777222e-05
-0.970028076264985	0.000596073862777953	0.001948707464754	Q01995	TAGLN	18	0.000808742326343932	0.000436186182617619
0.64886471268124	0.000596378066449643	0.001948707464754	Q8IZ40	RCOR2	15	6.59387153680453e-05	0.000114385776135564
0.438341954101827	0.000598481927650486	0.00195349491264596	Q9UMN6;Q9UMN6-2	KMT2B	16	1.04788650054032e-05	1.38246416314339e-05
0.64634396993381	0.000599891091292563	0.00195600701943644	Q9Y4G8	RAPGEF2	4	1.13600583985466e-06	1.74797611974469e-06
1.18989093492178	0.000602631938144142	0.00196044514195086	Q8IYJ3;Q8IYJ3-2	SYTL1	2	1.4630141894745e-06	3.18962456926267e-06
0.436110694842126	0.000603485535490012	0.00196044514195086	Q9BW92;Q9BW92-2	TARS2	22	9.33564731720272e-05	0.000129689087291754
-0.562759208562662	0.000603569717185195	0.00196044514195086	P62699	YPEL5	3	1.96542522493044e-06	1.26841845953337e-06
-1.27470241786636	0.000604209309287605	0.00196044514195086	Q8N8Q9;Q8N8Q9-2	NIPA2	2	1.52920199751859e-05	7.55629237307386e-06
-0.46775747115944	0.000604457195795505	0.00196044514195086	O95926;O95926-2	SYF2	7	3.35562417325046e-05	2.35897396136092e-05
0.572156304769354	0.000605869819039951	0.0019629451281242	Q9BYP7-3;Q9BYP7-4;Q9BYP7-2;Q9BYP7	WNK3	9	6.21066263024636e-06	9.50977896540899e-06
0.547841436304047	0.000608037199478213	0.00196788255794115	Q460N5-4;Q460N5-1;Q460N5;Q460N5-3;Q460N5-5	PARP14	25	2.14362423877204e-05	3.37000062632761e-05
1.17935236749882	0.000610122745766823	0.00197254497697837	P10746	UROS	2	1.9915838930255e-06	4.18964492564513e-06
1.05577221960228	0.000611459445914308	0.00197477906400141	Q9H611-4;Q9H611;Q9H611-3;Q9H611-2	PIF1	8	6.22482866649484e-06	1.14558138229047e-05
-0.543093227830995	0.000612939134204837	0.0019750817507581	Q13443;Q13443-2	ADAM9	9	1.79029299850785e-05	1.23843773671253e-05
-1.23549182206129	0.000613142352858154	0.0019750817507581	Q9H093	NUAK2	5	6.90629666108187e-06	2.83052859015094e-06
-0.467844358711121	0.000613490506575437	0.0019750817507581	P47897;P47897-2	QARS	42	0.000447414387851978	0.000320066041256296
0.374218779156298	0.000614781734225984	0.00197715753251934	Q9UK61-3;Q9UK61-4;Q9UK61;Q9UK61-2	FAM208A	27	4.66883080082629e-05	6.01642633834492e-05
-1.44005826151276	0.000617748304423074	0.00198461124847995	Q9HAJ7;Q9HAJ7-2;Q9HAJ7-3	SAP30L	3	6.31741682647715e-06	2.25332778648886e-06
1.32302610353618	0.000619072674599222	0.0019867790381822	Q9BU76-4;Q9BU76;Q9BU76-3;Q9BU76-2	MMTAG2	5	2.36927657599213e-05	6.64342685841501e-05
-1.12278222801721	0.000623781537321962	0.0019997926900841	Q9UJY1	HSPB8	5	1.36874689210835e-05	5.7998068983518e-06
0.580426347394249	0.000626853329299269	0.00200753626870507	Q9H1J1-2;Q9H1J1	UPF3A	3	3.13457211263033e-06	4.61079776187167e-06
-0.840985645588967	0.000629637937393795	0.00201434488541076	Q15800;Q15800-2	MSMO1	3	1.70763898012678e-05	8.86328151726762e-06
-0.836100146653956	0.00063155629859992	0.00201837086191428	Q8WVI0	SMIM4	1	1.22639528913586e-06	6.7569204162864e-07
-0.419749208399981	0.000636151413839961	0.00203093405767928	Q13247;Q13247-3;Q13247-2	SRSF6	9	0.000154148134914256	0.000115226967015307
-0.603895145172966	0.000637011954409709	0.00203156073433642	Q9HC21;Q9HC21-2	SLC25A19	9	2.57551012395764e-05	1.82988954802648e-05
-0.599455995906562	0.000638883301297478	0.00203441161288755	Q8IYA6;Q8IYA6-3;Q8IYA6-2	CKAP2L	10	3.74135170029431e-05	2.62000567952695e-05
-1.00346297202224	0.00064017436376187	0.00203441161288755	Q16739	UGCG	6	1.05731868752341e-05	5.7290663038621e-06
1.25654078779728	0.000640218482401976	0.00203441161288755	Q9H008;Q9H008-2	LHPP	4	7.61519797522148e-06	1.6318067397265e-05
0.786409308854854	0.000640566582653572	0.00203441161288755	Q8TBZ8	ZNF564	4	2.0495627389769e-06	3.4670023316879e-06
1.27781789093837	0.000646426122114889	0.00205057088758094	Q8NFU7	TET1	3	1.67676252026649e-06	3.94559130340699e-06
0.917741179246232	0.000647173428699468	0.00205057088758094	O00391;O00391-2	QSOX1	7	7.27144279701792e-06	1.48865130285704e-05
-0.475176883785171	0.000647697217239638	0.00205057088758094	O43325	LYRM1	2	8.86693230904615e-06	6.04785061505518e-06
1.56211767672934	0.000648913868276943	0.00205057088758094	P37840-2;P37840;P37840-3	SNCA	6	1.4137064293414e-05	5.34719532206283e-05
-0.731237056457618	0.000649161993440664	0.00205057088758094	Q96GC9;Q96GC9-2	VMP1	6	1.65216174875435e-05	9.3992600424995e-06
-0.496616545399702	0.00064989610070625	0.00205057088758094	P53621;P53621-2	COPA	66	0.000930783062846443	0.000650020597485599
-0.506559948538701	0.000650347816819428	0.00205057088758094	O14656;O14656-2	TOR1A	9	4.41501886131854e-05	3.16019976326389e-05
-0.414888259717178	0.000654623450202871	0.00206192642153618	Q8TF74;Q8TF74-2	WIPF2	10	3.63434976221191e-05	2.68082253685846e-05
-0.678970922879206	0.000655683320838163	0.00206305917073383	O43347	MSI1	14	6.28793996022872e-05	3.96871180561393e-05
-0.48531749924687	0.00065633216685079	0.00206305917073383	Q96G25-2;Q96G25;Q96G25-3	MED8	5	1.07320686804839e-05	7.57008208869031e-06
-0.938849994128124	0.000661572846460744	0.00207739723755143	P03891	MT-ND2	1	1.17004358938541e-05	5.41248303679627e-06
-0.644018709561035	0.000666720854080311	0.00208787180130679	O75204	TMEM127	1	2.33158515202327e-06	1.49796757597522e-06
0.585278293806409	0.000666923206056234	0.00208787180130679	Q9Y3S2	ZNF330	6	1.3362475930113e-05	2.03424003710902e-05
-1.22812582601559	0.000666956573955977	0.00208787180130679	Q9P109	GCNT4	6	8.12736700284497e-06	3.90536063166757e-06
0.651163227781578	0.000668497764722646	0.00209055664499652	Q9BUT9;Q9BUT9-2	FAM195A	4	2.13958947782412e-06	3.38476789610863e-06
0.542654259818553	0.000677563299466855	0.00211674243965866	Q9UMX5	NENF	5	1.5649037031412e-05	2.27379375901049e-05
-0.678623307331498	0.000680565610750533	0.00212214202603624	Q9HA38-2;Q9HA38	ZMAT3	6	7.89775167644531e-06	4.83633816454412e-06
-0.511431616924876	0.000681326560266	0.00212214202603624	Q8WXG6-8;Q8WXG6-5;Q8WXG6-4;Q8WXG6-3;Q8WXG6-2;Q8WXG6-6;Q8WXG6;Q8WXG6-7	MADD	11	1.81397228024482e-05	1.26962758204945e-05
0.606237866724758	0.000681373280307257	0.00212214202603624	Q96S82	UBL7	7	1.50195364604752e-05	2.25966384753787e-05
-1.13473463994766	0.000683718533307538	0.00212720223531848	P05783;CON__H-INV:HIT000015463;CON__Q92764;CON__Q497I4;Q92764	KRT18	46	0.00430300245696402	0.00197864398222622
1.18512174792375	0.000684797959358783	0.00212720223531848	P50150	GNG4	2	4.74759036837551e-06	9.81323195235598e-06
0.657100108843413	0.00068508455451423	0.00212720223531848	Q8N1G0;Q8N1G0-2	ZNF687	22	4.02837595815201e-05	6.05919931440422e-05
-0.499822229997129	0.000685787308973838	0.00212722468401955	Q9Y6W3	CAPN7	12	1.4794489788864e-05	1.00918020026086e-05
0.729574785327478	0.000690702062253885	0.00214028223809118	Q9H3T3;Q9H3T3-3	SEMA6B	2	1.57066603671338e-06	2.74892359923174e-06
-0.582352004979027	0.000691418219473813	0.00214028223809118	Q96N11-2;Q96N11	C7orf26	1	4.87932617657279e-06	3.39028575551604e-06
0.530804601654479	0.00069209626268219	0.00214028223809118	O94761	RECQL4	11	6.39311276315989e-06	9.47345529900204e-06
-0.720099584591252	0.000695357963187055	0.00214819683711688	P36956-3;P36956-2;P36956;P36956-4;P36956-6;P36956-5	SREBF1	4	7.85560860865107e-06	4.63297418535759e-06
0.41747080172149	0.000698235680480254	0.00215491040570437	P62249	RPS16	13	0.000273105132161629	0.000363170664431686
0.656465567387501	0.000701485444287367	0.00216275749957617	P98174	FGD1	4	2.85818256359399e-06	4.52232169562072e-06
0.57793345755968	0.0007048421587185	0.00217037781418034	Q9UPZ3-2;Q9UPZ3	HPS5	8	1.02522081485556e-05	1.4541248199653e-05
0.412523314475495	0.000706260118002673	0.00217037781418034	Q32P44;Q32P44-2;Q32P44-3	EML3	6	5.39574117432633e-06	7.27277622030969e-06
-0.742687807346312	0.000706283133407011	0.00217037781418034	Q8TCT9-5;Q8TCT9	HM13	1	6.088630727599e-06	3.65910715089639e-06
0.464862085359349	0.00070679561248212	0.00217037781418034	Q9Y666;Q9Y666-2	SLC12A7	10	1.36001634442282e-05	1.98077377394753e-05
-0.478722045184554	0.000708023848401232	0.00217196870241959	Q93050-1;Q93050;Q93050-3	ATP6V0A1	22	0.000103414913741941	7.35947408877246e-05
0.795868568683793	0.000709610883812836	0.00217465597056002	O94941-2;O94941	UBOX5	3	1.81694175846532e-06	3.33540410068897e-06
1.05616809000423	0.000712314763359329	0.00218075708562888	P50440;P50440-2;P50440-3	GATM	11	2.00346167934978e-05	4.22028310687916e-05
0.682685972071659	0.000713770363329849	0.0021830282026342	O00244	ATOX1	3	2.55661367294187e-05	3.89717300633543e-05
-2.01089259501215	0.000714728238657592	0.00218377403868092	O43597	SPRY2	1	6.70732915227438e-08	1.57383267378524e-08
0.532690159198661	0.000716022064982326	0.00218554382318393	Q9Y4B4	RAD54L2	13	1.36901621018603e-05	2.05706466644327e-05
0.437173254825658	0.000719579941671703	0.00219280674551748	A4D1P6;A4D1P6-2;A4D1P6-3	WDR91	6	1.02593283903039e-05	1.37046356237018e-05
0.528431569183927	0.000719835459493286	0.00219280674551748	Q13614-2;Q13614	MTMR2	13	2.80869025260146e-05	4.04739558583736e-05
0.497527527983102	0.00072471826488868	0.00220548434800544	Q8IYB7;Q8IYB7-2;Q8IYB7-3;Q8IYB7-4;Q8IYB7-5	DIS3L2	19	5.3001404991525e-05	6.990096098822e-05
0.502840724381437	0.000726187828247223	0.00220775979135828	P26583	HMGB2	6	0.000143901108926503	0.000203118325852063
-0.757889292437016	0.000731622566282713	0.00221951654682463	Q9UGH3;Q9UGH3-2	SLC23A2	2	2.97777837948124e-07	1.70848480892379e-07
-0.873551450826258	0.000731955238669255	0.00221951654682463	Q86TM6-2;Q86TM6-3;Q86TM6	SYVN1	6	1.39419158025387e-05	8.10155759601008e-06
-0.492205735876189	0.000732232023527308	0.00221951654682463	P51148;P51148-2	RAB5C	8	7.33748790477502e-05	5.10077013881073e-05
-1.18097151991615	0.000733227642511813	0.00221972038587588	Q9UDW1;Q9UDW1-2	UQCR10	3	4.97578837650281e-05	2.29445010750306e-05
-0.397099231915919	0.000733750806001473	0.00221972038587588	O15144	ARPC2	18	0.000454497448968394	0.000340167722802666
0.596687667576081	0.000738571712001799	0.00223209663181956	Q9UBQ6	EXTL2	7	9.02702495919348e-06	1.35046053060215e-05
-0.773800154257701	0.000741021331272349	0.00223728906216167	P12429	ANXA3	19	0.000241304069296885	0.000150216757971936
-0.460677026601344	0.000742110021319972	0.00223836639036333	O14763;O14763-2;O14763-3	TNFRSF10B	10	2.16691274980384e-05	1.60745586273288e-05
0.42630983763532	0.000744381552722656	0.00224300578940613	Q16342-3;Q16342;Q16342-5;Q16342-2;Q16342-4	PDCD2	7	1.46434127147431e-05	1.94229973437362e-05
-0.770921410581481	0.000746282946077771	0.00224458599701466	P05937;P05937-2	CALB1	13	7.5747730518934e-05	4.29410054998488e-05
1.13873620280053	0.000746373767875555	0.00224458599701466	O75829-2;O75829	LECT1	9	8.73122954024712e-06	2.28277440797989e-05
1.04260175024907	0.000747491673421486	0.00224522364229409	Q9H1H9-3;Q9H1H9-4;Q9H1H9-2;Q9H1H9	KIF13A	5	3.11264310985904e-06	7.39190022036226e-06
-0.476842475440124	0.000748054010823093	0.00224522364229409	Q9HCP0-2;Q9HCP0	CSNK1G1	1	2.80406464348278e-06	2.03433501713282e-06
0.602424028846854	0.000750204033176852	0.00224731772259603	P40426-2;P40426-5;P40426;P40426-4;P40426-3	PBX3	1	6.18177502778972e-07	9.70590763294835e-07
-0.638384149301618	0.000750221288911256	0.00224731772259603	Q6UW63	KDELC1	21	0.000140054558287448	9.25652543305265e-05
-1.18855092327587	0.000754637093294016	0.00225833355633905	Q86YL7-5;Q86YL7-6;Q86YL7;Q86YL7-4;Q86YL7-3	PDPN	3	1.01291216167702e-05	4.61999433376726e-06
-1.11523547665735	0.000757624542379433	0.00226505752361745	Q03169	TNFAIP2	7	8.7467862410357e-06	3.98487508412967e-06
1.75156786601138	0.000759649357978248	0.00226838948357459	Q13491-4;Q13491-2;Q13491;Q13491-3	GPM6B	3	5.42330663292784e-06	1.96924392503038e-05
-0.586174275586287	0.000760319931520343	0.00226838948357459	Q96G21	IMP4	12	7.88407895043279e-05	5.17307540988803e-05
1.97714645638555	0.00076096406940258	0.00226838948357459	Q9NYT0	PLEK2	3	3.99680389476061e-05	0.000141561951398155
-0.959625221676833	0.000761920499913753	0.00226902901785714	P08572	COL4A2	11	4.29131418228696e-05	2.34967621266809e-05
-0.474619888928842	0.000763129267852707	0.00227041804762598	Q9NQC3;Q9NQC3-6;Q9NQC3-4;Q9NQC3-3	RTN4	48	0.000644464463917009	0.000445295514652087
0.824296235301353	0.000765313138514265	0.00227372943654856	P47736;P47736-3;P47736-4;P47736-2	RAP1GAP	3	1.87856992588604e-06	3.5327147365328e-06
-0.578802309537676	0.000765729139276865	0.00227372943654856	Q7LG56;Q7LG56-6;Q7LG56-2;Q7LG56-3;Q7LG56-5;Q7LG56-4	RRM2B	20	0.000143953602588223	0.000102851047956173
0.554798930603203	0.000766523719134407	0.00227388118266942	Q9H5J0	ZBTB3	7	7.37364495174551e-06	1.08915319089372e-05
-0.914748788070844	0.000768992461049281	0.00227606126989413	P12814-3;P12814-2;P12814-4	ACTN1	1	5.52885268107485e-07	3.22823680060039e-07
-1.29175469596839	0.000769302004871394	0.00227606126989413	P36575-2;P36575	ARR3	1	1.90753301219208e-06	7.56203835644236e-07
-0.526836417996903	0.000769491191296487	0.00227606126989413	Q9H5X1;Q9H5X1-2	FAM96A	4	1.93695619283931e-06	1.29988923042635e-06
0.984806021925973	0.000774664741764179	0.00228915012411256	P57721-5;P57721-4;P57721;P57721-2;P57721-3;P57723-2	PCBP3	1	5.72839084610356e-07	1.16553388136356e-06
-0.427978152461161	0.00077646744915553	0.00229226241495562	Q9NVV0	TMEM38B	4	1.06853606710182e-05	7.69209829485321e-06
0.483650120863915	0.000779859553547942	0.00229857640300239	Q9Y6A5	TACC3	29	0.000140554548409013	0.000195562649432422
-0.774863895410839	0.000780109313018192	0.00229857640300239	Q9UBC1-2;Q9UBC1-3;Q9UBC1	NFKBIL1	2	5.6953267147462e-07	3.44874102881531e-07
0.622850518576406	0.000785490291567633	0.00230865573673839	Q99417	MYCBP	9	4.55468878461072e-05	6.76233328175682e-05
0.457506564833451	0.000785590803300171	0.00230865573673839	P19338	NCL	45	0.00296200827642052	0.00413827769867667
0.761449828918499	0.000786123094444409	0.00230865573673839	Q9UDT6-2;Q9UDT6	CLIP2	20	4.29580565057502e-05	8.46358849560925e-05
0.971934224976951	0.000786916354611431	0.00230865573673839	Q7Z3E5-2;Q7Z3E5	ARMC9	9	1.15613217018599e-05	2.47045679041581e-05
0.495768294365571	0.000787642060014097	0.00230865573673839	Q13619;Q13619-2	CUL4A	19	7.45137379938215e-05	0.000100220005667034
0.912969161840353	0.000788059194048006	0.00230865573673839	Q13424;Q13424-2	SNTA1	2	1.31390295506034e-06	2.73157929270541e-06
-0.467229665971357	0.000788859572068717	0.00230878899733179	P56537;P56537-2	EIF6	10	9.65622686499242e-05	6.92983238701412e-05
0.560617144868919	0.000790504661477407	0.0023113918924864	Q16512;Q16512-2;Q16512-3	PKN1	12	1.67356702606999e-05	2.50087310864331e-05
0.538831760248931	0.000791632699477078	0.00231247942979077	Q9BTE3;Q9BTE3-2;Q9BTE3-3	MCMBP	23	0.000154234173556456	0.000238223249945811
-0.39486964634583	0.000794636166675211	0.0023190380778701	Q9NW64;Q9NW64-2	RBM22	15	0.000157586877350085	0.000120838883521698
-0.672159583469361	0.000798830699508913	0.00232754140072801	Q8NEW0	SLC30A7	3	1.8441568374583e-05	1.14883194517507e-05
0.51622356772463	0.000799071937193081	0.00232754140072801	Q7Z4H8;Q7Z4H8-2;Q7Z4H8-3	KDELC2	12	1.94442211330092e-05	2.82954075657128e-05
0.506453180948915	0.000801208124570104	0.00232900975822117	Q96T21-2;Q96T21-3;Q96T21	SECISBP2	4	1.02654551740721e-05	1.42052442325162e-05
0.549017877051845	0.000801268131404043	0.00232900975822117	O75113	N4BP1	10	1.16400816714011e-05	1.73649214254486e-05
0.578103802131542	0.000801860544312811	0.00232900975822117	Q9H898;Q9H898-2	ZMAT4	3	2.48392998047631e-06	3.85355540263896e-06
-0.549111548187561	0.000803692837712763	0.00233211693174366	Q15293;Q15293-2	RCN1	15	0.000430424887461046	0.000292702377794022
0.975127487742585	0.000806488835987109	0.00233654849680766	Q6UXK5	LRRN1	12	1.54844628477678e-05	3.36085789510188e-05
0.768990192102958	0.000806747972963115	0.00233654849680766	Q96DN5-3;Q96DN5-2;Q96DN5	TBC1D31	2	1.65154223239732e-06	2.61692156040293e-06
0.538322925255077	0.000809390060211649	0.00234013922817697	Q86YM7;Q86YM7-2;Q86YM7-3	HOMER1	10	1.30936995046766e-05	2.02218301966668e-05
0.557241100014041	0.00080951803672527	0.00234013922817697	O60704	TPST2	8	8.98663247481882e-06	1.30137956652663e-05
-0.65819329530795	0.000811604725344058	0.00234395592836043	Q12893	TMEM115	3	1.40696954227872e-05	9.89133044936116e-06
0.675513963394996	0.000816580038678132	0.00235610005276067	Q9GZN7	ROGDI	4	3.48290257200382e-06	5.99420154287652e-06
0.484486908440665	0.000817891248136968	0.00235761758931947	Q96T60;Q96T60-2	PNKP	19	5.2136247242918e-05	7.316289951878e-05
-1.58877509398295	0.000818647697767188	0.00235761758931947	Q9UPN3-5	MACF1	1	1.6914090347159e-06	6.33819064539277e-07
-1.12565017021175	0.000822235226164421	0.00236146841919026	Q8N556;Q8N556-2	AFAP1	13	7.09867779619192e-05	3.82937878939333e-05
-0.568315151399303	0.000822467638592804	0.00236146841919026	Q15561;Q15561-2	TEAD4	4	1.79050669499401e-05	1.20493049538921e-05
0.40353389972244	0.000823063165832385	0.00236146841919026	P39019	RPS19	13	0.000395952130194359	0.000518054628521343
-0.516952472438955	0.00082307329640178	0.00236146841919026	O15440-5;O15440;O15440-4;O15440-3;O15440-2	ABCC5	3	3.63804224975822e-06	2.54947367925531e-06
-0.461860023691556	0.000824970856059397	0.00236469439441486	O15126;O15126-2	SCAMP1	10	0.000128564385142157	9.03359629568132e-05
0.444681161676786	0.000826574164885461	0.00236550788424444	Q9BS16	CENPK	5	3.13525485641757e-05	4.38723873897527e-05
0.493778418613244	0.000826801527317234	0.00236550788424444	P08648	ITGA5	13	1.8910121759126e-05	2.5785866954794e-05
0.364093688011978	0.000830406140510378	0.00237360041449895	Q14103-3;Q14103	HNRNPD	19	0.000470078832878835	0.000613606689095056
0.49577189028633	0.000834084931810037	0.00238188966247709	P50402	EMD	15	8.15454980914404e-05	0.000114843417194918
0.431193038122223	0.000838259229619948	0.00239150325759365	Q9UKA8-6;Q9UKA8-5;Q9UKA8-2;Q9UKA8	RCAN3	1	6.26905207721303e-07	8.83351781579591e-07
-0.445639432899222	0.000840109340197127	0.00239150325759365	Q9NVX7;Q9NVX7-2	KBTBD4	4	6.59322590231264e-06	4.70018100926202e-06
0.516010557232417	0.000840503392842002	0.00239150325759365	Q8NI60;Q8NI60-3;Q8NI60-4;Q8NI60-2	ADCK3	13	2.64015510840625e-05	3.69758755868955e-05
-0.538927498114065	0.000840579135919394	0.00239150325759365	Q13029-5;Q13029-3;Q13029-2;Q13029	PRDM2	2	2.45233111929374e-06	1.71917985015085e-06
-0.60286339199142	0.000843038811616468	0.00239627210736087	P18754;P18754-2	RCC1	21	0.000276873381784868	0.000175941062224922
-0.403903170403539	0.000844662774442815	0.00239649404602426	Q9UBK9;Q9UBK9-2	UXT	5	1.71937090465408e-05	1.27663640427152e-05
0.576114717192952	0.000844976974178473	0.00239649404602426	Q27J81;Q27J81-2;Q27J81-3	INF2	33	3.11383083955633e-05	4.65351233309842e-05
1.36102700040851	0.000845467590098633	0.00239649404602426	Q8NGH8	OR56A4	1	5.49741870681637e-06	1.32781807514881e-05
0.568041668028198	0.000852997776874752	0.00241559976503169	P40925-3;P40925;P40925-2	MDH1	15	0.00038507753041329	0.000569197903333516
-0.541381788248676	0.000857067768291026	0.00242488029205781	Q9BY67-5;Q9BY67;Q9BY67-4;Q9BY67-3;Q9BY67-2	CADM1	11	5.39921230481463e-05	3.76837018455941e-05
-0.519801152787797	0.00085788119483764	0.0024249384630174	Q9H1P3-2;Q9H1P3	OSBPL2	7	8.73156968736386e-06	5.95803939188372e-06
-0.644364236132888	0.000860985675929383	0.00243146657908896	Q5VVQ6-2;Q5VVQ6	YOD1	2	1.62453159235677e-06	9.91052350937983e-07
-0.641805935607895	0.000863714578526346	0.0024369229766877	Q8IZD9	DOCK3	2	2.46298386416584e-06	1.67885628070976e-06
-0.621216217526478	0.000865309896603617	0.00243743809098915	O75354-2;O75354-3;O75354	ENTPD6	6	1.55629226177906e-05	1.04051730694316e-05
0.53312912344565	0.000866123883058024	0.00243743809098915	Q2LD37-4;Q2LD37;Q2LD37-2;Q2LD37-6;Q2LD37-7;Q2LD37-5	KIAA1109	5	1.66901529834003e-06	2.29384889105362e-06
-0.921846628956121	0.00086670326809179	0.00243743809098915	Q00577	PURA	5	3.74820384819385e-05	1.80472888739027e-05
0.828280407264138	0.000867780605729411	0.00243743809098915	Q658P3-3;Q658P3;Q658P3-2;Q658P3-4	STEAP3	3	7.6992229787132e-06	1.4135399022406e-05
-0.513867438829804	0.000867881915086259	0.00243743809098915	P00390-2;P00390;P00390-3;P00390-4;P00390-5	GSR	17	0.00025560313206506	0.00017900402274869
-0.452253281336452	0.00087115645603371	0.00244438998914	P82909	MRPS36	3	2.0033915130059e-05	1.44974737601179e-05
-0.988002895214729	0.000874264492521924	0.00244904019076078	Q07617	SPAG1	4	2.97164991256256e-06	1.36383144112869e-06
0.540959551035507	0.00087510212882355	0.00244904019076078	Q9GZN8;Q9GZN8-2	C20orf27	5	2.79828141309797e-05	4.12683882138819e-05
0.581562992275551	0.000875215981631719	0.00244904019076078	Q8N4P2;Q86WT1	TTC30B;TTC30A	2	9.50143775063564e-07	1.39781988240538e-06
-0.74233181503808	0.000877203327439153	0.00245160563927882	Q8TCT9-2;Q8TCT9-4	HM13	10	6.40140006446081e-05	3.70584337886243e-05
-0.403707021611747	0.000878044877334409	0.00245160563927882	P57678	GEMIN4	31	0.00017232488547861	0.000133558047674365
0.486777905983399	0.000878537554655823	0.00245160563927882	P21953;P21953-2	BCKDHB	10	2.54839959572029e-05	3.46676424225208e-05
1.1068166250938	0.000882304584009171	0.00245987332450515	P07305;P07305-2	H1F0	8	0.000120272446648367	0.000245295420565425
0.402547568296823	0.000884585402898505	0.00246398615544491	Q9Y448;Q9Y448-2;Q9Y448-3	KNSTRN	7	1.15548902798825e-05	1.54414872799578e-05
0.52963657703436	0.000885623983672448	0.00246463443314213	Q96QT6;Q96QT6-4;Q96QT6-5;Q96QT6-3;Q96QT6-2	PHF12	5	2.70382782544991e-06	3.77451706125767e-06
-0.557476859826742	0.000890424319340448	0.00247442672410898	Q96G97-4;Q96G97-3;Q96G97	BSCL2	4	1.20219281304025e-05	8.70943395080248e-06
-0.534006348281536	0.000890760769011525	0.00247442672410898	Q9Y639;Q9Y639-1;Q9Y639-5;Q9Y639-3;Q9Y639-4	NPTN	11	0.000154671838324323	0.00011019790450888
-0.599410333978492	0.000892600519083041	0.00247728729557456	O95573	ACSL3	37	0.000442743607977251	0.000283845862692529
-0.615397286362279	0.000899392623862571	0.00249039416497974	Q96L93-5;Q96L93-4;Q96L93;Q96L93-6;Q96L93-2	KIF16B	7	5.55735380509276e-06	3.74909765185204e-06
0.492181361421413	0.000899685882232832	0.00249039416497974	Q13049	TRIM32	14	1.51998105333556e-05	2.19779442127197e-05
0.473150968880723	0.000899765906889811	0.00249039416497974	Q9Y2X9-2;Q9Y2X9	ZNF281	21	6.41111503683304e-05	9.16203539485607e-05
-0.462188880787238	0.000902474126022502	0.00249563155028712	Q01973;Q01973-2;Q01973-3	ROR1	18	4.61783788985009e-05	3.27581903415071e-05
0.68818474114126	0.000906044169706452	0.00250324054281179	O15392-5;O15392-4;O15392;O15392-2;O15392-7;O15392-6;O15392-3	BIRC5	6	1.00348296957536e-05	1.67347833374069e-05
-0.674392966268877	0.000908023513241824	0.00250600443878209	Q8N4S9;Q8N4S9-3;Q8N4S9-2	MARVELD2	5	5.8909790001904e-06	4.01077208198757e-06
-0.44248122041321	0.000908683301273253	0.00250600443878209	Q96CS3	FAF2	19	0.00011054521054705	8.1450222903011e-05
-0.359704074579716	0.000909582608079433	0.00250622468831249	P18031	PTPN1	19	0.000163874459326596	0.00012976764458995
-0.516296132647326	0.00092145604713269	0.00253665497542979	O43909	EXTL3	26	8.05935929827254e-05	5.61081703688282e-05
1.06497838751818	0.000923183418011849	0.00253912477380949	Q96RY7;Q96RY7-2	IFT140	7	2.5915761686867e-06	5.34236477373889e-06
0.794062051741217	0.000926330259098825	0.00254549073891104	P49418-2;P49418	AMPH	3	7.03001788736477e-07	1.14920243298638e-06
0.509321160749105	0.000929243721115637	0.00254758072283935	Q14114-2;Q14114-4;Q14114-3;Q14114	LRP8	4	3.09890823933853e-06	4.37551207094488e-06
0.391760350630445	0.000929464817726083	0.00254758072283935	P35269	GTF2F1	20	6.8468325626546e-05	8.94628927941027e-05
1.30126709876317	0.000929622793089835	0.00254758072283935	Q99969	RARRES2	5	1.19814759004497e-05	2.62972563177005e-05
0.715945939107782	0.000930422688550776	0.00254758072283935	P61313;P61313-2	RPL15	14	0.000295005119673189	0.000488296814923942
1.22348549958396	0.000933919134261575	0.00255486704673594	Q04828;P52895;P52895-2	AKR1C1;AKR1C2	2	1.11924635508242e-06	2.58489285467732e-06
-1.42445159452417	0.000939644095823036	0.00256823131792705	P41225;O00570;O95416	SOX3;SOX1	2	3.58179761995488e-06	1.26248596315683e-06
-0.495266306009286	0.000942366198591607	0.00257229172496173	Q9BSC4-4;Q9BSC4;Q9BSC4-2;Q9BSC4-3	NOL10	19	0.000126910502903196	9.04046307275148e-05
-0.734868761432477	0.000943763623485778	0.00257229172496173	Q13454-2;Q13454	TUSC3	5	1.06704118810216e-05	6.24491691854022e-06
0.59831928236859	0.00094395464315334	0.00257229172496173	Q9H4A6	GOLPH3	5	3.96304144379312e-05	5.89787070365183e-05
-0.405355701811745	0.000944493866510573	0.00257229172496173	Q9P2E5;Q9P2E5-2	CHPF2	8	8.87376857797715e-06	6.55670889345268e-06
-1.12714108820087	0.000949263785942589	0.00257978422272746	O95084-2;O95084	PRSS23	2	1.39785207436837e-06	6.40040774476885e-07
-0.922074229272332	0.00094941818060416	0.00257978422272746	Q00587-2;Q00587	CDC42EP1	9	2.47805384327299e-05	1.39821570834846e-05
-0.784119038301382	0.000949775446434893	0.00257978422272746	P37088-5;P37088-4;P37088;P37088-6;P37088-2	SCNN1A	2	1.96919884370584e-06	1.16008746899854e-06
-0.415892600666546	0.000952660047891657	0.00258532336552071	Q8TCJ2	STT3B	13	4.84721784001057e-05	3.5472029490909e-05
0.814647495351401	0.000956841899451446	0.00259328647391843	Q9NPJ6;Q9NPJ6-2	MED4	12	5.31655634894068e-05	8.32104133358918e-05
1.28049127068909	0.000957290175586677	0.00259328647391843	Q8IV32	CCDC71	4	4.64370512380414e-06	9.73118105314262e-06
-0.582478057326658	0.000959135521100464	0.00259598612291312	Q96P11-2;Q96P11;Q96P11-4;Q96P11-5;Q63ZY6-5;Q63ZY6;Q96P11-3;Q63ZY6-4;Q63ZY6-6;Q3KNT7-2;Q63ZY6-2;Q3KNT7-3;Q3KNT7	NSUN5	23	0.00010852253454897	7.18555990130913e-05
0.574514186732689	0.000962163794618218	0.00260095775280794	Q6P0N0;Q6P0N0-2	MIS18BP1	27	4.47989099681045e-05	6.68883668275387e-05
0.415480701829884	0.000962673218624222	0.00260095775280794	Q12923-3;Q12923;Q12923-4;Q12923-2	PTPN13	47	9.13342953542668e-05	0.000122803631771664
-1.83804562579701	0.000964772637029384	0.00260432933298047	Q16678	CYP1B1	4	1.95799794387485e-06	5.79926732991213e-07
0.387803950285968	0.000967682697720176	0.00260988130345086	O75449;O75449-2	KATNA1	17	2.30839659940146e-05	2.95574176810433e-05
-0.454409142024919	0.000969166574117554	0.00261158040011666	Q5EB52;Q5EB52-2;Q5EB52-3	MEST	6	2.08771016796616e-05	1.48809040592689e-05
-0.363755112408811	0.000974556668313815	0.00262326346771367	P51149	RAB7A	17	0.000173228156478761	0.000132906003331182
0.890492808434818	0.000975217623537798	0.00262326346771367	Q9H299	SH3BGRL3	4	1.41967616326535e-05	2.41126747632353e-05
0.569473078213533	0.000977526418471693	0.0026271633459683	Q8ND24;Q8ND24-2	RNF214	20	5.05984670820585e-05	7.57183874530577e-05
0.657076552436158	0.000979598743523328	0.00263042140670594	A8MVW0	FAM171A2	1	9.30206893929167e-08	1.54699174606407e-07
0.725007109235471	0.000981660673162622	0.00263364586224176	Q9NYQ6-2;Q9NYQ6	CELSR1	3	7.57993701069497e-07	1.22892591458736e-06
0.547777933859055	0.000983883894489166	0.0026372970075453	P16104;Q96QV6;Q9BTM1-2;REV__Q8NB25-4;REV__Q8NB25-2;REV__Q8NB25-3;REV__Q8NB25;Q71UI9-5	H2AFX;HIST1H2AA;H2AFJ	12	0.00136816316460591	0.0019789025112687
-0.373920432525109	0.000984869348039182	0.00263762683205049	Q12974;Q12974-3;Q12974-4;Q12974-2	PTP4A2	7	4.51121052544037e-05	3.48300117780511e-05
-0.509445766564757	0.000990787464167464	0.00265115492698852	Q9H5Q4	TFB2M	17	0.00010244132557238	7.14965625348493e-05
-0.603953933929744	0.00099237102998418	0.00265307109465507	Q9UBT6;Q9UBT6-8;Q9UBT6-3	POLK	3	2.41639376674833e-06	1.54591957914417e-06
0.410974429532647	0.000993445427033939	0.00265362385832323	O60502;O60502-4;O60502-2;O60502-3	MGEA5	28	0.000232725457161907	0.000317874715737444
-0.535590490525445	0.000995131746948323	0.0026547149782252	Q8IVM0;Q8IVM0-2	CCDC50	8	3.5399231937085e-05	2.51272571532601e-05
0.487025721787588	0.000996005701775512	0.0026547149782252	Q15596	NCOA2	4	5.95115658526207e-06	8.1660078530157e-06
0.882759185054275	0.00099645789704081	0.0026547149782252	Q9P283-2;Q9P283-3;Q9P283;Q9P283-4	SEMA5B	2	4.18500753319213e-07	7.37581630537403e-07
-0.360561495834597	0.000998575977102665	0.0026569619317974	Q9Y3B2	EXOSC1	6	4.75876210423258e-05	3.75052149128531e-05
0.546433720727161	0.000999038758772255	0.0026569619317974	Q8N531-2;Q8N531	FBXL6	3	3.04314741220731e-06	4.53862589320504e-06
-0.761754144697246	0.00100107866410423	0.0026598858557435	Q9Y6G3	MRPL42	3	3.01524217428956e-05	1.79110677142039e-05
0.464384338569696	0.00100201005231907	0.0026598858557435	Q16878	CDO1	2	4.0816226073467e-05	5.56639118658935e-05
-0.584032154120238	0.00100274723348055	0.0026598858557435	Q9C0G0-3;Q9C0G0-2;Q9C0G0	ZNF407	3	2.33106431874817e-06	1.57415789847931e-06
0.710212856663027	0.00100628867945818	0.00266696682270644	P05154	SERPINA5	1	3.06271872750065e-06	5.09574980884504e-06
0.454484967295716	0.00100748343119898	0.00266782146946883	Q9C0I1-3;Q9C0I1-2;Q9C0I1	MTMR12	18	2.5683939947197e-05	3.49899668554618e-05
-0.579652685655941	0.00100927263662011	0.00267024739240962	Q4VC31	CCDC58	7	0.000116048684288083	8.27707149033804e-05
-0.507007052637033	0.00102526091096765	0.00271020333739533	P41743	PRKCI	15	7.40674716897736e-05	5.0503130153956e-05
-0.471548031974964	0.00102877985172546	0.00271715695344992	O43242;O43242-2	PSMD3	38	0.000886915688544519	0.000615647033215621
1.00395129079053	0.00103075337144033	0.00272002041054504	Q8TAP8	PPP1R35	4	2.47684589129386e-06	4.41717359457582e-06
-0.478090132447426	0.00103254686624129	0.00272240427848951	Q03111	MLLT1	7	2.88196643741585e-05	2.0402922417285e-05
0.6509977894888	0.00103852860274323	0.00273581721092109	Q8N4P3-2;Q8N4P3	HDDC3	2	1.51894709393004e-06	2.495081041284e-06
0.674520791090288	0.00103990906392267	0.00273709625475547	Q8IXI2;Q8IXI2-4;Q8IXI2-5;Q8IXI2-2;Q8IXI2-7;Q8IXI2-3;Q8IXI2-6	RHOT1	14	4.579177773317e-05	7.41138782593873e-05
0.450352684967514	0.00104103046800933	0.00273769183319902	P50748;P50748-2	KNTC1	43	8.79367099800958e-05	0.000116819611904487
2.03758087152447	0.00104542096557789	0.00274687603289568	Q8NF64-3;Q8NF64-2;Q8NF64	ZMIZ2	4	4.69369927879927e-06	2.24360360948974e-05
0.410946382499772	0.00104987967837438	0.00275622354950239	P05386	RPLP1	3	0.000163381361966275	0.000206667989423265
0.612071287259309	0.0010513117956791	0.00275745401551565	O14757;O14757-3;O14757-2	CHEK1	12	2.35998989408046e-05	3.7099567268048e-05
0.695265876074891	0.00105215155129614	0.00275745401551565	Q9BZF9-2;Q9BZF9	UACA	9	1.47285961574435e-05	2.43923743719371e-05
0.782081415901753	0.00105374100877486	0.00275925522788968	Q3LXA3;Q3LXA3-2	DAK	18	3.85035459862899e-05	6.30234453644648e-05
-0.414898717816683	0.00106089104463717	0.00277560145907571	Q86U90	YRDC	8	2.63954454234793e-05	1.98440166865696e-05
1.1270031343411	0.00106199097590935	0.00277610443264775	Q9BQ13-2;Q9BQ13	KCTD14	5	4.34261998160523e-06	1.00655423782753e-05
0.364106114110153	0.00106793388092877	0.00278925554315299	Q14671;Q14671-4	PUM1	29	8.28819796257179e-05	0.000108832271382294
1.31059213148236	0.00107231655223869	0.00279831263235653	Q96F44;Q96F44-3;Q96F44-2	TRIM11	4	6.57865588667796e-06	1.80889459604594e-05
-0.750045696013204	0.00107418636459513	0.00280080232351228	P52565;P52565-2	ARHGDIA	10	0.000153202951118282	9.12344015566615e-05
0.963249277719325	0.00107591344014211	0.00280291592248381	Q86SQ7-2;Q86SQ7-3;Q86SQ7-4;Q86SQ7	SDCCAG8	2	2.82670973898341e-06	4.93910870001179e-06
0.445712114464691	0.00108080689904256	0.00280878012550508	Q99963-3;Q99963-4;Q99963;Q99963-2	SH3GL3	7	1.33857487498475e-05	1.80405880372163e-05
0.727864212554992	0.00108199865676137	0.00280878012550508	P28676	GCA	8	2.6655137332184e-05	4.47687654340898e-05
-0.605874030459053	0.00108210677204348	0.00280878012550508	Q86UY8;Q86UY8-2	NT5DC3	12	3.10783047737437e-05	1.97603103385596e-05
-0.591490912946318	0.0010822110938814	0.00280878012550508	Q9UBI6	GNG12	3	4.10855742303596e-05	2.79781897315158e-05
-0.57128737205947	0.00108275628585911	0.00280878012550508	O15118;O15118-2	NPC1	9	4.23569822104957e-05	2.92435544138029e-05
1.09093106524843	0.00108531117896595	0.00281302183974206	Q9P2E2-3;Q9P2E2	KIF17	5	4.78269703778543e-06	9.75015006896309e-06
0.706257500301372	0.00108950690241387	0.00282150564354024	O75167-5;O75167-2;O75167;O75167-4	PHACTR2	6	3.27163760393515e-06	5.2116550587332e-06
0.855798943348994	0.00109936653765965	0.00284463056534941	Q8IV63-2;Q8IV63-3;Q8IV63	VRK3	6	4.22446084655698e-06	6.91556666424814e-06
0.72745664569605	0.00110237586270707	0.00285000607504344	Q13322-3;Q13322-4;Q13322;Q13322-2	GRB10	17	3.52775442594788e-05	5.48906687309418e-05
0.690604724848651	0.00110549866910668	0.00285566564350654	Q9Y4K1;Q9Y4K1-2	AIM1	25	3.73285652435705e-05	6.20534685931189e-05
-0.520596316991517	0.00110687275999133	0.00285680228257789	Q16563-2;Q16563	SYPL1	5	6.84292393976227e-05	4.70652674847758e-05
-1.5732720520751	0.00110810503188442	0.00285757128334948	P10646-2;P10646	TFPI	2	1.897134917865e-06	5.45372131135877e-07
0.589801759984162	0.0011117035179531	0.00286443581956948	Q96EP0;Q96EP0-3;Q96EP0-2	RNF31	11	4.17936320729529e-06	6.28016329545231e-06
-0.47411028661361	0.00111387981627481	0.00286638677987947	Q8WVC6;Q8WVC6-2	DCAKD	14	5.49888897596203e-05	4.15774453024366e-05
0.420102878380219	0.00111433510377019	0.00286638677987947	Q9UBQ5;Q9UBQ5-2	EIF3K	10	0.000126660370555659	0.000166734110901101
0.528668240437269	0.00111712375368075	0.00287114522419547	Q5W0B1	RNF219	3	3.18536037392851e-06	4.48363846465811e-06
0.714188611881494	0.00111814586897147	0.00287135927904612	Q06323;Q06323-3;Q06323-2	PSME1	15	0.000321690933140698	0.000544818621728049
0.866888557578422	0.0011218096184423	0.00287720482668764	Q32M88;Q32M88-2	ATHL1	6	2.49296639350586e-06	3.90644930711764e-06
-0.634324006082143	0.00112230368518605	0.00287720482668764	O14828	SCAMP3	10	1.65723823149257e-05	1.05114682606978e-05
0.55398625760974	0.00113342883985092	0.00290329233201434	P52758	HRSP12	7	5.9936259464308e-05	8.95926263177577e-05
-0.461094545212317	0.0011408230702792	0.00291978736387766	O60664-4;O60664;O60664-3;O60664-2	PLIN3	24	0.00031639901427196	0.000234976741151527
0.650208388356144	0.00114329716748317	0.00292367290371473	Q9ULE0-2;Q9ULE0	WWC3	2	9.59853584934016e-07	1.55251928417354e-06
0.409287300141829	0.00114580536423556	0.00292743956435417	Q9UBL3;Q9UBL3-3;Q9UBL3-2	ASH2L	22	0.000124819770378835	0.00016845034975745
-0.48964668332767	0.00114668444482153	0.00292743956435417	O60476	MAN1A2	5	7.84914186483587e-06	5.62288528894931e-06
-0.505823906602741	0.00114978658552951	0.00293291103279996	P51116	FXR2	19	5.55717213080259e-05	3.76437598163564e-05
0.65129376832851	0.00115080310283617	0.00293305774312149	Q92820	GGH	10	8.5562669402765e-05	0.000127209736105231
-0.482513224474487	0.00115495802891748	0.00294119642741325	Q8NEM2	SHCBP1	11	1.84029611367514e-05	1.32017445173305e-05
0.386538435543706	0.00115852631979482	0.00294782889744911	Q8IVW6;Q8IVW6-4;Q8IVW6-3	ARID3B	27	0.000149703307723788	0.000195014091251004
0.492865282284846	0.00115949563503698	0.00294784283722458	Q13683-7;Q13683-9;Q13683;Q13683-3;Q13683-13;Q13683-10	ITGA7	17	1.78051620592558e-05	2.45234312984975e-05
0.505946981500039	0.00116423025266856	0.00295742151672335	Q96JJ3;Q96JJ3-3	ELMO2	15	2.28570369782208e-05	3.2569191837303e-05
0.342406922288276	0.0011679516219922	0.00296441254251161	Q13952-6;Q13952-7;Q13952-2;Q13952-5;Q13952-3;Q13952;Q13952-4	NFYC	6	2.54238531578563e-05	3.27171370714093e-05
-0.46324566248499	0.00116981465014578	0.00296667917493001	Q9UJC5	SH3BGRL2	5	4.88740813515449e-06	3.45274579400473e-06
-0.634670512254572	0.00118046444947771	0.00298762969680955	P22570;P22570-7;P22570-3;P22570-4;P22570-5;P22570-2;P22570-6	FDXR	27	0.000505659939056877	0.000325154947773271
-0.44202583874503	0.00118054732635377	0.00298762969680955	Q6NXT4-4;Q6NXT4-3;Q6NXT4;Q6NXT4-2	SLC30A6	3	8.22221021109336e-06	6.14397692585103e-06
0.620655960610229	0.00118100635242405	0.00298762969680955	Q9NYU1;Q9NYU1-2	UGGT2	12	9.40594994513242e-06	1.55025242127365e-05
-0.649053488777053	0.0011841417554915	0.00299308575603974	Q6P1A2-2;Q6P1A2	LPCAT3	9	5.33543815304955e-05	3.25048528711002e-05
-0.564000009009967	0.00118518990848534	0.00299326134126475	Q9UGY1	NOL12	4	5.8370551341925e-06	3.90117649321882e-06
2.24229614573489	0.00118726841622633	0.0029960367064522	Q9H4B8	DPEP3	2	1.0797973275222e-06	4.44046881746411e-06
-0.808811225093086	0.00118867693967332	0.0029971182038747	Q9Y3D8;Q9Y3D8-2	AK6	5	1.92684765305063e-05	9.99161976703318e-06
-0.467167870405523	0.00119223515183596	0.0030012056811249	Q8N350;Q8N350-4	DOS	3	3.09414480740293e-06	2.2818313867517e-06
-0.534514355041344	0.0011922606291728	0.0030012056811249	Q13277-2;Q13277-3;Q13277	STX3	10	2.8295691499701e-05	1.90052410735979e-05
0.525418111285301	0.00119705766738239	0.0030108029485983	P61962;P61962-2	DCAF7	10	3.32505893281079e-05	4.96744733969259e-05
0.442325438766027	0.00120189234864451	0.00301892947506376	Q14980-2;Q14980;Q14980-4;Q14980-3;Q14980-5	NUMA1	97	0.000382283392501943	0.000535491074964599
-0.573096345253202	0.00120226283186	0.00301892947506376	P83881	RPL36A	8	0.000573227245712995	0.000383710969808557
-0.538757181727847	0.00120364412644967	0.00301991855267794	P26572	MGAT1	10	5.52934596206413e-05	3.87910658256524e-05
0.383153954161907	0.00120628671756858	0.00302406798220068	Q07666;Q07666-2;Q07666-3	KHDRBS1	15	0.000326472048777208	0.000427555297607406
0.493904782822455	0.00120920497992689	0.00302890113553602	Q8IU85-2;Q8IU85	CAMK1D	7	1.10356778157288e-05	1.52724314598786e-05
1.12521481881411	0.00121096159893469	0.00303081899434442	Q8IXK2;Q8IXK2-2	GALNT12	4	1.25893917161466e-06	2.44027171111229e-06
-0.534266576554561	0.00121211200511231	0.00303121771578597	Q8WXF1;Q8WXF1-2	PSPC1	24	0.000396757870063438	0.000258896365273705
0.547477982237951	0.00121886820092257	0.00304562314322643	P48431	SOX2	9	4.08768204957688e-05	5.84455618836852e-05
-0.646942116341285	0.00122320151859294	0.0030503653258112	O00411	POLRMT	34	0.000103432249783295	6.1725313411166e-05
-0.416211753028973	0.00122322266491787	0.0030503653258112	O15234	CASC3	10	3.51519514288075e-05	2.66006424155968e-05
-0.473424297029717	0.00122375811130343	0.0030503653258112	O15228;O15228-2	GNPAT	18	3.21966804952022e-05	2.33930658309808e-05
0.616706316053342	0.00122532028486253	0.00305177205084726	P59768	GNG2	4	7.51821012589638e-06	1.20242173256411e-05
0.575194320756274	0.00123094680457198	0.00306329087538575	Q96BD5-2;Q96BD5;Q96BD5-3	PHF21A	5	3.89891739494545e-06	5.92306361599426e-06
-0.449270706529025	0.00123531582607005	0.00307166414855659	O15297-2;O15297	PPM1D	2	7.73777780323825e-07	5.73752167954633e-07
-0.908728362554615	0.00123669909326868	0.00307260564657155	Q7RTP0;Q7RTP0-2	NIPA1	2	9.42053680117185e-07	5.22156542218417e-07
-1.49284870440018	0.00124276948491663	0.00308518142593264	Q0VAQ4	SMAGP	1	2.12077647702167e-07	9.50071175873331e-08
0.6840151070744	0.00124475981375967	0.00308761624516516	Q63HN8;Q63HN8-4;Q63HN8-5;Q63HN8-6	RNF213	61	6.80433274546306e-05	0.000103308979128883
-0.49901437668222	0.00124659731254086	0.00308966833169986	Q9BVI4	NOC4L	20	0.000141781392617154	9.8371382285263e-05
-0.409927127295092	0.00124954507128659	0.00309446662561466	P57729	RAB38	7	1.89153134399784e-05	1.40403496594113e-05
0.434409287775732	0.00125443023229164	0.00310405120095896	Q9BZD4	NUF2	12	2.71113108751541e-05	3.85377581900749e-05
0.445076502511067	0.00125595788618378	0.00310531894220992	P62873;P62873-2	GNB1	8	8.15828452781868e-05	0.000112669450837782
-0.431825421015953	0.00125921642877002	0.00310913567137376	Q14147	DHX34	19	2.69488064635998e-05	1.91820958823835e-05
0.536808464659732	0.00125953472385476	0.00310913567137376	Q96PN7-4;Q96PN7-5;Q96PN7;Q96PN7-2;Q96PN7-3	TRERF1	6	3.14824183697219e-06	4.7156959755832e-06
-0.629453435339304	0.00126178281950946	0.003112173206676	Q9NY12-2;Q9NY12	GAR1	4	7.97578696835498e-05	5.40950697835178e-05
0.53361220577861	0.00126281674112584	0.00311221351316723	Q8WUB8-3;Q8WUB8-2;Q8WUB8	PHF10	8	2.3413011565977e-05	3.24766002165374e-05
-0.558384202041261	0.00126691646148665	0.00311760080300596	Q9C0D5-2;Q9C0D5	TANC1	7	7.6984323021034e-06	5.25158248282094e-06
-0.464126659843781	0.001267544668787	0.00311760080300596	Q9Y276	BCS1L	14	3.08834909245405e-05	2.16125248685338e-05
0.561795344400215	0.00126918431147064	0.00311760080300596	Q92608	DOCK2	13	7.73672978717586e-06	1.19262156321021e-05
-0.62430700444069	0.0012697472165221	0.00311760080300596	O95834-3;O95834-2;O95834	EML2	13	3.8487276667715e-05	2.39666848736562e-05
-0.441076717464335	0.00127009940355857	0.00311760080300596	Q9NWS8;Q9NWS8-2	RMND1	6	3.28207396728341e-05	2.42447549529356e-05
0.581111743842991	0.00127265774027631	0.00311974277940824	P05067;P05067-11;P05067-8;P05067-9;P05067-7;P05067-6;P05067-4;P05067-5;P05067-3;P05067-10;P05067-2	APP	27	0.000207603807799479	0.000317128339296766
-0.492796656210439	0.00127346108571311	0.00311974277940824	O95758-6;O95758-2;O95758-1;O95758;O95758-5;O95758-4;O95758-7	PTBP3	13	8.98019657790876e-05	6.54597405111513e-05
0.498669690121163	0.00127403216236472	0.00311974277940824	O95073-2;O95073	FSBP	1	3.37149516637643e-05	4.62648209761823e-05
0.439880956110286	0.00127634986908064	0.00312291785008607	Q5VIR6-4;Q5VIR6;Q5VIR6-2;Q5VIR6-3	VPS53	15	2.23672653692616e-05	2.96805026445746e-05
-0.588812435263155	0.00127997118835755	0.00312829041156212	P19105;O14950	MYL12A;MYL12B	14	0.000386166330644279	0.000242575338655959
-0.562917680604308	0.0012817287062927	0.00312829041156212	Q8N5M9	JAGN1	2	1.0829862773329e-05	7.11681242791298e-06
-0.715537566253362	0.00128216809129658	0.00312829041156212	Q7Z2Y5;Q7Z2Y5-2;Q7Z2Y5-3	NRK	36	0.000114129667901484	7.37633340484932e-05
0.544284441963542	0.00128263700401735	0.00312829041156212	P63208;P63208-2	SKP1	10	0.000104672186778396	0.000158149200643769
1.09467332169893	0.00128524144350407	0.00313166347994795	P50993	ATP1A2	5	4.14388363737206e-06	9.27505916438712e-06
-0.522200587398425	0.00128606788175172	0.00313166347994795	P24386	CHM	7	1.62079514809632e-05	1.15254735475739e-05
-0.741083292535263	0.00129128482256907	0.00313986600162018	P30530-2;P30530	AXL	13	1.95909207226643e-05	1.1816099433756e-05
1.54487876724069	0.00129148962159608	0.00313986600162018	Q9BQS7-4;Q9BQS7-2;Q9BQS7;Q9BQS7-3	HEPH	3	2.5060792091173e-06	8.1727859924923e-06
-0.918795701276322	0.00129762456962386	0.00314893157537684	Q9ULG6-2;Q9ULG6;Q9ULG6-5;Q9ULG6-3;Q9ULG6-4	CCPG1	7	7.28405141040231e-06	3.72217700473009e-06
0.51914488820697	0.00129899518543492	0.00314893157537684	Q68CP9-3;Q68CP9	ARID2	22	4.71200826952018e-05	7.02544054791489e-05
0.740528900934781	0.00129973185096086	0.00314893157537684	Q9H334-6;Q9H334-3;Q9H334-7;Q9H334;Q9H334-4;Q9H334-8	FOXP1	1	3.20685419903259e-07	5.47650411169723e-07
1.03235744412303	0.00130047662082186	0.00314893157537684	Q14192;Q14192-2	FHL2	10	2.2688939566163e-05	4.79468965696803e-05
0.43824447510983	0.00130059781116209	0.00314893157537684	Q86U44;Q86U44-2	METTL3	20	6.87812300993156e-05	9.71896049137244e-05
-0.401022582072771	0.00130139598580495	0.00314893157537684	O94842-3;O94842-2;O94842;O15405-2;O15405;Q96NM4-3;Q96NM4;Q96NM4-4;Q96NM4-2;O94900	TOX4	11	5.5859734048928e-05	4.15276694195207e-05
0.530571182584153	0.00130262905897566	0.00314942355663116	Q8NBJ4-2;Q8NBJ4	GOLM1	17	8.01261686310393e-05	0.000114292829368434
-0.51717474381804	0.00130426921983483	0.00315089821703342	Q9NPQ8;Q9NPQ8-3;Q9NPQ8-2	RIC8A	15	4.69501605618599e-05	3.20683679577155e-05
-0.467951611200739	0.00130683487293123	0.00315333581373922	P54619-3;P54619;P54619-2	PRKAG1	17	0.000113071497347021	8.21340563946429e-05
0.383478581110651	0.00130734027901647	0.00315333581373922	Q9Y5A9;Q9Y5A9-2	YTHDF2	17	0.000209280945338645	0.000280121821028263
0.371249732097962	0.00130933605277227	0.00315426597811287	Q8NHV4-3;Q8NHV4;Q8NHV4-2	NEDD1	18	3.56289419763141e-05	4.63157059332437e-05
0.607274526869881	0.00130978857467817	0.00315426597811287	P10721-2;P10721	KIT	4	1.41247640001868e-06	2.27948313013477e-06
0.450716453576586	0.00131492259867994	0.00316413841701239	P35251-2;P35251	RFC1	36	8.13800194749365e-05	0.000116416984668327
-0.522864482322758	0.00131748448065724	0.00316653649485293	Q70EL1-7;Q70EL1;Q70EL1-9;Q70EL1-10;Q70EL1-8;Q70EL1-6;Q70EL1-4	USP54	8	7.37815152353198e-06	5.03157644964716e-06
0.494775462823828	0.00131895723933486	0.00316653649485293	P46013	MKI67	134	0.000839115073785528	0.00124941229077814
0.769413118403768	0.00131974938740391	0.00316653649485293	Q9Y2X8;P51668	UBE2D4;UBE2D1	1	3.31221108601991e-06	5.62220804505908e-06
0.577329333850792	0.00132055880126641	0.00316653649485293	Q9HD42	CHMP1A	5	3.1332346396538e-05	5.08329212991614e-05
0.561132915746549	0.00132109587708057	0.00316653649485293	O95551-2;O95551;O95551-3	TDP2	6	1.51171139491059e-05	2.36266912833372e-05
-0.48384412856425	0.00132895481605893	0.00318287917690352	Q96S66;Q96S66-2;Q96S66-3;Q96S66-4	CLCC1	15	6.42987510657382e-05	4.51396348214234e-05
0.684519185358256	0.00133274902887683	0.00318946878278577	Q86XX4-2;Q86XX4;Q86XX4-5;Q86XX4-4;Q86XX4-6	FRAS1	34	5.87084677918728e-05	0.000100367134698202
0.418780020257505	0.00134160475515911	0.00320772370713618	P43246;P43246-2	MSH2	46	0.000449294485123738	0.000608639272077946
0.659155937734317	0.00134247463446475	0.00320772370713618	P05114	HMGN1	10	0.000147834506923209	0.000260158747675554
-0.608596427655764	0.00134478193903397	0.00321072842455561	Q9BYC5;Q9BYC5-3;Q9BYC5-4;Q9BYC5-2	FUT8	8	1.35067032650396e-05	8.92070598124966e-06
0.419576145193285	0.00134720573276	0.00321400636067669	P22626;P22626-2	HNRNPA2B1	32	0.00529544548226111	0.00709378588436885
-0.795140706638319	0.00135404724720988	0.00322781025545849	O14639-2;O14639-6;O14639;O14639-4;O14639-3;O14639-5	ABLIM1	21	7.96303888588739e-05	5.00093662833273e-05
-0.61239535077795	0.00135566466415999	0.00322914901897084	Q9NYM9	BET1L	4	1.38190431553321e-05	8.6352876734462e-06
-1.00611646375636	0.00135794425858389	0.00323047373536115	Q9UH17;Q9UH17-3;Q9UH17-2;P31941-2;P31941	APOBEC3B	8	1.28569205434961e-05	6.77082813245716e-06
0.434505690837771	0.00135833330142853	0.00323047373536115	Q9BVI0;Q9BVI0-2	PHF20	9	9.45148838180954e-06	1.27631254866657e-05
-0.627717980864336	0.00137027168449758	0.00325633420755523	Q9NWT1	PAK1IP1	18	0.000196351062040798	0.000135241063151881
-0.666963851669185	0.00137379516493226	0.00326126275237713	Q9C004;Q9C004-2	SPRY4	7	6.45864651265306e-05	4.43406365140615e-05
0.819508385681554	0.00137529262638041	0.00326126275237713	P09471-2;P09471	GNAO1	9	2.12825629774182e-05	3.72452054691214e-05
-0.456640893733391	0.00137554456647037	0.00326126275237713	Q9NS69	TOMM22	6	8.39764469175471e-05	6.002389012274e-05
-0.693505579862688	0.00137991781678512	0.00326890317322222	Q14CZ7	FASTKD3	7	6.18350240230741e-06	3.84880474482505e-06
-0.573975386752613	0.00138145533159078	0.00326890317322222	Q96H78	SLC25A44	3	1.49830813355496e-06	1.02723243788266e-06
-0.796517072687173	0.00138197359990737	0.00326890317322222	P22303-4;P22303;P22303-2;P22303-3	ACHE	5	3.86451681349239e-06	2.32164352645355e-06
-1.23942509988751	0.00138662441977727	0.00327736946289837	O14508	SOCS2	2	2.2859726606354e-06	9.01134758808362e-07
0.554056303235492	0.00138877522749813	0.00327991831238016	Q15746-4;Q15746-5;Q15746-2;Q15746-3;Q15746-6;Q15746;Q15746-11;Q15746-7;Q15746-9	MYLK	6	7.10296054882328e-06	1.08988608682005e-05
-1.13854955078717	0.00139186155720612	0.00328289530969815	Q00987;Q00987-11;Q00987-8;Q00987-10;Q00987-7;Q00987-9	MDM2	3	4.68353644750806e-07	2.11150110315125e-07
-1.39962690497857	0.00139218251398173	0.00328289530969815	Q86YN1;Q86YN1-2	DOLPP1	3	7.65205736974667e-07	3.47539691737598e-07
0.623685295877992	0.00139564696799399	0.00328852932406106	Q9UHV9	PFDN2	7	6.45268449902152e-05	0.00010005124794561
0.744363039041687	0.00139691865933165	0.00328899188766473	Q86UD0	SAPCD2	3	1.20474465970572e-06	1.85789733164717e-06
-0.464981703388246	0.00139950416746031	0.0032909586247557	Q9C086	INO80B	2	1.69593394735681e-06	1.20772052927343e-06
-1.3314245546571	0.00139990602885004	0.0032909586247557	Q8IVT2	MISP	2	2.07575548578244e-06	7.82311634418754e-07
-1.32923591685831	0.00141342638783464	0.00332019082977479	O95214;O95214-2	LEPROTL1	1	2.85973029362753e-06	1.1800136227301e-06
0.707409690879002	0.00142174230994984	0.00333564879607658	Q9P2W1-2;Q9P2W1	PSMC3IP	3	1.82763551076956e-06	2.88516444254106e-06
-0.439499460784172	0.00142218821283087	0.00333564879607658	Q9P2F8;Q9P2F8-2	SIPA1L2	4	2.77857079012791e-06	2.03293558666365e-06
0.43471040768152	0.00142588790600955	0.00334176348073093	P78310;P78310-2;P78310-6;P78310-7;P78310-5;P78310-4;P78310-3	CXADR	18	0.000140103217543404	0.00018682307196756
-0.40015513725597	0.00143193144450018	0.00335255898437413	Q9P2E3;Q9P2E3-2	ZNFX1	4	1.2180728403969e-05	9.08971411386982e-06
-0.553248775472909	0.00143268653817961	0.00335255898437413	Q9GZM5	YIPF3	4	1.43162217256161e-05	9.90086362895291e-06
0.393311060565877	0.00143464004923747	0.00335456368570654	Q7Z7C8;Q7Z7C8-2;Q7Z7C8-4	TAF8	7	5.57225467485883e-06	7.43750499594815e-06
0.726287453012561	0.0014407539139202	0.00336562367008565	Q9NVR5-2;Q9NVR5	DNAAF2	5	1.61781079721138e-05	2.54065341829779e-05
0.470592470389793	0.00144157092394777	0.00336562367008565	Q96JA1-2;Q96JA1	LRIG1	9	1.0944488563267e-05	1.51424230376626e-05
-0.51866460993025	0.0014443677589413	0.00336700099635448	Q9UM00-1;Q9UM00-2;Q9UM00	TMCO1	3	3.26631224219344e-05	2.28612975667341e-05
0.542877137394597	0.0014446037120282	0.00336700099635448	Q9H0R4;Q9H0R4-2	HDHD2	4	1.55030811123475e-05	2.13010202632744e-05
-0.40419807192738	0.00144546352166258	0.00336700099635448	Q8IXQ5;Q8IXQ5-2;Q8IXQ5-5;Q8IXQ5-3;Q8IXQ5-4	KLHL7	21	7.61453277251498e-05	5.61457833085552e-05
-0.434755839356651	0.00144867011732005	0.00337190221330281	Q9NUJ1;Q9NUJ1-2;Q9NUJ1-3	ABHD10	13	0.000128838228262525	9.13055855707298e-05
-0.56719819176397	0.00145089612711361	0.00337451531506436	Q03405-2	PLAUR	1	6.21654961009461e-07	4.29932599496483e-07
0.392895501154704	0.00145266286379234	0.00337605707314627	Q04726-7;Q04726-3;Q04726-5;Q04726-2;Q04726-6;Q04726-4;Q04726	TLE3	15	3.95076935337836e-05	5.07875139736686e-05
-0.394607351880284	0.00145388066168996	0.00337632169895431	O14490-7;O14490;O14490-3;O14490-5;O14490-2;O14490-4;O14490-6	DLGAP1	2	2.7886130809692e-06	2.04518308263718e-06
-0.459016900782465	0.00145618299814569	0.00337671736984163	Q9BUV8-4;Q9BUV8-3;Q9BUV8-2;Q9BUV8;Q9BUV8-5	C20orf24	2	3.29472985583811e-05	2.40579364999665e-05
0.61978757842135	0.00145625916796355	0.00337671736984163	P50895	BCAM	20	4.33635575680433e-05	6.51267223149365e-05
0.750743310601879	0.00146126230474662	0.00338336201205764	Q9Y3D2	MSRB2	5	4.72289937438432e-06	7.90309046472816e-06
-0.423573778669249	0.00146133723913656	0.00338336201205764	O94979-3;O94979-9;O94979-2;O94979;O94979-8;O94979-6;O94979-10;O94979-4;O94979-7;O94979-5	SEC31A	37	0.000405454616498976	0.000292850563239751
0.991989141153677	0.00146449441352453	0.00338658400008095	P13385;P51864	TDGF1	3	1.37827322906329e-05	2.53565654492052e-05
-0.622786831011316	0.00146533191905254	0.00338658400008095	Q15041;Q15041-2;Q15041-3	ARL6IP1	2	4.30095780648548e-05	2.68440117307515e-05
0.462151468241446	0.00146683519232137	0.00338658400008095	P15884-9;P15884-16;P15884-8;P15884-6;P15884-2;P15884-15;P15884-7;P15884-11;P15884-5;P15884-4;P15884-10;P15884-14;P15884-13;P15884-12;P15884;P15884-3	TCF4	3	2.43699507925556e-06	3.19437305795019e-06
-0.355856733245926	0.00146715803226001	0.00338658400008095	O43670-2	ZNF207	12	0.000101227877157786	8.18335159122795e-05
0.488392421233195	0.00146849748957144	0.00338711950085403	Q96EB6;Q96EB6-2	SIRT1	23	9.00036057053696e-05	0.000128286273888772
0.456419295065665	0.00147217051892746	0.00339303257011102	O95801	TTC4	13	4.35275659306216e-05	6.07518963662378e-05
0.434976849504044	0.00147748475292386	0.00340271650520835	P49005	POLD2	18	4.02601411271341e-05	5.3809371672729e-05
-1.01536690303961	0.00148194047387862	0.00341041015907422	Q15125	EBP	2	5.66491678115437e-06	2.74530921334103e-06
0.587612768231538	0.00148570651046901	0.00341650625671442	Q9BRQ0	PYGO2	2	1.59582572920669e-06	2.45364873411172e-06
1.63876899993268	0.00148799995525526	0.00341876340205701	Q29974;P01911;Q5Y7A7;P04229;P01912;Q30167;P13760	HLA-DRB1	4	1.27982689087735e-06	4.84043645278574e-06
0.633839435324166	0.00148892367686794	0.00341876340205701	Q9Y5Q0	FADS3	8	1.0240307592645e-05	1.56226562782409e-05
0.652178160146939	0.0014932766042488	0.00342201795798307	Q6P582	MZT2A	1	1.95196840228871e-06	2.97694349489614e-06
-1.88251730530818	0.00149346385654935	0.00342201795798307	P43003-2;P43003	SLC1A3	3	5.10684594285359e-06	1.29823724781712e-06
0.694046176243932	0.0014936977097479	0.00342201795798307	O75884;O75884-2	RBBP9	5	6.14621814623457e-06	9.56118489680735e-06
-0.467934708131231	0.00149967903392135	0.00343214105563651	Q9Y3A5	SBDS	11	0.000118872882545082	8.13453838187697e-05
0.488709387506544	0.00150036077217848	0.00343214105563651	Q9HBM1	SPC25	10	2.8674585352693e-05	4.20486779893449e-05
0.789079417985968	0.00150491681566979	0.00343999028770722	Q15768	EFNB3	1	2.0875956026762e-07	3.97093137089867e-07
-0.921028416367956	0.00150640727993418	0.00344082562330675	Q9P0S9	TMEM14C	2	2.5633063225335e-05	1.24811079102843e-05
0.763412973123927	0.00151050113508154	0.00344760175001783	Q93062-5;Q93062;Q93062-4;Q93062-2	RBPMS	1	1.07719523072069e-06	1.87158155467989e-06
-0.902522596828412	0.00151381967375258	0.00345035984732384	Q6ZNC8;Q6ZNC8-3;Q6ZNC8-2	MBOAT1	4	6.76842500493985e-06	3.79355527719667e-06
0.92483098608031	0.00151396582585845	0.00345035984732384	Q9Y680-3;Q9Y680	FKBP7	1	1.97633695171177e-06	3.46111008393957e-06
-0.822549931634717	0.00151609186400836	0.00345263238142373	Q8N0Z8;Q8N0Z8-2	PUSL1	4	8.8713443907766e-06	5.79320821196723e-06
0.457360228651572	0.00151771653649033	0.00345376061124308	O60762	DPM1	10	5.23482033498013e-05	7.02111961378882e-05
0.55328231020061	0.00152564489166951	0.00346731362568542	Q92619;Q92619-2	HMHA1	6	3.79448381407658e-06	5.47938707912034e-06
0.589891560466967	0.00152593962678689	0.00346731362568542	A1X283;Q5TCZ1-3;Q5TCZ1;Q5TCZ1-2	SH3PXD2B	29	8.11509437343111e-05	0.000120792095822138
0.375231694864272	0.00153331493051617	0.00348148560452267	O15439-2;O15439;O15439-4;O15439-3	ABCC4	18	2.21255632981859e-05	2.93860528219534e-05
-0.759012377238719	0.00153614671926792	0.00348532788028909	O95425-4;O95425;O95425-2;O95425-3	SVIL	45	0.00013595792021305	7.92496981473528e-05
-0.379495288794727	0.00154459917183132	0.00349958680282652	Q5SRE5;Q5SRE5-2	NUP188	43	0.000155719375278291	0.000118449579407029
-0.568618372858243	0.00154471976587566	0.00349958680282652	Q8N4A0;Q8N4A0-2	GALNT4	1	1.27174413765367e-06	8.50823981386256e-07
0.456693761045881	0.00155173447795178	0.00351287661198411	Q99933-4;Q99933-3;Q99933;Q99933-2	BAG1	4	1.02140454824814e-05	1.37637377057851e-05
-0.719133742692246	0.00155449702536875	0.00351652766659472	Q9UHW9-6;Q9UHW9-5;Q9UHW9-2;Q9UHW9-3;Q9UHW9-4;Q9UHW9;Q9H2X9-2;Q9H2X9	SLC12A6	4	4.504783961932e-06	2.66604262615599e-06
0.805882079515832	0.00155894238456641	0.00352361980024592	Q03154;Q03154-2;Q03154-4;Q03154-3	ACY1	20	7.15483884790616e-05	0.000109852816696959
0.639588039444478	0.00155993632480746	0.00352361980024592	P21246	PTN	2	1.15269492788298e-06	1.87199621655627e-06
-0.423885845043875	0.00156317871629293	0.00352833792561691	Q9NNW5	WDR6	19	3.13742221449949e-05	2.41878445709456e-05
-0.420951684759844	0.00156863743863587	0.00353599826689992	Q9Y2Q5;Q9Y2Q5-2;Q9Y2Q5-3	LAMTOR2	8	4.32922048289311e-05	3.25521562007155e-05
-0.365251849755909	0.00156888480306146	0.00353599826689992	Q15436;Q15436-2	SEC23A	26	6.87588363299116e-05	5.14072837837119e-05
0.459102043963554	0.00157184402261665	0.00353888103213028	Q8N9B5-2;Q8N9B5	JMY	3	2.85843102100158e-06	4.05213524804162e-06
-1.17303948350567	0.00157247802459581	0.00353888103213028	Q9Y6N1;Q9Y6N1-2	COX11	4	2.94337499619586e-06	1.25652875888872e-06
0.397328541780355	0.00157580775707894	0.003543767007411	Q08945	SSRP1	28	0.000393815834073962	0.000500612169376532
1.23176874061071	0.00157748810142119	0.00354476976382061	P07902;P07902-2	GALT	3	9.61918748856278e-06	2.01164782953035e-05
0.503437103819256	0.00157857167309912	0.00354476976382061	Q8N0V5-2;Q8N0V5	GCNT2	9	8.92224035283152e-06	1.25552578539512e-05
1.02973781253849	0.00158152459854762	0.00354879514433033	Q969R8	ITFG2	1	5.71409049384272e-08	1.32191977902656e-07
-0.580246475464334	0.00158480616832025	0.00355355152938474	P02545;P02545-3;P02545-6;P02545-2;P02545-5;P02545-4	LMNA	54	0.0013143121537446	0.000837144579477043
1.26770568817214	0.00158826236852862	0.00355456444668673	Q8N6N7	ACBD7	4	3.78077417444104e-06	1.07131190738282e-05
-0.730765217736129	0.0015892105480811	0.00355456444668673	Q6NUM9;Q6NUM9-2	RETSAT	17	6.9209682661317e-05	4.57580660812566e-05
-0.814408992391942	0.00159014955781416	0.00355456444668673	P30536	TSPO	3	2.29209179106989e-05	1.33990255435421e-05
-0.642890664865031	0.00159043591994568	0.00355456444668673	O43493;O43493-5;O43493-3;O43493-7;O43493-4;O43493-6	TGOLN2	16	9.06904097516259e-05	5.59074985942441e-05
0.418727522707743	0.0015910689699665	0.00355456444668673	Q86UW6-2;Q86UW6	N4BP2	18	2.16959930290625e-05	2.91193622658958e-05
0.686099379744177	0.00159342759061361	0.00355618673213427	O15091;O15091-4;O15091-2;O15091-3	KIAA0391	22	5.65257621318667e-05	9.35531371194993e-05
-0.359547047095531	0.00159412061183207	0.00355618673213427	Q9NXG2	THUMPD1	19	0.000103833172756201	8.19088815008914e-05
-0.388444068076277	0.00159909869536203	0.00356469184405508	Q9Y388	RBMX2	7	2.46598812212282e-05	1.90349248758081e-05
-0.645220074622695	0.00160388476396231	0.00357041766195247	Q9BZ23-3;Q9BZ23-4;Q9BZ23	PANK2	8	5.63650550654785e-06	3.26890160299059e-06
-0.887533405690528	0.00160400205375415	0.00357041766195247	P49447	CYB561	2	2.20874210814765e-06	1.32082919819025e-06
0.377334254610724	0.00161022004210402	0.00358165181811154	Q8TB96	ITFG1	4	6.69087847837053e-06	8.75693352506813e-06
-0.473170114610499	0.00161143345285043	0.00358174593117737	P61224;P61224-3;P61224-2;A6NIZ1;P61224-4	RAP1B	11	0.000185332225487398	0.000137157682259903
0.67143052395052	0.00161273179063023	0.00358202853845534	O00213-2;O00213;O00213-4;O00213-6;O00213-3;O00213-5	APBB1	6	3.58622970932568e-06	5.77923800390895e-06
-0.663369092294304	0.00161831924430086	0.00359183035086108	P28472-4;P28472-3;P28472-2;P28472;P47870-3;P47870-4;P18505	GABRB3;GABRB2;GABRB1	6	1.46254693779379e-05	8.95349708839259e-06
-0.627635394632933	0.00162360887665169	0.00360053361225259	P84077;P61204;P61204-2	ARF1;ARF3	12	0.000471530852074913	0.000277650356446475
1.00234461403555	0.00162459503293037	0.00360053361225259	Q96HQ2;Q96HQ2-2	CDKN2AIPNL	5	1.0288624645821e-05	1.80792342833636e-05
0.71090193015784	0.00162994424436681	0.00360977310637504	Q8NCB2-3;Q8NCB2;Q8NCB2-2	CAMKV	14	2.29654622802813e-05	4.13295504981191e-05
2.58029621910908	0.00163536162397118	0.00361915008941273	Q8NCE0-4;Q8NCE0-2;Q8NCE0;Q8NCE0-5;Q8NCE0-3	TSEN2	4	1.43504208245077e-05	0.000102356326743022
0.709578459142262	0.00163775381902984	0.00362182344416367	Q3T906;Q3T906-2	GNPTAB	15	2.00471177842022e-05	3.31195554325813e-05
2.12923450242335	0.00164053937040734	0.0036253621980476	P09488-2;P09488	GSTM1	7	5.32359952719396e-06	2.71199204058853e-05
0.347078025070343	0.00164275237810124	0.00362737468929009	Q96PD2;Q96PD2-2	DCBLD2	6	6.03138289197828e-06	7.7303731444203e-06
-1.49697445291701	0.00164382209530892	0.00362737468929009	P0CG30;P0CG29	GSTT2B;GSTT2	2	2.00425577454602e-06	6.10649714800073e-07
0.6348313852832	0.00164692034118863	0.00363159130314674	Q9H6Y7	RNF167	3	6.57869488271551e-06	9.87649245320648e-06
-0.361024074314464	0.00165124984583972	0.00363851490936057	Q9NQG5	RPRD1B	16	7.41496264539716e-05	5.73635207232115e-05
0.41573439634052	0.00165581723924812	0.00364382390853848	Q06190;Q06190-3;Q06190-2	PPP2R3A	5	3.9473580520131e-06	5.31522605849925e-06
-0.542889329902865	0.00165604199782535	0.00364382390853848	Q96DT7;Q96DT7-2;Q96DT7-3;Q96DT7-4	ZBTB10	14	1.56796954026393e-05	1.13676728967744e-05
0.726183720309593	0.00165926556582964	0.00364688124591008	Q9Y4D8-4;Q9Y4D8;Q9Y4D8-2;Q9Y4D8-3	HECTD4	7	2.88300547699111e-06	5.37856302933315e-06
0.382963337271454	0.00166033908591845	0.00364688124591008	O94768	STK17B	2	1.86377010073128e-06	2.41203242958067e-06
-0.391277755180781	0.00166124340681555	0.00364688124591008	Q14498-2;Q14498-3;Q14498	RBM39	22	0.000224399002534096	0.000170211483230038
-1.22474537007137	0.00166311563699503	0.00364688124591008	Q9BRN9-2;Q9BRN9	TM2D3	2	5.65315376847349e-06	2.22242335742907e-06
-0.40198714153213	0.00166339347771063	0.00364688124591008	Q2M2I8;Q2M2I8-2	AAK1	21	6.24833736043622e-05	4.64216111678714e-05
0.472587816459998	0.00166903579997756	0.00365574203132489	O00762;O00762-2;O00762-4	UBE2C	9	5.12896166040861e-05	7.2472196481934e-05
0.447619970183111	0.00167085715278007	0.00365574203132489	O14795;O14795-2	UNC13B	16	2.15931810061947e-05	2.77971248476307e-05
-0.432442183921443	0.0016710208874429	0.00365574203132489	Q96BY9;Q96BY9-2	SARAF	5	1.16385386463111e-05	8.4003144139176e-06
0.4107051338356	0.00167513489834375	0.00366212283094677	Q6VY07;Q6VY07-2	PACS1	12	2.2857838703577e-05	3.17343542906623e-05
-0.393167943462487	0.00167831527652632	0.00366531270919035	Q92598;Q92598-2;Q92598-4;Q92598-3	HSPH1	45	0.00102961896607407	0.000758596044548173
0.528159513509773	0.00167946265948314	0.00366531270919035	Q9UHR6	ZNHIT2	3	2.76317481259387e-06	3.97736873830446e-06
0.788948725851008	0.00168018928777978	0.00366531270919035	P58317	ZNF121	5	7.4373889424531e-06	1.27368406382058e-05
1.3052635469583	0.00168437717121255	0.00367182953253476	Q16832	DDR2	5	2.2369268650149e-06	5.88630133051353e-06
-0.510067983528634	0.00168576597655785	0.00367223961572257	Q9Y3E5	PTRH2	6	0.000219426280558789	0.000144914556218656
-0.353640599597645	0.00169143352539075	0.0036819632122753	Q14320;Q9Y247	FAM50A	10	0.000103942464413487	8.31731680559874e-05
-0.591513720771329	0.00169279723378125	0.00368231091172889	Q9NXE8	CWC25	5	3.35755858756205e-06	2.0633033484709e-06
-0.844721333861554	0.0016944501290984	0.00368328673288584	P61587	RND3	4	6.80762523465235e-06	3.9778953746827e-06
0.4388545304926	0.00169588376713086	0.00368378489904613	Q86TI0-2;Q86TI0	TBC1D1	7	6.33272152858288e-06	8.44706604101901e-06
0.818279043923013	0.00170282146731011	0.00369376944967729	P51511	MMP15	7	9.34253402138406e-06	1.65072132653883e-05
0.606054064975282	0.00170289575469055	0.00369376944967729	Q4LDG9;Q4LDG9-3;Q4LDG9-2	DNAL1	3	3.27853150950303e-06	4.46715530542019e-06
-0.527373226078843	0.00170489182489361	0.00369547824041453	Q96LT7;Q96LT7-2	C9orf72	4	4.12172629121238e-06	2.90339911718591e-06
-0.433960573541969	0.00170629694707463	0.00369590459469978	P62714	PPP2CB	17	0.000113592981192303	8.45408961039599e-05
0.688539199161734	0.00170937378176522	0.00369994877626052	P35658	NUP214	1	2.41020986201886e-07	4.13814947965074e-07
-0.909110418885702	0.00171164778569177	0.00370225073504665	Q15771;Q15771-2	RAB30	4	9.7705922875243e-06	5.94335501339679e-06
0.643996115809196	0.00171795934893623	0.00371258530879382	Q8N5N7;Q8N5N7-2	MRPL50	10	7.12792825172947e-05	0.000110809810447377
-0.940523331182849	0.00171885348982636	0.00371258530879382	P35749-4;P35749-3;P35749;P35749-2	MYH11	1	3.6229333303874e-07	2.13071759574563e-07
0.431614517836835	0.00172849010059194	0.00372845081674943	Q9BQ70	TCF25	9	2.80145176650442e-05	3.96531067933856e-05
0.888580320203225	0.00172863703992506	0.00372845081674943	O14967;O14967-2	CLGN	4	1.2764790984132e-06	2.33365944298587e-06
0.564693672941899	0.00173442195859192	0.00373829183949049	Q13596;Q13596-2;Q13596-3	SNX1	16	4.16114235410469e-05	6.0084890363179e-05
-0.443465696105389	0.00173886430934463	0.00374078453072035	Q6IEG0;Q6IEG0-2	SNRNP48	4	5.02022832665245e-06	3.78797939918759e-06
0.596579515631249	0.00173919686007306	0.00374078453072035	O00468-6;O00468-7	AGRN	50	0.000136942933395299	0.00022088723784709
1.23138039642027	0.00173924776942491	0.00374078453072035	Q96DC8;Q96DC8-2	ECHDC3	9	1.57645830645144e-05	3.66312825220666e-05
0.500544936264485	0.00174559493064218	0.00375172018838349	Q8NDI1-3;Q8NDI1-2;Q8NDI1	EHBP1	18	2.44605442940136e-05	3.77210389308329e-05
-0.395108907913563	0.00174922801159143	0.00375172018838349	O14981;O14981-2	BTAF1	35	6.60811252497189e-05	5.09593846732078e-05
-0.607203267364427	0.00174966965847124	0.00375172018838349	P02786;Q9UP52-2;Q9UP52-3;Q9UP52	TFRC	37	0.000820285416823328	0.000570276826558912
0.950422205146192	0.0017497631542383	0.00375172018838349	Q9NZ08;Q9NZ08-2	ERAP1	21	3.91513389293601e-05	7.06550909439014e-05
-0.616730396792492	0.00175061626013109	0.00375172018838349	Q15742;Q15742-3;Q15742-2;Q13506-2;Q13506	NAB2	4	7.53618565340744e-06	4.60248876099124e-06
-0.960414977717509	0.0017521088185535	0.00375172018838349	Q9NS18;Q9NS18-2	GLRX2	3	8.27660669457213e-06	3.6511495125175e-06
-0.358877836690997	0.00175291894256056	0.00375172018838349	Q9HCH0-2;Q9HCH0-3;Q9HCH0	NCKAP5L	3	2.35719237784332e-06	1.80692570733681e-06
0.522996388935343	0.00175742145113993	0.00375872645393159	Q9UPX8-3;Q9UPX8;Q9UPX8-4;Q9UPX8-2	SHANK2	16	1.1837585600712e-05	1.71945730062746e-05
-0.78266866556804	0.001761897166	0.00376566566170329	O15120;O15120-2	AGPAT2	2	3.63062160046806e-06	1.96088508554985e-06
-0.773806654248205	0.00176591962037829	0.00377162711027094	Q96IF1	AJUBA	4	3.98159355756502e-06	2.28171833628166e-06
-0.484412565997529	0.00176970934420724	0.00377708352272962	Q6RW13;Q6RW13-2	AGTRAP	2	7.43962495562682e-06	5.1453535029491e-06
-0.413985465633434	0.00178854657822047	0.00381462576950161	Q9H9K5	ERVMER34-1	8	1.2279333252647e-05	9.26156274296648e-06
0.866857102034139	0.00179228704363469	0.00381993962747118	Q9UHB4-4;Q9UHB4;Q9UHB4-2;Q9UHB4-3	NDOR1	8	2.87813459461331e-06	4.87077614118202e-06
0.427715018662857	0.00179541206303693	0.00382393528475337	Q5H9R7-6;Q5H9R7-2;Q5H9R7;Q5H9R7-5;Q5H9R7-4;Q5H9R7-3	PPP6R3	24	0.000125586309280817	0.000162586972722522
0.455782687808884	0.00180090740262982	0.00383297026374057	P53634;P53634-2;P53634-3	CTSC	15	0.000169752327863881	0.000219092953887146
-0.399761328907002	0.00182059191116423	0.00387153163597558	Q9H871;Q9H871-2;Q96G75-2	RMND5A	8	1.74723179116366e-05	1.36686770731268e-05
-0.714335532567096	0.00182155702422531	0.00387153163597558	Q9H3L0	MMADHC	1	1.44324448049113e-06	9.54687077040943e-07
0.617964842460695	0.0018262333280748	0.00387877517191784	P0DI83	RAB34	2	1.23164149582264e-06	1.82860000920562e-06
-0.518578323478106	0.00183067547324947	0.00388551166499834	Q969M3-3;Q969M3;Q969M3-2	YIPF5	3	7.65784519019614e-05	5.50481783418624e-05
-0.500368636468814	0.00184337143007167	0.00390657916454264	P43307;P43307-2	SSR1	4	7.09146840696945e-05	4.99659171291712e-05
0.920842850176446	0.00184370972283043	0.00390657916454264	Q6ZP82;Q6ZP82-2	CCDC141	4	1.59917446827875e-06	3.14533901125081e-06
0.358127216455958	0.00184443344138178	0.00390657916454264	Q9BQ24;Q9BQ24-2	ZFYVE21	7	1.40043694145195e-05	1.81203322154401e-05
0.415410668413535	0.00184850882546348	0.00391141361274703	Q9Y5B9	SUPT16H	46	0.00050863397655184	0.000654971916927823
-0.462527512197499	0.00184927373276584	0.00391141361274703	Q14165	MLEC	12	0.000137010965401875	9.80488564791976e-05
-0.423308153480377	0.00185729816737575	0.00392567130959147	Q9Y580	RBM7	7	2.30878628874784e-05	1.68734263208675e-05
0.525902522219136	0.00186356022035995	0.00393618683471662	Q9UHN6;Q9UHN6-2;Q86WI1	TMEM2	22	3.5198151971628e-05	4.87561375503387e-05
-0.82526443758287	0.00186614668064878	0.00393765467732957	Q9NR77	PXMP2	2	1.18406171819942e-06	6.30162357222324e-07
-0.677066454120182	0.00186782497232907	0.00393765467732957	Q96EF9;Q96K31	ZHX1-C8orf76;C8orf76	1	3.91991456915559e-07	2.62700544184273e-07
-0.348206211818418	0.00186818596002721	0.00393765467732957	Q06210-2;Q06210	GFPT1	39	0.000853125004798984	0.000665796680660896
-0.443564803353968	0.00186940503634689	0.00393765467732957	O15525	MAFG	4	1.07747713996738e-05	7.78164620043779e-06
-0.595104907775468	0.00187098087066492	0.00393826166266198	Q969F1	GTF3C6	2	1.5463640094262e-06	1.00333597212293e-06
-0.438446995318826	0.00188148916282939	0.00395765697476613	Q15084-3;Q15084;Q15084-4;Q15084-5;Q15084-2	PDIA6	23	0.000441715595983479	0.0003311189513575
0.57959614457676	0.00188619894858595	0.00396231674177337	P08670;P41219;P41219-2;CON__Q9NSB2;CON__Q6ISB0;Q9NSB2;CON__Q61726;CON__P78386;P78386	VIM	62	0.00125992384569652	0.00187271795039913
-1.098347369223	0.00188629550373131	0.00396231674177337	Q9NW61	PLEKHJ1	1	3.23465931101863e-07	1.46453198168541e-07
0.53194608748623	0.00188829416138266	0.00396379269922661	P53999	SUB1	7	0.000106243942527982	0.000160618725231819
-0.776172028786145	0.00189107735291764	0.00396691234851952	Q9NZ72-2;Q9NZ72	STMN3	2	6.77604552233541e-06	4.15694143026995e-06
-0.493875387499223	0.00189281847470972	0.00396784327028202	Q9UGK8;Q9UGK8-2	SERGEF	3	6.3831352262018e-06	4.73371639665117e-06
0.455578643241158	0.0018981107809302	0.0039762120306846	Q93062-3	RBPMS	17	5.47717565453131e-05	7.5391286965448e-05
1.08585619699548	0.00189953582827609	0.00397647364499248	Q9HCJ6	VAT1L	9	1.84807259766235e-05	4.36586943650498e-05
-0.540475879301734	0.00190738194909703	0.00399016753294359	O75319;O75319-2	DUSP11	6	1.72325456601069e-05	1.2191846619217e-05
0.466156212640158	0.00191758459843799	0.00400876909536303	Q8WVD3;Q8WVD3-2	RNF138	4	9.16794146756534e-07	1.23760718841638e-06
0.62915300716284	0.00192026692223987	0.00401163451458802	Q8TF39;Q8TF39-2	ZNF483	24	6.82111589332624e-05	0.000117130170258307
0.388731472358089	0.00192203384127165	0.00401258495291789	Q9H582;Q9H582-2;Q9H582-3	ZNF644	20	2.30033615966219e-05	3.15461996762112e-05
-0.77930716032208	0.00193039706793994	0.00402564148529487	P01130-3;P01130-6;P01130-4;P01130-5;P01130;P01130-2	LDLR	4	4.45253953081889e-06	2.47218846135378e-06
0.683674366812258	0.0019309204136625	0.00402564148529487	P09669	COX6C	2	3.87482714385733e-05	6.22380721688314e-05
-0.46091124740512	0.00194135526326792	0.0040446392944683	Q9GZN1;Q9GZN1-2	ACTR6	6	5.38387151728559e-06	4.07804069089699e-06
-0.814148418799856	0.00194368094485572	0.00404672801642082	Q8WUW1;Q8WUW1-2	BRK1	2	1.01202088302425e-05	5.34384272990029e-06
-0.582589866692698	0.00194517344411344	0.00404708039775177	Q3B726	TWISTNB	9	2.53769558183749e-05	1.74965577233038e-05
0.543086271594398	0.00194658903016804	0.00404727238503055	P16035	TIMP2	1	1.36244494684757e-06	1.79455888652904e-06
-0.47272701193287	0.00195274631855212	0.00405541815843769	Q9C0D9	EPT1	3	6.40138015021041e-06	4.66521448007465e-06
-0.442608357840604	0.00195315879408425	0.00405541815843769	Q9H1I8;Q9H1I8-3;Q9H1I8-2	ASCC2	12	5.41845093737031e-05	3.98637627809666e-05
1.12784014335372	0.00195556622178316	0.00405766209993097	P31327-3;P31327;P31327-2	CPS1	29	2.99183493666955e-05	6.52101887392159e-05
-0.428174081418643	0.00195828103037697	0.00406054036008476	O14653-2;O14653;O14653-3	GOSR2	6	2.29750933410195e-05	1.73790885084574e-05
0.412495964311033	0.00196567915454046	0.00407311910251563	P40692;P40692-3	MLH1	26	9.08448664732312e-05	0.000119813324633229
-0.5276397180049	0.00196744899867112	0.00407402624796089	Q5T0W9	FAM83B	9	1.2694606850074e-05	9.24091490027534e-06
0.410124157160018	0.00197005755679356	0.00407660140976571	Q9HCN4;Q9HCN4-5;Q9HCN4-2;Q9HCN4-4;Q9HCN4-3	GPN1	8	1.30392141990541e-05	1.70728968430344e-05
0.43318031445687	0.00197135840766914	0.00407660140976571	Q13352-4;Q13352-3;Q13352-2;Q13352;Q13352-5	ITGB3BP	1	1.72858604076224e-06	2.38649431122631e-06
-0.729936151116026	0.00197318431491618	0.00407762021891201	Q9BQA1;Q9BQA1-2	WDR77	8	8.70859532351028e-05	5.67597832094258e-05
-0.481654097770377	0.00198348526704263	0.00409363851528826	Q9NYY8;Q9NYY8-2	FASTKD2	27	0.000183158556822448	0.000131864285398254
-1.18987186531321	0.00198361260246897	0.00409363851528826	Q32NB8-2;Q32NB8;Q32NB8-3	PGS1	5	1.36488013411009e-05	5.43740036883121e-06
-0.482086709108361	0.00199981684142694	0.00412429674411614	Q9BVJ6;Q9BVJ6-3;Q9BVJ6-2	UTP14A	30	0.000243614018834434	0.000175796866587223
0.890568590143991	0.00200484644249798	0.00413188331228819	Q9UN36-2;Q9UN36-3;Q9UN36;Q9UN36-4;Q9UN36-5;Q9UN36-6	NDRG2	4	3.16162542149264e-06	5.59920965320294e-06
-0.503075890900356	0.00201009903318222	0.00413991892327659	O75503	CLN5	5	8.68377436403107e-06	6.12118810635467e-06
-0.709674297277812	0.00202175649710713	0.00416053355328319	Q9NYL2;Q9NYL2-3	ZAK	6	8.29395905841414e-06	4.34969284818997e-06
0.640040313238842	0.00202282895911893	0.00416053355328319	Q9NTW7-4;Q9NTW7-5;Q9NTW7-3;Q9NTW7-6;Q9NTW7	ZFP64	2	2.91365973765389e-07	4.44985542776366e-07
0.824030854178391	0.00202627320892427	0.00416481683212801	Q8NCP5-3;Q8NCP5-4;Q8NCP5-2;Q8NCP5	ZBTB44	1	4.13454370680054e-07	6.83060582272953e-07
0.495384029177554	0.00202826893553567	0.00416611905206839	P54725;P54725-3;P54725-2	RAD23A	3	3.63608767618461e-05	5.39169014576551e-05
-0.534702535973861	0.00202981312247007	0.00416649267186394	Q5JTD0-2;Q5JTD0;Q5JTD0-4;Q5JTD0-3	TJAP1	12	3.2166096918391e-05	2.0423019892988e-05
0.552813086903806	0.00203167160412178	0.00416706359513376	Q6ISB3-2;Q6ISB3	GRHL2	8	1.09541203860639e-05	1.66323816470338e-05
0.344486389108061	0.00203281621701013	0.00416706359513376	Q9NYP7-2;Q9NYP7;Q9NYP7-3	ELOVL5	3	1.39425172307467e-05	1.76857684766733e-05
-0.590714650789367	0.00203478582276036	0.00416731008694393	Q9BV10	ALG12	5	6.3843616968826e-06	4.45038725433642e-06
0.603977652105844	0.00203683686790878	0.00416731008694393	Q16851	UGP2	34	0.000759722497792042	0.00127956041383902
0.729120583723297	0.00203907711279627	0.00416731008694393	O14531	DPYSL4	16	3.65364083400838e-05	6.53882059010907e-05
-0.451300846418192	0.00203960593890548	0.00416731008694393	Q15468;Q15468-2	STIL	8	5.05073054321501e-06	3.84526191379155e-06
0.632066066470664	0.00204008293616548	0.00416731008694393	Q9H0F6-2;Q9H0F6	SHARPIN	3	5.07811024407552e-06	7.95040372410844e-06
0.434713154579384	0.00204127220110014	0.00416731008694393	Q9NX04;Q9NX04-2	C1orf109	3	1.40455287830163e-06	1.78402189217595e-06
-0.490869210412329	0.00204247436862429	0.00416731008694393	P51798-2;P51798	CLCN7	2	2.91250199714553e-06	2.07792465282344e-06
-0.504376500955899	0.0020445636389773	0.00416879182743096	Q15149-8	PLEC	1	1.02212438197943e-05	7.17878603362886e-06
-0.356737752550805	0.00204643689286287	0.00416983143719914	P40222	TXLNA	21	0.000171095479012517	0.000136340777014264
-0.347515523134896	0.00205263813330621	0.00417952938505627	Q9Y5S9	RBM8A	10	8.32431162065533e-05	6.56993685330162e-05
-0.41312886114568	0.00205392948143857	0.00417952938505627	Q7L1T6	CYB5R4	4	3.00552372142997e-06	2.38086220140624e-06
-0.64611771239117	0.00205753265370708	0.00418407764229107	O76061	STC2	3	5.80509613759474e-06	3.58069866265112e-06
-0.692995045851265	0.00206645234080492	0.00419702278254127	P0DN76;Q01081;Q01081-4;Q8WU68-3;Q8WU68;Q8WU68-2	U2AF1	13	0.000212475917729424	0.000129103863773016
-0.531403766607705	0.00206664301084688	0.00419702278254127	P20226-2;P20226;Q6SJ96	TBP;TBPL2	2	4.55916258292181e-06	3.0187696785265e-06
-1.26033376443424	0.0020825160503036	0.0042241807229681	A7MCY6	TBKBP1	1	3.05102853706345e-07	1.29943919222199e-07
-0.69951130856878	0.00208359571943934	0.0042241807229681	O00560;O00560-3	SDCBP	14	6.72537079278746e-05	4.47806233758208e-05
-0.634403796594201	0.00208415922602391	0.0042241807229681	Q9H999	PANK3	3	1.26349612667661e-06	8.40306235019299e-07
0.46314927466953	0.00208643432837562	0.00422599138339926	P19174;P19174-2	PLCG1	33	0.000120309969226141	0.000162070276266477
0.389767607804128	0.0020888489365359	0.00422808202376351	Q9Y6X3;Q9Y6X3-3;Q9Y6X3-2	MAU2	9	1.08770789739732e-05	1.44002796311931e-05
0.773497700427068	0.00209555147979021	0.0042388434559244	Q9HB58-5;Q9HB58-3;Q9HB58-7;Q9HB58;Q9HB58-6;Q9HB58-2	SP110	3	4.8085846750731e-06	8.6565476118627e-06
0.561226690781917	0.00209694510787973	0.00423885898333726	Q96PM5-8;Q96PM5-7;Q96PM5-6;Q96PM5-2;Q96PM5;Q96PM5-3;Q96PM5-4	RCHY1	4	1.07462215544607e-05	1.58694239007137e-05
0.639268512627908	0.00210436601286121	0.00424858781072543	Q6NW29;Q6NW29-2	RWDD4	4	3.12104164860881e-06	4.77731422844701e-06
-0.320092969966515	0.00210458728782254	0.00424858781072543	Q92900-2;Q92900	UPF1	58	0.000445550932385457	0.000352000673013964
0.397900320916331	0.0021064581485479	0.00424858781072543	Q15532-2;Q15532	SS18	3	1.08190029911887e-05	1.39509872987485e-05
-0.625631967588711	0.00210731444766009	0.00424858781072543	O94925-3	GLS	20	0.000335797058718905	0.00021804048198216
0.694470539214176	0.00211218348809602	0.00425559908216696	P16401	HIST1H1B	12	0.00105785715187387	0.00155633093218266
-0.396735494058187	0.00212127260732581	0.00427109808309891	Q676U5;Q676U5-3;Q676U5-2;Q676U5-4;Q676U5-5	ATG16L1	12	2.06523929862089e-05	1.55386107079746e-05
0.364258126628357	0.00212812643389125	0.00428118376512767	O76071	CIAO1	13	7.18875203552678e-05	8.99895181329751e-05
-0.383775955586947	0.00212908131722209	0.00428118376512767	Q5T8P6-3;Q5T8P6-5	RBM26	1	4.66696222835877e-06	3.54812227969184e-06
-0.445069085063174	0.00213310419365348	0.00428645483416324	O43314-2;O43314	PPIP5K2	23	3.29794507202461e-05	2.4645038588422e-05
-0.432807104610499	0.00213687878581652	0.00429065853067561	P01111	NRAS	10	8.78411625436355e-05	6.4135759772281e-05
-0.887100723256643	0.0021380018908944	0.00429065853067561	Q86WK9	PAQR7	4	5.18983068754939e-06	3.03689170822793e-06
-0.39480244374398	0.0021396313782215	0.00429111298357555	Q9NV06;Q9NV06-2	DCAF13	21	0.000156639141513861	0.000119997904673533
-0.438652644621728	0.00216074730688142	0.00433062203811346	Q96A33;Q96A33-2	CCDC47	22	0.000323278378571478	0.000240719125422455
0.635668113284914	0.00216843530224742	0.00434318438101216	P56282-2;P56282;P56282-3	POLE2	10	7.53599009516565e-06	1.21388938706618e-05
-0.672421406512037	0.00218196372898371	0.00436742049355307	P62256;P62256-2	UBE2H	4	2.25654404089677e-05	1.32556966933559e-05
0.799462930245435	0.00218916810107513	0.00437897494968142	Q13228;Q13228-4;Q13228-3;Q13228-2	SELENBP1	12	2.40939679357279e-05	3.95442284921052e-05
0.52622471213578	0.00219547753187885	0.00438872532827599	Q96LW9	ZSCAN31	1	2.43900353672428e-07	3.6009105259644e-07
0.780197766366621	0.00220022639538618	0.00439097057860955	Q96DC7;Q96DC7-2	TMCO6	2	1.14474690769283e-06	1.99245763793033e-06
0.494868856235646	0.00220174614908364	0.00439097057860955	Q13630	TSTA3	11	3.64578244335002e-05	4.81107005272526e-05
-0.550656208984695	0.00220243685768955	0.00439097057860955	O75882;O75882-3;O75882-2	ATRN	7	8.68968620222429e-06	6.12227372014023e-06
-0.394826354376659	0.00220517045702328	0.00439097057860955	P61006;P61006-2;P59190-2	RAB8A	8	9.55348830195785e-05	7.28229003432534e-05
0.42182967770634	0.00220547401912392	0.00439097057860955	A9UHW6;A9UHW6-2;A9UHW6-3	MIF4GD	3	4.62676439421942e-06	6.15364938214867e-06
0.427298987822958	0.00220742881584186	0.00439097057860955	O43542	XRCC3	3	1.39169283810833e-06	1.93724892175622e-06
0.414148903221604	0.00220760909658406	0.00439097057860955	Q8TCG2	PI4K2B	9	1.02866209456708e-05	1.42209311780503e-05
-0.467444934124526	0.002208086221406	0.00439097057860955	Q99542;Q99542-5	MMP19	2	1.0320141873402e-06	7.60143748494953e-07
-0.334122688199559	0.00223177387943966	0.00443519179717372	P10074	ZBTB48	4	3.41367058952753e-06	2.75761832995578e-06
0.602304573460638	0.00223725519987625	0.00444319772669184	Q8IWS0-3;Q8IWS0;Q8IWS0-4;Q8IWS0-2;Q8IWS0-5	PHF6	9	3.02482175742785e-05	4.37472202048403e-05
-0.436091567871828	0.00224168090855268	0.00444909817693835	Q15121;Q15121-2	PEA15	7	9.20750308810161e-05	6.96807518645608e-05
0.637615480435438	0.00224510687836523	0.0044511189898178	Q96C90	PPP1R14B	3	2.34735521627603e-06	3.54731740759694e-06
0.424423080114767	0.00224560980255033	0.0044511189898178	Q9NWV8;Q9NWV8-3;Q9NWV8-2	BABAM1	8	2.04532636424095e-05	2.73971430586535e-05
0.958339377495435	0.00224793327595073	0.00445246061419714	Q9P287-2	BCCIP	1	6.40725109172499e-07	1.17849108055087e-06
0.850946234221344	0.00225218595069405	0.00445246061419714	Q8NCH0	CHST14	5	8.94506710505219e-06	1.51619360970734e-05
-0.506561274891928	0.00225418684623462	0.00445246061419714	Q99418-2;Q99418	CYTH2	7	9.98270291865042e-06	7.37504402483172e-06
0.394791857409396	0.00225458332394126	0.00445246061419714	Q7Z7K6-3;Q7Z7K6;Q7Z7K6-2	CENPV	12	6.3882462131226e-05	8.37750399773827e-05
-0.492498649386695	0.00225483830570267	0.00445246061419714	O60921-2;O60921	HUS1	4	1.96365707282363e-05	1.43018422161286e-05
-0.623492126592257	0.00225502140861299	0.00445246061419714	O00716-2;O00716	E2F3	1	8.61897688009543e-07	5.21986855018749e-07
-0.379868515069005	0.00226676822358234	0.00447276676911491	P28072	PSMB6	6	6.51761813374845e-05	5.07758363457048e-05
-0.943105787704377	0.00226981896291549	0.00447589878402531	Q15561-3	TEAD4	1	5.35794136914753e-07	2.59624729518316e-07
-0.349803866195216	0.00227485539371726	0.00448293986230552	Q08378;Q08378-2;Q08378-4	GOLGA3	46	0.000143696476623311	0.000114310280260325
-0.460442333514952	0.00227754841786673	0.00448535681621092	Q9H9S3-2;Q9H9S3-3;Q9H9S3	SEC61A2	4	1.84134357717976e-05	1.34274740144915e-05
-0.446310217284445	0.0022796916762736	0.0044866886589107	P98179	RBM3	4	2.34913690904371e-05	1.79509983847138e-05
-0.476599030914747	0.00228376934725217	0.00448967862081439	Q86UU0-4;Q86UU0-2;Q86UU0;Q86UU0-3	BCL9L	17	2.32966000640156e-05	1.76464440157555e-05
-0.48468180808883	0.00228414680069897	0.00448967862081439	Q9NPI6-2;Q9NPI6	DCP1A	14	4.61730802888297e-05	3.19920694481173e-05
0.335066390977391	0.00229146480810874	0.00449431449276186	Q8NB50;Q8NB50-3;Q8NB50-2	ZFP62	7	1.31527549944438e-05	1.68246036054831e-05
0.560064356122447	0.00229181792272681	0.00449431449276186	P13637;P13637-2;P13637-3;Q13733	ATP1A3	18	4.45172545413711e-05	6.37199471565461e-05
0.622509044633688	0.00229300658491907	0.00449431449276186	Q7L0J3-2;Q7L0J3	SV2A	5	7.87098045211673e-06	1.27693279631812e-05
0.723115864058219	0.00229327465187688	0.00449431449276186	P04626-5;P04626-4;P04626;P04626-3;P04626-2;P04626-6	ERBB2	19	4.84796546683734e-05	7.66824028193788e-05
0.485545385512565	0.00229385270624394	0.00449431449276186	O15063	KIAA0355	5	1.27373238940227e-06	1.74087456653385e-06
-0.369305244230108	0.00230213526262343	0.00450571550682111	Q8N6N3;Q8N6N3-2;Q8N6N3-3	C1orf52	5	2.51978746499853e-05	1.93017145212823e-05
0.42114942740123	0.00230261807691095	0.00450571550682111	P13051;P13051-2	UNG	10	2.31846329839897e-05	3.09623725706223e-05
-0.599965915676165	0.00230883343089872	0.00451498891463394	Q9GZQ3	COMMD5	4	4.05751827191539e-06	2.96912670893258e-06
0.356478427179566	0.00231915662590032	0.00453227833753921	Q9ULM6	CNOT6	8	5.43338184507072e-06	6.99028772033698e-06
-0.636312765736254	0.00232177199222077	0.00453336231199951	Q96BJ8-2;Q96BJ8;Q96BJ8-3	ELMO3	4	1.60029084784761e-06	9.98321117015716e-07
-0.573587874455066	0.00232267578046793	0.00453336231199951	Q6QNY0	BLOC1S3	3	5.16474377181355e-06	3.5801375625452e-06
0.553218002722039	0.00232881031058914	0.00454243678111464	O60814;Q99879;Q99877;Q93079;Q5QNW6;P62807;P58876;P57053;Q5QNW6-2;Q99880;Q96A08	HIST1H2BK;HIST1H2BM;HIST1H2BN;HIST1H2BH;HIST2H2BF;HIST1H2BC;HIST1H2BD;H2BFS;HIST1H2BL;HIST1H2BA	13	0.00731283977219872	0.0107699275454802
-0.469232132747464	0.00233807724037311	0.0045576056585635	Q8IWA0	WDR75	30	0.000121635918335247	8.9214613104876e-05
0.483622003323774	0.00234584730171725	0.00456983923076656	P63220	RPS21	7	0.000155396983774582	0.000227673822108644
-0.484627904335828	0.00235189267804233	0.00457669094596992	Q9BRA0;Q9BRA0-2	NAA38	3	7.0611720775446e-06	4.84239678355956e-06
-0.371672638992346	0.00235277230301659	0.00457669094596992	Q9Y5Y5;Q9Y5Y5-2	PEX16	2	4.90771026466224e-06	3.77531532271871e-06
0.477477450817415	0.00235385374181714	0.00457669094596992	Q07954;Q07954-2	LRP1	93	0.000315647597716597	0.000460395181906994
0.316569535631425	0.00235643461988569	0.00457879817950528	P49419-2;P49419;P49419-4	ALDH7A1	34	0.000367366664699303	0.000464671337460583
0.55029003446164	0.00236207460627794	0.00458684312957068	Q9BSE5	AGMAT	3	2.03336553285956e-06	2.98726344216843e-06
-0.84001895853844	0.00236526206083269	0.00459011839283554	Q8IY63-2;Q8IY63	AMOTL1	10	2.18840083898641e-05	1.04014141438141e-05
0.843635962762157	0.00237813723181231	0.0046121779352657	O60443;O60443-3;O60443-2	DFNA5	6	5.26162583706779e-06	9.90323141756669e-06
0.770740074050326	0.00238245411252602	0.00461762202218605	Q56A73	SPIN4	2	2.56220762865921e-06	4.11625223635157e-06
0.485844941605362	0.00238442857207284	0.00461852205773379	Q9NZL9;Q9NZL9-3;Q9NZL9-5	MAT2B	16	0.000107449073279244	0.000139306492415473
-0.528125331481756	0.00239519100001069	0.00463348070036888	P51946	CCNH	9	3.21702778575727e-05	2.14881742443044e-05
0.331473013662119	0.00239712371373264	0.00463348070036888	Q9UIW2;Q9HCM2;Q9HCM2-4	PLXNA1	25	3.02681123079054e-05	3.77813586830421e-05
1.34742871442761	0.0023992599652243	0.00463348070036888	Q8NG27-3;Q8NG27	PJA1	1	9.70883675478929e-07	2.1309716052158e-06
-0.466416829362864	0.00239955319805149	0.00463348070036888	Q9NUJ3	TCP11L1	6	6.09924864001816e-06	4.40048331096371e-06
0.457196238400015	0.00239972624229294	0.00463348070036888	Q99497	PARK7	16	0.000326776837424758	0.000431239870314116
-0.390069165071685	0.00240648955902395	0.00463596992364217	Q9UKA4	AKAP11	2	1.85691566338668e-06	1.36416013497899e-06
0.445353201962782	0.00240758446163717	0.00463596992364217	Q8WUU5	GATAD1	8	5.06564337129957e-06	6.81470313846784e-06
0.424110933629098	0.00240889531016437	0.00463596992364217	Q9H488;Q9H488-2	POFUT1	11	6.91630168389125e-05	9.40948998319625e-05
0.386771191097826	0.00240919264197162	0.00463596992364217	P21796	VDAC1	24	0.000757522709011304	0.000968526787081291
0.801241368077964	0.00240965244901904	0.00463596992364217	P16930;P16930-2	FAH	11	3.99634650204141e-05	6.32217011623424e-05
0.771382211691737	0.0024101101914938	0.00463596992364217	P52564;P52564-2	MAP2K6	7	3.45933447284037e-05	5.23204091657638e-05
-0.445637856160991	0.00242439440792867	0.0046576305697144	Q86V85	GPR180	2	1.81652633556841e-06	1.37759742249017e-06
-0.590916533007144	0.00242441670094028	0.0046576305697144	P61225	RAP2B	5	4.53457634149952e-05	2.74644053057453e-05
0.38105698113087	0.00243102746180773	0.0046673989472384	Q99797	MIPEP	23	0.00011474992837969	0.000143630677119965
0.434170229532517	0.00246144012300308	0.00472282434678003	Q3V6T2-4;Q3V6T2-2;Q3V6T2-3;Q3V6T2;Q3V6T2-5	CCDC88A	32	3.9357902526431e-05	5.28391499807681e-05
0.590941435760957	0.00246635047987128	0.0047292790411966	Q9NWV4	C1orf123	8	4.09896915598823e-05	5.8877014195106e-05
0.457703258940805	0.00247247908003714	0.00473656312350459	O95396	MOCS3	8	5.506116459616e-06	7.33839159537029e-06
-0.409484427297908	0.00247324654298923	0.00473656312350459	O14787-2;O14787	TNPO2	12	2.54633846029634e-05	1.96630234316166e-05
-0.440380972395445	0.00247517379164071	0.00473728766859133	Q96EC8;Q96EC8-2	YIPF6	2	9.86413992915207e-06	7.85933032665222e-06
-0.716638792648893	0.00247874176408751	0.00474114955967281	Q9NP87-2;Q9NP87;Q9NP87-3	POLM	1	1.9301622901274e-07	1.15136947162354e-07
0.311227832132385	0.00248627130148836	0.00475217124962781	Q9BQL6;Q9BQL6-2;Q9BQL6-4;Q9BQL6-3	FERMT1	13	2.65910544103798e-05	3.36289437424383e-05
-0.769692646688506	0.00248761163578674	0.00475217124962781	O60462-4;O60462-5;O60462-2;O60462-3;O60462;O60462-6	NRP2	19	7.65512432157166e-05	4.28836312443635e-05
-0.391437683550262	0.00249400949263627	0.00476141927038124	Q9Y6B7;Q9Y6B7-2	AP4B1	4	6.02131806275851e-06	4.72857636624486e-06
1.76428644665492	0.00250018813409253	0.00477023750042238	Q10589-2;Q10589	BST2	2	3.72463097540339e-06	1.34865126377918e-05
0.496177111829299	0.00250508553387616	0.00477660171232741	Q96BR5	COA7	12	6.52035055638668e-05	9.60332226589676e-05
-1.04436634098596	0.00251523711847355	0.00479297023125145	P00352	ALDH1A1	5	3.70404167117916e-06	1.85488599192221e-06
-0.385068101354682	0.00252759783291127	0.00480966627442831	Q92626;Q92626-2	PXDN	49	0.000245620599589411	0.000189362359107399
-0.477102752981556	0.00252765148655905	0.00480966627442831	Q9UH62	ARMCX3	12	5.50478962812425e-05	4.05584872875708e-05
0.630616649570311	0.00252871656078599	0.00480966627442831	Q9UMS0;Q9UMS0-3;Q9UMS0-2	NFU1	6	2.92364736635462e-05	4.6942303408026e-05
0.884835093755607	0.0025331949641719	0.00481518976057636	A4D161;A4D161-2;A4D161-3	FAM221A	7	4.27528347161202e-06	7.49383593594434e-06
-0.391854466570239	0.00254382107033058	0.0048304595549712	O75436;O75436-2	VPS26A	13	0.00017782016951758	0.000128984657095709
-0.570758254652387	0.00254438692796011	0.0048304595549712	A0AV96;A0AV96-2;Q9NQ94-5;Q9NQ94-6;Q9NQ94-3;Q9NQ94-2;Q9NQ94-4;Q9NQ94	RBM47	22	0.000101219214940107	6.3871825249882e-05
-0.507277227389224	0.0025497698003313	0.00483581390224183	Q96ER9;Q96ER9-2	CCDC51	14	7.0512496401558e-05	4.91476608600836e-05
-0.456997126505609	0.00255036953497792	0.00483581390224183	Q9UKL3	CASP8AP2	5	1.57394343161481e-05	1.09737816420259e-05
-0.328233570308665	0.00255327399510737	0.00483832153602684	Q6P1X5	TAF2	18	5.05291398041691e-05	3.96575610141222e-05
-0.465936793430248	0.00255554408024726	0.00483962470108315	Q9BU89	DOHH	15	2.00016042871078e-05	1.389783051439e-05
-0.855610666067674	0.00255810210893912	0.00484147121608434	P04083	ANXA1	26	0.00103073213095901	0.000578005046343817
0.357043412015295	0.00256080080117834	0.00484358150279333	O95825;O95825-2	CRYZL1	5	8.35026338916609e-06	1.0731181340589e-05
0.459825094266153	0.00256790567479323	0.00485401802422777	Q3ZCQ8-2;Q3ZCQ8;Q3ZCQ8-3	TIMM50	13	0.000151846836322671	0.000207833437555368
-0.753102190308283	0.00257577592557681	0.00486577425421172	Q8NAF0	ZNF579	3	7.1118621160737e-06	3.93566160840096e-06
-0.489001135018235	0.00257730689601381	0.00486577425421172	P19474;P19474-2	TRIM21	9	1.85957216566064e-05	1.32295676555774e-05
-0.713055165604701	0.00257966259717219	0.00486721719735043	P50749;P50749-2	RASSF2	4	3.91621883852874e-06	2.19494154967303e-06
-0.521509641048285	0.00258807406161994	0.00487499166562396	Q86X27;Q86X27-3;Q86X27-2	RALGPS2	6	1.95743124019554e-05	1.34517133722518e-05
-0.538519374802664	0.00258808534836062	0.00487499166562396	P49336-2;P49336;Q9BWU1-2;Q9BWU1	CDK8	3	5.17698984842812e-06	3.7333863614613e-06
0.789431536250194	0.00258856495704577	0.00487499166562396	Q8NHG7	SVIP	1	1.04113375995544e-06	2.05128353638888e-06
-0.53015840374082	0.00259369140137727	0.00487959627663322	Q9Y673;Q9Y673-2	ALG5	8	4.46812523635546e-05	2.97672565662555e-05
0.362848522708594	0.00259420085191583	0.00487959627663322	O43933;O43933-2	PEX1	24	7.29281095107053e-05	9.65490162167887e-05
-0.442169165678037	0.00260481155085262	0.00489654320643135	Q8NHH9-5;Q8NHH9;Q8NHH9-3;Q8NHH9-4;Q8NHH9-2	ATL2	17	0.00011817706327234	9.02976121922443e-05
0.502704581724119	0.00261023774238453	0.00490169113316294	Q96I23	PYURF	3	1.25005261271154e-05	1.74426564806198e-05
0.426162524309065	0.0026107554381435	0.00490169113316294	Q92859-3;Q92859-2;Q92859-4;Q92859	NEO1	4	3.96864976782355e-06	5.18815505171187e-06
0.788912430429164	0.00261378886169963	0.00490437571683831	P57764	GSDMD	8	7.86652083718227e-06	1.31432530890244e-05
0.770184601089996	0.00261737876231874	0.00490810051262291	O15231-3;O15231-4;O15231-7;O15231;O15231-8;O15231-6;O15231-5;O15231-2;O15231-9	ZNF185	18	2.68637841176452e-05	4.74019720904971e-05
-0.588082928038095	0.00262657716977432	0.00492233135400524	Q9BVK8;Q9BVK8-2	TMEM147	2	3.24601514416568e-06	2.25881821332245e-06
-0.501478521559466	0.00263361469272177	0.00493249764515147	P50213;P50213-2	IDH3A	17	0.000175086366223949	0.00012249296704837
-0.561256700220156	0.00264019577304194	0.00494179714451835	Q96F63	CCDC97	6	1.58374402990285e-05	1.02536618253397e-05
-0.619669910831801	0.00264566987927013	0.00494901455237328	Q6DKI1;Q6DKI1-2	RPL7L1	12	7.99717074341276e-05	5.55034254056664e-05
0.628236136972369	0.00265641473331164	0.0049660766200176	Q9NWA0	MED9	3	3.76365224505637e-06	5.65167810842935e-06
0.543377048266703	0.00266376464461281	0.00497600192621613	Q9NXG6-3;Q9NXG6;Q9NXG6-2	P4HTM	5	2.27926697164977e-06	3.22947506109545e-06
-0.333232790684039	0.00266497784141085	0.00497600192621613	P59998;P59998-3;P59998-2;P59998-4	ARPC4	8	0.000108463979800322	8.59279252289783e-05
0.545343772529495	0.00266809058412204	0.00497766528372615	Q96HA8-2;Q96HA8	WDYHV1	1	9.36394823775585e-07	1.32754157593039e-06
-0.321587076846947	0.00266912370818312	0.00497766528372615	Q15428	SF3A2	13	0.000296395464811408	0.000242596586024622
-0.430960919829753	0.00268197221076078	0.00499857862172177	Q6PI26;Q6PI26-2	SHQ1	3	7.7484251091673e-07	5.69213061227283e-07
-0.483263543120469	0.00268646000538513	0.00500389354222222	Q96S94;Q96S94-5;Q96S94-2;Q96S94-4;Q96S94-3	CCNL2	8	4.512242759815e-05	3.28106190980211e-05
-0.392858036621636	0.00269093847955724	0.0050091846429162	Q8N5F7;Q5M9Q1	NKAP	5	2.06961898110878e-05	1.51394383536278e-05
-0.636747934164288	0.00270267072776928	0.00502796400085498	Q8NEG4;Q8NEG4-2	FAM83F	13	2.34488859334288e-05	1.40005544407668e-05
-0.41112327902469	0.00270566335616447	0.00503047149551832	P06748;P06748-2;P06748-3	NPM1	21	0.00518139430437248	0.00395581062247165
-0.440498969178965	0.00271851643839364	0.0050512977337057	P46977;P46977-2	STT3A	16	0.000293534219737231	0.000220417091459485
-0.416035588598195	0.00272998440938848	0.00506688148711357	P07947	YES1	18	0.000140040001881521	0.000106123989884055
0.639295815780374	0.00273190736256	0.00506688148711357	Q5TAQ9;Q5TAQ9-2	DCAF8	9	1.2895027334732e-05	2.12838977850406e-05
-0.396667904216643	0.00273487615622134	0.00506688148711357	Q96RP9;Q96RP9-2	GFM1	32	0.000353621404763563	0.000268042576637118
-0.451989589882247	0.00273502629859153	0.00506688148711357	Q5T4F4-5;Q5T4F4-8;Q5T4F4-2;Q5T4F4;Q5T4F4-3;Q5T4F4-6;Q5T4F4-7;Q5T4F4-4	ZFYVE27	4	4.97588620663483e-06	3.65431339903884e-06
0.569780735352101	0.002735186755098	0.00506688148711357	O75190;O75190-2;O75190-4;Q8NHS0;Q8WWF6	DNAJB6	13	0.000117524799500321	0.000163570635804266
-0.580592646845421	0.00274069946827	0.00507173004330548	P53597	SUCLG1	11	0.00025242507175889	0.000158224323557386
-0.36011721527937	0.00274112062661685	0.00507173004330548	Q15057;Q96P50-4;Q96P50-1;Q96P50	ACAP2	17	3.63654231807213e-05	2.79025168794104e-05
-0.319404017970575	0.00274300678737651	0.0050721514405396	Q8WTW3	COG1	29	6.45350502213595e-05	5.1833580689768e-05
0.484497633900325	0.00275212726168546	0.00508029710013166	O43427-2;O43427	FIBP	7	1.50773861328168e-05	2.31790327557918e-05
-0.522114315403677	0.00275253664825838	0.00508029710013166	Q6IN84;Q6IN84-2	MRM1	7	6.8458607540074e-05	5.02455495931334e-05
-0.419585005822053	0.00275381331106625	0.00508029710013166	Q9H7P9;Q9H7P9-3;Q9H7P9-2	PLEKHG2	6	1.40798747616281e-05	1.05488244283938e-05
-0.440759476912152	0.00275558152358299	0.00508029710013166	Q14849-2;Q14849-3;Q14849	STARD3	2	3.30048994947492e-06	2.35105600366141e-06
-0.34321808790617	0.00275571729619813	0.00508029710013166	Q9BZE2	PUS3	9	2.60353189111134e-05	2.1080341064257e-05
-1.22434859099304	0.0027675195640912	0.00509807204188973	Q96J92-3;Q96J92	WNK4	1	9.75197781601302e-07	3.8630577815727e-07
0.546132998607787	0.002769482406529	0.00509807204188973	Q9BQ75-2;Q9BQ75	CMSS1	7	3.19450382060666e-05	4.56861966536842e-05
0.483984308062112	0.00277135577017146	0.00509807204188973	P07437	TUBB	8	0.000486046698732976	0.000697265567074369
-0.750387453823178	0.00277271315360368	0.00509807204188973	Q16539-2	MAPK14	2	2.08925794437979e-06	1.17016622944888e-06
0.593086225725095	0.00277788642253373	0.00509807204188973	Q5VVJ2;Q5VVJ2-2	MYSM1	11	1.74724700230999e-05	2.65831437383077e-05
0.448699849973353	0.00277807609879978	0.00509807204188973	Q8N4N3-2;Q8N4N3	KLHL36	2	2.51201092503936e-06	3.45457646990248e-06
-1.22824074074146	0.0027785410662213	0.00509807204188973	Q9H4M3-2;Q9H4M3	FBXO44	1	4.64005141047068e-07	1.66824986154682e-07
-0.406081758375017	0.0027802316891661	0.00509807204188973	P22059;Q969R2-6;Q969R2-3;Q969R2-2;Q969R2;Q969R2-5;Q969R2-4	OSBP	26	0.000153509903150484	0.00010848354692669
0.388976281971111	0.00278036094648545	0.00509807204188973	Q96EB1;Q96EB1-3;Q96EB1-2	ELP4	7	9.87958407126128e-06	1.29412829588343e-05
-0.478938393393056	0.00279337237025009	0.00511860795856437	Q8IUI8;Q8IUI8-2	CRLF3	5	1.22982302588647e-05	8.28427445973318e-06
0.384246475409765	0.00279490791677572	0.00511860795856437	Q99496;Q99496-2	RNF2	12	5.04918889532793e-05	6.91041707098862e-05
1.049737655304	0.00280446737875698	0.00513304152619177	Q6UXZ4-2;Q6UXZ4	UNC5D	3	2.18681919248741e-06	3.98088773761483e-06
-0.318654510998824	0.00281580146753747	0.00515070400130966	Q6ZN18;Q6ZN18-2;Q6ZN18-3	AEBP2	4	2.13221891498087e-06	1.67004341191252e-06
-1.15865504835702	0.00282105057506685	0.00515722128079995	P04040	CAT	16	7.14536180736662e-05	3.11811157299608e-05
0.411997411148708	0.00282853427500457	0.0051649665028071	Q96PY6-4;Q96PY6-2;Q96PY6-6;Q96PY6;Q96PY6-3;Q96PY6-5	NEK1	5	4.13967702807242e-06	5.79173342125217e-06
0.803319467543587	0.00283102896176122	0.0051649665028071	Q9UBR2	CTSZ	4	1.09660490366425e-05	1.67879107278538e-05
0.725533786637907	0.00283277424154755	0.0051649665028071	Q9H7C9;Q9H7C9-3;Q9H7C9-2	AAMDC	5	6.11540162718649e-06	9.85986733289084e-06
-0.48586114800908	0.00283375786850521	0.0051649665028071	Q8TDN6	BRIX1	16	0.00022051979211365	0.000159170151790151
-0.539803351805327	0.00283510179643439	0.0051649665028071	Q8N567	ZCCHC9	7	2.17724428311103e-05	1.66196421026543e-05
0.859438187159239	0.00283541981801676	0.0051649665028071	P27338-2;P27338	MAOB	4	3.3249962565776e-06	6.50570790400007e-06
0.709178468596544	0.00284273754871812	0.00517114959472471	Q3SY77;Q3SY77-2;Q6NUS8	UGT3A2	10	1.35438609221979e-05	2.30634466828584e-05
-0.435993560944519	0.00284335281802695	0.00517114959472471	O95104;O95104-2;O95104-3	SCAF4	19	8.11510598920071e-05	5.98600126860195e-05
0.5261691922863	0.0028438864899954	0.00517114959472471	Q8TEA8	DTD1	5	3.14275324998358e-05	4.3487703492924e-05
-0.564451009879845	0.00285015585590712	0.00517947007499264	O00159	MYO1C	46	0.000396141289167221	0.000283518799748968
0.287616648266506	0.00285419458452249	0.0051837294359267	Q9ULH0-4;Q9ULH0;Q9ULH0-2;Q9ULH0-3;Q9ULH0-5	KIDINS220	30	4.41294386017478e-05	5.34803157348472e-05
-0.435325132250788	0.00285960417036949	0.00518857429724425	Q96SB8;Q96SB8-2	SMC6	29	0.000113543533549777	8.32387089115663e-05
0.374335661586018	0.00286025514412993	0.00518857429724425	Q9HAU0;Q9HAU0-4;Q9HAU0-2;Q9HAU0-6;Q9HAU0-5;Q9HAU0-8;Q9HAU0-3;Q9HAU0-7	PLEKHA5	41	0.000136547221258866	0.00017996311891057
0.602257077083965	0.00286641941529945	0.00519537553867424	Q96GY0	ZC2HC1A	8	1.8858053463703e-05	2.73967035223456e-05
0.535433569455799	0.00286740179416962	0.00519537553867424	Q13451;Q13451-2	FKBP5	23	0.000107562281535193	0.000150527971364923
-0.712990617473301	0.00287007003210868	0.00519713118488472	Q9UQR1	ZNF148	1	3.95970026993275e-07	2.26430542378235e-07
-0.372508153387758	0.00287857663293772	0.0052094506222615	P55789;P55789-2	GFER	4	2.12627953734021e-05	1.69390458438103e-05
-0.375487634575735	0.00288973656702676	0.00522655447002	Q9Y5W9-2;Q9Y5W9	SNX11	3	5.10055623884036e-06	4.15760845855613e-06
0.580250072201372	0.00292436116828179	0.00528547359611611	Q8WVJ2	NUDCD2	6	3.13899181201486e-05	4.51151667395403e-05
0.335802027717104	0.0029265065607532	0.00528547359611611	P55265-4;P55265;P55265-5	ADAR	54	0.000697533640312214	0.000868626705516428
-0.6546500069144	0.00292749713505907	0.00528547359611611	Q9NS73-3;Q9NS73-2;Q9NS73-5;Q9NS73	MBIP	1	2.7057488864835e-06	1.76101917941415e-06
-0.350565394513634	0.00292979335867029	0.0052864986124065	Q9UM54-6	MYO6	48	0.000260568290196117	0.000203082207881422
-0.404491511158596	0.00293552225425118	0.00529143029480579	O00400	SLC33A1	6	2.17172054904676e-05	1.6072341222988e-05
0.73928106040191	0.00293598672009487	0.00529143029480579	P31641;P31641-2	SLC6A6	6	4.407717111344e-05	6.9007398293184e-05
0.568124419030085	0.00293868273300128	0.00529317009453172	Q69YH5;Q69YH5-2	CDCA2	24	4.11094596771867e-05	6.09017153058735e-05
-0.355324404110587	0.00295827853416442	0.00532532991328408	Q9HCD5	NCOA5	18	8.71213132465264e-05	6.7898170361139e-05
0.670921160904403	0.0029601321355904	0.00532553215457072	Q86WA6-2;Q86WA6	BPHL	7	3.80087945838643e-05	5.77869980412876e-05
0.69226434725869	0.00296486820640625	0.00533091691958248	Q6IMN6-2;Q6IMN6-9;Q6IMN6;Q6IMN6-6;Q6IMN6-10;Q6IMN6-7;Q6IMN6-3;Q6IMN6-4	CAPRIN2	4	2.95600450037812e-06	4.88938200399521e-06
0.487668153152623	0.00296816154198301	0.00533370280237742	Q15562;Q15562-2;Q15562-4;Q15562-3	TEAD2	3	2.91543306472778e-06	4.20011651076031e-06
-0.420297480909122	0.00297018656306309	0.00533420762626189	Q9HBL7	PLGRKT	4	2.094921636787e-05	1.54183270946862e-05
-0.633115214636972	0.00297833749881839	0.00534570703369054	Q96LZ7;Q96LZ7-3;Q96LZ7-4;Q96LZ7-2	RMDN2	4	2.17306519228378e-06	1.41901474065113e-06
0.560266359529115	0.00299017450342493	0.00536380505940874	Q13151	HNRNPA0	13	0.000491186993917505	0.000697363458122434
0.586855360766343	0.00299826619294512	0.00537516742248438	Q9NXG0-2;Q9NXG0;Q9NXG0-3	CNTLN	3	4.54080465118471e-06	7.00619296940217e-06
1.14000627313667	0.00302008862341514	0.00541111795588221	Q6N063	OGFOD2	1	2.91587385126591e-08	6.927546664619e-08
-0.383776216585252	0.00302778269961834	0.00542172732333042	O15111	CHUK	10	2.57066075739786e-05	2.00834590192262e-05
0.525410148459684	0.0030452698632339	0.00544985009717052	Q8WVZ9	KBTBD7	9	1.11334475410173e-05	1.67730199318377e-05
-0.504608205067639	0.00304724750074607	0.00545020018353936	O00764;O00764-3;O00764-2	PDXK	10	3.10020921641716e-05	2.23903844486491e-05
0.4676063221392	0.00305617045380166	0.00546296474871906	Q6IQ23-2;Q6IQ23;Q6IQ23-3	PLEKHA7	8	9.17740397804137e-06	1.24128644493428e-05
-0.384616688204639	0.00306749919072302	0.00548001227605653	Q92636;Q92636-2	NSMAF	7	4.10989108800131e-06	3.17456242745682e-06
0.545592567600743	0.00307047993277421	0.00548213511709755	P55854-2;P55854;Q6EEV6	SUMO3;SUMO4	2	0.000241144595847441	0.000347423327964709
0.387724017560153	0.00308065006051412	0.00549708415599529	P49321;P49321-4;P49321-3;P49321-2	NASP	51	0.00127790211678682	0.00166637263913438
-0.338505699867733	0.00308375381581472	0.0054980306318505	Q5SQN1-4;Q5SQN1;Q5SQN1-3;Q5SQN1-2	SNAP47	4	4.20195589055967e-06	3.30233123852332e-06
-0.314477834356306	0.00308488189734535	0.0054980306318505	Q8WVM8;Q8WVM8-2;Q8WVM8-3	SCFD1	28	0.000270152892361826	0.000212643554110626
-0.482253087779938	0.00308657344473101	0.0054980306318505	Q9NVA1;Q9NVA1-2;Q9NVA1-5;Q9NVA1-4;Q9NVA1-3	UQCC1	7	3.42972323969685e-05	2.41636056619637e-05
0.438205220690927	0.00309009214613315	0.0054991868773256	Q8IYH5-3;Q8IYH5-2;Q8IYH5;Q8IYH5-4	ZZZ3	3	2.7542661829808e-06	3.86084239212039e-06
1.68751149506019	0.0030908186224128	0.0054991868773256	O43852-2;O43852-4;O43852-8;O43852-7	CALU	2	3.5263822697952e-06	1.33184024856687e-05
0.608726701483198	0.00311362332887291	0.00553654023735577	Q9C040;Q9C040-2	TRIM2	18	3.50980202551797e-05	5.20809441822688e-05
-0.52008954661977	0.00313270674787223	0.00556723696523108	Q9BYC9;Q9BYC9-2	MRPL20	7	0.000117160531854904	8.11848186370683e-05
0.385094827023991	0.00313534606044895	0.00556869164488296	P26358;P26358-2;P26358-3	DNMT1	58	0.00025797620864397	0.000338989186227504
0.420571631857507	0.00314526753306291	0.00558307098199048	Q12965;O00160	MYO1E	38	9.7063510470184e-05	0.000130410290039634
0.479909890896369	0.00316168012647628	0.00560814773588967	P09960;P09960-4;P09960-2;P09960-3	LTA4H	28	0.000462156561845555	0.000619576890467924
-0.514071994876495	0.0031630620405339	0.00560814773588967	P98155-2;P98155	VLDLR	11	2.72609042260321e-05	1.92861018410087e-05
-0.588716509426085	0.00317389059271982	0.00562407201403875	Q9H2G9	BLZF1	1	3.3244654878871e-06	2.16661750393776e-06
-0.542955080121468	0.00317572125447431	0.00562407201403875	Q9BTT6;Q9BTT6-2	LRRC1	9	1.27760474512903e-05	8.56190079018046e-06
-0.337871751831426	0.00318273753819365	0.00563323570254964	O43913;O43913-2	ORC5	13	8.3175166015466e-05	6.47053804897681e-05
0.431370560759464	0.00319144984530024	0.00564538890452581	Q8TEA1	NSUN6	11	1.31244765550693e-05	1.74915724923739e-05
-0.465364608394829	0.00320336307345562	0.00565827491029123	Q5T3F8-2;Q5T3F8-3;Q5T3F8	TMEM63B	4	2.30219362075078e-05	1.68596447146577e-05
0.567831719337192	0.00320588999699273	0.00565827491029123	Q9UNW1;Q9UNW1-4;Q9UNW1-3;Q9UNW1-2	MINPP1	9	7.6779751963269e-06	1.12618899026214e-05
0.512064845460117	0.0032058967207435	0.00565827491029123	O75970-5;O75970-3;O75970-2;O75970	MPDZ	31	5.74875357549669e-05	8.31186854018413e-05
-0.443653879676261	0.00320613475448555	0.00565827491029123	Q9Y478	PRKAB1	8	1.81502292153262e-05	1.32820489872469e-05
0.623369367714694	0.00321068492653377	0.00566303741384577	Q9ULD6-4;Q9ULD6;Q9ULD6-2;Q9ULD6-3	INTU	2	6.40590825993445e-07	1.01230469695033e-06
-0.44030351028699	0.00322416639912262	0.00568353846295201	O00148;O00148-2;O00148-3	DDX39A	9	9.2783378143214e-05	6.70611305213784e-05
-0.379641914331936	0.00322615634246328	0.00568377037311237	P42126;P42126-2	ECI1	10	0.000180703349078284	0.000139617782513922
-0.377686574734579	0.00323310885796552	0.00569273993196741	Q9NVR2	INTS10	16	2.33865488032311e-05	1.82459222094071e-05
0.655628280963807	0.00324331730760959	0.00570312798371187	O95989	NUDT3	4	6.03769852529337e-06	8.74536501959975e-06
-0.429284372826132	0.00324496296140149	0.00570312798371187	P48729-3	CSNK1A1	14	0.000122949917542175	9.15634452033708e-05
-0.390139981510629	0.00324633471788131	0.00570312798371187	P62854;Q5JNZ5	RPS26;RPS26P11	5	0.000391583166706584	0.000295789039980608
-0.412093081035242	0.00324646745776776	0.00570312798371187	Q9HB09-3;Q9HB09	BCL2L12	3	5.36202187204619e-06	4.01235612191491e-06
0.383053879196619	0.00324919585023416	0.005704184338725	Q96AP0-2;Q96AP0	ACD	4	4.02680451042175e-06	5.17541224890289e-06
-1.3459861789216	0.00325079890001301	0.005704184338725	Q9Y210-2;Q9Y210-3;Q9Y210;Q9HCX4-2;Q9HCX4-3;Q9HCX4	TRPC6	4	1.8649736958425e-06	9.47366516671336e-07
-0.500287312830406	0.00325844446812035	0.00571185123045619	Q9BT40-2;Q9BT40	INPP5K	7	1.89739356811305e-05	1.31085417716875e-05
-1.07789064008553	0.00325890337324111	0.00571185123045619	P01040	CSTA	3	5.42753499557143e-06	2.78828662759436e-06
0.482917760602622	0.00326245293046134	0.00571479755250603	Q99828;Q99828-2	CIB1	4	4.38429951171072e-06	6.0164049898068e-06
-0.5148106913677	0.00326511899852123	0.00571619379061543	A1L390;A1L390-3;A1L390-2	PLEKHG3	24	5.50692438788375e-05	3.59776770757836e-05
-0.309781805046493	0.00327686508220946	0.0057334755814405	Q96GM8;Q96GM8-2	TOE1	14	6.31209943900897e-05	5.18160508430489e-05
-0.578475092343762	0.00327938300568272	0.00573460048579219	O75695	RP2	5	2.42460057571117e-05	1.68420881996053e-05
1.55168402411707	0.00328579041940653	0.0057393927444173	P17275	JUNB	2	6.7502863603707e-07	2.28207439312822e-06
0.404047666870492	0.0032858766449379	0.0057393927444173	Q8N122;Q8N122-3;Q8N122-2	RPTOR	11	9.26230545620409e-06	1.20350544942055e-05
-0.566699212710783	0.00330120178733444	0.00576286975905762	Q03060-32;Q03060-26;Q03060-21;Q03060-31;Q03060-6;Q03060-23;Q03060-9;Q03060-24;Q03060-8;Q03060-25	CREM	2	5.18539387411887e-06	3.47053887408811e-06
-0.487384796448476	0.0033036210677017	0.00576380322677473	Q9H9B4	SFXN1	15	0.000217929586671239	0.000150208807864801
-0.646546708179383	0.00331050772613112	0.0057725253878741	Q8NBZ0;Q8NBZ0-2	INO80E	4	1.0745687364042e-05	7.00874395877039e-06
-0.437326785017158	0.00332371192584615	0.00577953029648537	P51608-2;P51608	MECP2	13	5.18862395338111e-05	4.1032014486109e-05
-0.776621868738516	0.00332461544364318	0.00577953029648537	Q92903	CDS1	3	1.10868601696461e-05	6.99112893794202e-06
0.457968506095463	0.00332481257666765	0.00577953029648537	Q9NY47-4;Q9NY47-2;Q9NY47-3;Q9NY47;Q9NY47-5	CACNA2D2	9	8.21869797112097e-06	1.11018832135662e-05
-0.572955094802729	0.00332550996900093	0.00577953029648537	Q13286-5;Q13286-4;Q13286-6;Q13286-2;Q13286-7;Q13286-3;Q13286	CLN3	1	2.40361041123916e-06	1.63589749449454e-06
0.591369234384494	0.00332783529898861	0.00577953029648537	P48147	PREP	34	0.000282186815028221	0.000398794022131598
-0.365011024324617	0.00332970875188301	0.00577953029648537	Q9Y5X1	SNX9	15	8.66125770457586e-05	6.59361518032545e-05
0.589258336694134	0.00333038058601942	0.00577953029648537	P37108	SRP14	9	0.000193542295547578	0.000304047300097133
-0.49552991156369	0.00333200198704825	0.00577953029648537	Q9BZ29-3;Q9BZ29-5;Q9BZ29;Q9BZ29-4;Q9BZ29-6	DOCK9	29	4.5935350550216e-05	3.40328547235181e-05
1.05135000777141	0.00333263901466176	0.00577953029648537	Q9Y6R9;Q9Y6R9-2	CCDC61	4	3.26000869894959e-06	6.36273034310842e-06
0.393871565473849	0.00333350721716245	0.00577953029648537	Q93077;Q7L7L0;P04908;Q99878;Q96KK5;Q9BTM1;Q16777;Q6FI13;P20671;P0C0S8	HIST1H2AC;HIST3H2A;HIST1H2AB;HIST1H2AJ;HIST1H2AH;H2AFJ;HIST2H2AC;HIST2H2AA3;HIST1H2AD;HIST1H2AG	3	0.00367014176582898	0.00488526465188998
0.469493957945016	0.00333594888035237	0.00577953029648537	Q9BUA3	C11orf84	11	1.86140812797435e-05	2.53154525411378e-05
0.525842487140148	0.00333720133782038	0.00577953029648537	Q8N1G1	REXO1	4	8.16546324803039e-06	1.18597637364568e-05
0.583909240541183	0.00334405711175837	0.00578680270986284	Q9H3H1-4;Q9H3H1;Q9H3H1-5;Q9H3H1-2;Q9H3H1-3;Q9H3H1-6	TRIT1	11	2.37973949686653e-05	3.19684251692275e-05
-0.592834368651159	0.0033451847014102	0.00578680270986284	Q6ZQN7	SLCO4C1	3	4.96307781404394e-06	3.21468082000524e-06
-0.415408078505209	0.00335187715164296	0.00579510214218533	Q13217	DNAJC3	21	0.000309517699300428	0.000247374074537238
0.484614111121851	0.0033590363560877	0.00580419871786761	C4AMC7;Q6VEQ5;Q9NQA3;A8K0Z3;A8MWX3	WASH3P;WASH2P;WASH6P;WASH1	7	2.37601044411117e-05	3.32889024190736e-05
1.1434948853862	0.0033612908169598	0.00580481472487087	Q7Z353-2;Q7Z353	HDX	2	1.48803525163387e-06	3.19558238053354e-06
0.451641422810964	0.00337077160899285	0.00581790257867491	P20962	PTMS	2	0.000172744982180316	0.000234177309318903
0.314095357494113	0.00337974149221959	0.00582860519518402	Q9Y227-2;Q9Y227	ENTPD4	3	3.8239484688915e-06	4.72547191257345e-06
-0.50641162705745	0.00338094648038656	0.00582860519518402	Q9GZS1;Q9GZS1-1	POLR1E	19	0.00016235955997385	0.000114910012633014
-0.429135777901159	0.00338268970417489	0.00582860519518402	O60244	MED14	25	6.15999598508561e-05	4.49012325001975e-05
0.458572064074947	0.00339590661565006	0.00584808414028805	Q86W56;Q86W56-3;Q86W56-2;Q86W56-4;Q86W56-5	PARG	17	2.56843739133605e-05	3.40365457566488e-05
0.466060079579551	0.00340561961825308	0.00585958711139005	Q8IYB3-2;Q8IYB3	SRRM1	9	9.73510525509817e-05	0.000136012273627918
0.388985275889638	0.00340641798304863	0.00585958711139005	Q9BR77;Q9BR77-2	CCDC77	6	5.07361655028931e-06	6.85836414205911e-06
0.336563866477345	0.003411213840323	0.00586453836714643	Q969R5;Q969R5-2;Q969R5-3	L3MBTL2	11	2.56727661487062e-05	3.27098282679039e-05
-0.46013305595366	0.0034192297937708	0.00587501691961951	Q8NEJ9-2;Q8NEJ9	NGDN	11	0.000151512285938425	0.000117418928058203
-0.347575241374131	0.00342460739712947	0.00588095296298856	Q12846;Q12846-2	STX4	9	5.71751752382079e-05	4.39816341833462e-05
0.482387450532373	0.00342698005816307	0.00588172496241826	P15848;P15848-2	ARSB	5	7.78436626560998e-06	1.07210630916022e-05
-0.516400113655464	0.00342958069182329	0.00588176635796006	Q5QJ74	TBCEL	4	1.35550750406174e-06	9.41469004634013e-07
-0.487320968056768	0.00343085042209412	0.00588176635796006	Q13546;Q13546-2	RIPK1	17	9.20217028790204e-05	6.19451792284857e-05
0.474671471850752	0.00344367833258333	0.00590045078753061	P62937;P62937-2;P0DN26;A0A0B4J2A2;A0A075B767;A0A075B759;Q9Y536;F5H284;P0DN37	PPIA	16	0.000624668948945391	0.000861510943901071
-0.503250971293762	0.00346031252584012	0.00592563238503291	Q07021	C1QBP	9	0.000239164765152882	0.000172967703984154
-0.457633831407259	0.00346269657681037	0.00592639671579356	Q969X6;Q969X6-3;Q969X6-2	CIRH1A	23	0.000183738925448251	0.000136692365244784
-0.566666144324004	0.00346544773991337	0.00592778815171012	Q86VR2	FAM134C	3	7.52567257153722e-06	5.16611501207661e-06
0.338629556776044	0.00348011884962944	0.00594955618442372	Q96CC6	RHBDF1	3	2.53655402015115e-06	3.19300393605712e-06
-0.406637309556124	0.00348676842497615	0.00595579413815175	Q96BP3;Q96BP3-2	PPWD1	21	0.00010269183320446	7.90194332098664e-05
0.548838456841785	0.00348766231665312	0.00595579413815175	O95049-4;O95049;O95049-3;O95049-5	TJP3	12	1.5623599889957e-05	2.37139296909274e-05
-0.395413069412916	0.00349796420509614	0.00597005305369957	P07948;P08631-3;P08631-2;P08631-4;P08631	LYN	23	0.000177478345616726	0.000129798908382959
0.530077024356023	0.00350403420443259	0.00597496503884702	Q13867	BLMH	20	0.000158554212441962	0.000234200155380089
-0.34330403449236	0.0035047494177847	0.00597496503884702	Q13409-3;Q13409-2;Q13409-6;Q13409-7;Q13409;Q13409-5	DYNC1I2	20	0.000157334444065796	0.000124525518591892
0.483339891813964	0.00351237214836027	0.0059809286530333	O96006	ZBED1	8	1.15922073514561e-05	1.58049140563951e-05
1.1103404023664	0.00351266010490712	0.0059809286530333	Q92805	GOLGA1	5	3.29291861750355e-06	8.35480389387654e-06
-0.79351940146809	0.00351602882190892	0.0059809286530333	Q96H96-3;Q96H96	COQ2	1	2.65532331827289e-06	1.59278094479708e-06
0.367038900519704	0.00351779616561848	0.0059809286530333	Q6Y7W6-4;Q6Y7W6-5;Q6Y7W6;Q6Y7W6-3	GIGYF2	29	7.93176543653179e-05	0.000107249012942442
0.670861241762664	0.00351853816871483	0.0059809286530333	Q9H7B4;Q9H7B4-3;Q9H7B4-2	SMYD3	6	8.89521398673025e-06	1.50260390831576e-05
0.579732033865823	0.00351998077836719	0.0059809286530333	Q99584	S100A13	3	2.00633684347442e-05	2.90227603585645e-05
0.704398555248415	0.00353552732707361	0.00600152594438207	Q8WXE1-3;Q8WXE1-2;Q8WXE1;Q8WXE1-5	ATRIP	5	6.0582666389132e-06	1.03997296474858e-05
-0.322920406856891	0.00353602754665849	0.00600152594438207	Q10471	GALNT2	27	0.000277096862514529	0.000221347186436687
-0.316001461824237	0.00354874977943948	0.00601977815604024	P52597	HNRNPF	22	0.000335715147467644	0.000267979402764491
0.793583643905704	0.0035527391302526	0.00602320467288277	Q9NWL6	ASNSD1	3	4.90989400019069e-06	8.99117089161239e-06
0.83718198367345	0.0035569485533611	0.00602700029012727	P54802	NAGLU	10	7.83068826758517e-06	1.59775971534002e-05
-0.348177928786492	0.00356063155329659	0.00602990021072246	Q92845-4;Q92845-2;Q92845-3;Q92845	KIFAP3	5	9.47287135871892e-06	7.31189097615953e-06
0.470341945494739	0.00356409503973343	0.00603242538308811	Q92466;Q92466-4;Q92466-2;Q92466-5;Q92466-3	DDB2	13	2.19469734825412e-05	3.018975026641e-05
0.487283993259627	0.00357475873775843	0.00604243123741739	Q9HCM1	KIAA1551	9	8.80086655810133e-06	1.22160503021189e-05
0.416711468809965	0.00357587543612957	0.00604243123741739	A5YKK6-2;A5YKK6-3	CNOT1	1	1.21829180147707e-06	1.64925164730378e-06
0.343281337006434	0.00357593368948977	0.00604243123741739	P25205;P25205-2	MCM3	51	0.000649043522545249	0.000810377824104898
-0.302650905524643	0.00357907017638144	0.00604439167084969	Q9NQY0;Q9NQY0-2	BIN3	6	1.44219284388448e-05	1.18387792272925e-05
-0.363803074623135	0.00359256963632217	0.00606384143866922	P49257	LMAN1	16	0.00018960944137601	0.000150334337471322
0.516645830885892	0.00361306299206211	0.00609506812539535	Q9UBT7-3;Q9UBT7-2;Q9UBT7	CTNNAL1	7	6.34550489715936e-06	9.29240105028503e-06
0.551670426859338	0.00361589106349079	0.00609647630399508	Q92543-2;Q92543	SNX19	2	1.15724320727469e-06	1.77192866265819e-06
-0.44083536554674	0.00362543191717273	0.00610690655325641	Q9Y5M8	SRPRB	13	0.000168162617846556	0.000127396857628778
0.406924610222467	0.00362607083582718	0.00610690655325641	O75170-6;O75170-2;O75170-4;O75170-3;O75170-5;O75170	PPP6R2	6	3.18633123111839e-06	4.12333608948136e-06
0.85594472978538	0.00363441844361209	0.00611646195067938	O14933;O14933-2	UBE2L6	4	1.02353100747996e-05	1.74465271667188e-05
-0.444079651935723	0.00363574422041591	0.00611646195067938	Q9Y399	MRPS2	11	6.05924430005093e-05	4.34165393557839e-05
0.700694369709957	0.00364315778766582	0.00611831345557781	Q00796;Q00796-2	SORD	16	4.60033679619145e-05	6.82164439235388e-05
-0.518562512158783	0.00364769275262225	0.00611831345557781	Q9Y5J5	PHLDA3	3	6.07698884707586e-06	4.2768350161627e-06
1.04907429915911	0.00364800796896605	0.00611831345557781	Q08426;Q08426-2	EHHADH	18	1.41858211530305e-05	3.10214196335309e-05
0.4664405984195	0.00364829439538977	0.00611831345557781	Q96QZ7-3;Q96QZ7-5;Q96QZ7-6;Q96QZ7-2;Q96QZ7;Q96QZ7-4;Q96QZ7-7	MAGI1	22	3.6828369679259e-05	5.36253037071264e-05
0.750725055473754	0.00364857040349304	0.00611831345557781	P15144	ANPEP	3	2.42139092767941e-06	3.6384568735671e-06
-0.369232885040716	0.00365073103992039	0.00611831345557781	Q96AD5;Q96AD5-2	PNPLA2	12	1.37655461550065e-05	1.03636699393013e-05
-0.46026879351428	0.00365211089846408	0.00611831345557781	Q9HCU5	PREB	13	8.3032680363797e-05	5.68389050285527e-05
-0.584000440556522	0.00365284850847381	0.00611831345557781	O14657	TOR1B	11	4.96306342623815e-05	3.50880130275848e-05
0.559344933737011	0.00365828319899586	0.00612406244009779	Q6P6B1	ERICH5	3	1.34017306042286e-06	1.90323689664808e-06
0.825894591344635	0.00367581319390393	0.00615004191634321	Q99583	MNT	2	5.08668890977505e-07	8.47443390584687e-07
0.332580665934981	0.00369826919354542	0.00618293151007865	Q9Y2W1	THRAP3	31	0.000268781360006376	0.000341438564425028
0.51808070227558	0.00369951413136708	0.00618293151007865	Q9ULU8-2;Q9ULU8-3;Q9ULU8;Q9ULU8-4	CADPS	2	1.90829501455797e-06	2.61389743669188e-06
-0.339249244877796	0.00370431308706841	0.00618674763902815	Q9H078-2;Q9H078-3;Q9H078;Q9H078-5;Q9H078-4	CLPB	17	0.000114216169330561	8.95856379838117e-05
0.536365773453513	0.00370584316593486	0.00618674763902815	P12955;P12955-3;P12955-2	PEPD	17	6.29905296259834e-05	9.65377573979337e-05
-0.775592001443508	0.00370817726138697	0.00618726698302944	P14209;P14209-3;P14209-2	CD99	4	2.64810098967358e-05	1.67233855728753e-05
0.492147699122437	0.0037116694068172	0.00618971696758764	O60499-2;O60499	STX10	4	2.10337280904144e-06	3.24378844057157e-06
0.873775430990466	0.00372551662037748	0.00620645515876958	Q8NFZ4	NLGN2	2	6.86345508818587e-07	1.31730301381629e-06
0.65783922647338	0.00372866966347802	0.00620645515876958	Q86W74-2;Q86W74	ANKRD46	3	5.20713283084463e-06	8.41835244638155e-06
0.3559553159069	0.00372981715423301	0.00620645515876958	Q9Y3U8	RPL36	10	0.000145971736357387	0.00018833430516286
-0.464090725483827	0.00372982361355289	0.00620645515876958	P04844;P04844-2	RPN2	23	0.000744918715215047	0.000569330104359312
-0.43863028975653	0.00373261659131024	0.00620772526037013	Q92979	EMG1	13	0.000139040317798844	0.000100706256105568
-0.366878779217779	0.00374371074003673	0.00622077066430924	Q8NEL9-3;Q8NEL9-2;Q8NEL9-4;Q8NEL9	DDHD1	4	2.55388834499843e-06	1.96754975025271e-06
-0.45514255323375	0.00374570264044288	0.00622077066430924	O43837;O43837-2;O43837-3	IDH3B	17	0.00020840363061969	0.000144370910508728
-0.448620109253054	0.00374656249981368	0.00622077066430924	Q6P1M3;Q6P1M3-2;Q6P1M3-3	LLGL2	22	6.67908894970064e-05	4.77658940111722e-05
0.51090605248212	0.00377875414055606	0.00627081712565285	Q9BQI0;Q9BQI0-3;Q9BQI0-2;Q9BQI0-4	AIF1L	7	3.61101133372628e-05	5.44032590568832e-05
0.505683957149104	0.00378785671456479	0.00628251393426926	Q9UII5	ZNF107	4	3.83308158231418e-06	5.60539689351602e-06
-0.849814872703612	0.0037963663505281	0.00628977180631954	Q92754-2;Q92754;P05549-2;P05549-5;P05549-6;P05549;Q6VUC0;Q92481;Q92481-2	TFAP2C	9	3.00668583518963e-05	1.64626680601169e-05
0.310143285553708	0.00379688353265675	0.00628977180631954	Q8TAF3;Q8TAF3-3;Q8TAF3-4;Q8TAF3-5;Q8TAF3-2	WDR48	18	3.83530105798199e-05	4.84504291755807e-05
-0.308004879206949	0.00379840221059452	0.00628977180631954	O75326-2;O75326	SEMA7A	3	4.73276721934193e-06	3.8568392551454e-06
0.466631833931812	0.00380314039478792	0.00629420996069434	Q5HYK7-3;Q5HYK7-2;Q5HYK7;Q5HYK7-5;Q5HYK7-4	SH3D19	13	1.59097744584225e-05	2.25174788822976e-05
0.429422261031796	0.0038109804818414	0.00630377419753379	O95684;O95684-2;O95684-3	FGFR1OP	3	3.20614884697918e-06	4.09025654292415e-06
0.402662263303343	0.0038133808394278	0.00630433505708178	Q9NX14;Q9NX14-2	NDUFB11	3	3.75362665598723e-05	4.82573213489973e-05
-0.555086396482099	0.00382609497700456	0.00632193698563983	O00512	BCL9	13	1.79873680111906e-05	1.12614769433656e-05
0.590695753034273	0.00382830120916101	0.00632216684806234	Q9H2E6;Q9H2E6-2;Q8NFY4-7;Q8NFY4-8;Q8NFY4-3;Q8NFY4-2;Q8NFY4-4;Q8NFY4-5;Q8NFY4-6;Q8NFY4	SEMA6A	30	0.000155713377435437	0.000249314234944269
0.546585878997147	0.00383493267398432	0.00632754292732336	A6NED2	RCCD1	3	2.03267559504467e-06	3.12916984884378e-06
-0.408183325842427	0.00383569437016956	0.00632754292732336	Q969V3-2;Q969V3	NCLN	19	0.000155350650648854	0.000116777654548687
0.614825219121748	0.00385609189269691	0.00635205310480816	Q969P0;Q969P0-3;Q969P0-2	IGSF8	8	1.47680072904082e-05	2.29182910788457e-05
-0.342303055415477	0.00385771076953104	0.00635205310480816	Q5TC12;Q5TC12-3;Q5TC12-2	ATPAF1	7	4.73290918987853e-05	3.70698207297819e-05
-0.303720158248898	0.0038580471898464	0.00635205310480816	Q9UFC0	LRWD1	19	6.01336508773256e-05	4.79840513231405e-05
0.881963217832986	0.00385885975499422	0.00635205310480816	Q9Y223-3;Q9Y223;Q9Y223-2;Q9Y223-5;Q9Y223-4	GNE	5	7.59002399484862e-06	1.29869479221514e-05
-0.510048802985751	0.00387094698859255	0.00636601434907683	Q6RFH5;Q6RFH5-2	WDR74	15	7.57867784042115e-05	5.49953790863877e-05
-0.497486404297484	0.00387150409102474	0.00636601434907683	Q96JB3-2;Q96JB3	HIC2	5	7.65432188233311e-06	5.20480911907916e-06
-0.59319711982097	0.00388534330876241	0.00638533755570155	Q5FWF4-3;Q5FWF4;Q5FWF4-5;Q5FWF4-4;Q5FWF4-2	ZRANB3	3	1.34364286871326e-05	9.26578728603902e-06
-0.592805372579586	0.00389482424083619	0.0063967346793672	P11169;Q8TDB8-4;Q8TDB8-2;Q8TDB8;Q8TDB8-5;Q8TDB8-3	SLC2A3;SLC2A14	9	0.00023133572090009	0.000148567953868021
0.402368755845434	0.00389646121475087	0.0063967346793672	P42858	HTT	45	4.50360595588685e-05	5.80173110381683e-05
-0.366214647664976	0.00393130533476466	0.00645047509202456	Q9UGN5-2;Q9UGN5	PARP2	10	5.12486384912319e-05	3.90575690771662e-05
0.526756574068831	0.00393571121122786	0.00645424166613117	Q8N196	SIX5	2	3.22591228413659e-07	4.47067783127378e-07
0.479212692259041	0.00394018320046002	0.00645811256456463	Q9NQW7-3;Q9NQW7;Q9NQW7-4;Q9NQW7-2	XPNPEP1	22	0.000203433841510593	0.000287756211126674
-0.577368752373851	0.00394282474759401	0.00645898075794129	Q6IA17;Q6IA17-2	SIGIRR	4	9.892623330475e-06	7.12116656649326e-06
-0.391287344976024	0.00395867625347199	0.00648147647313778	P61020;P61020-2	RAB5B	8	7.15781377925974e-05	5.33845580089966e-05
0.679131235932586	0.00396391025309725	0.00648657354612047	O60941-3;O60941-5;O60941-2;O60941-4;O60941-7;O60941;O60941-6	DTNB	6	4.15797453815969e-05	6.61815411732455e-05
-0.30762556402689	0.00396818654250021	0.00648742732868685	P51003;P51003-2;Q9NRJ5	PAPOLA	25	0.000141550562661471	0.000115511697180075
-0.346366526355262	0.00396867429786813	0.00648742732868685	P52848;P52848-2;Q9H3R1	NDST1	7	9.11484588304551e-06	7.28987763135266e-06
-0.325924516571168	0.003978872921542	0.0065006241843161	Q9NXV6	CDKN2AIP	18	5.16295904460052e-05	4.15557996558096e-05
-0.298160204229131	0.0039853180937951	0.00650767788849392	Q93074-3;Q93074;Q93074-2	MED12	18	2.35819593400211e-05	1.93160520976084e-05
-0.522584887248228	0.00399001171492249	0.00650833626482128	O15321-2;O15321	TM9SF1	8	3.8864395328147e-05	2.681487613627e-05
0.490998560470672	0.00399074912729717	0.00650833626482128	P49454	CENPF	101	0.000228159723818867	0.000342900772639115
0.677876639627442	0.00399489040980381	0.00650833626482128	O00115-2;O00115	DNASE2	3	1.16302701443621e-05	1.87064858344841e-05
0.359844344448752	0.00399617928509768	0.00650833626482128	Q96KQ7;Q96KQ7-2;Q96KQ7-3	EHMT2	29	6.85422608325795e-05	9.01658471023327e-05
0.350152283283637	0.00399636122445458	0.00650833626482128	Q14966;Q14966-3;Q14966-4;Q14966-5;Q14966-2;Q14966-6	ZNF638	57	0.000331174618730829	0.000427921643624103
-0.408769776729212	0.00401605026763155	0.00653483691738891	O43681	ASNA1	12	0.000162006207863689	0.000118195295264764
0.414290310815036	0.00401781141769389	0.00653483691738891	P02654	APOC1	1	1.8521128233526e-06	2.46529054300362e-06
0.389105801606909	0.00401904357144206	0.00653483691738891	Q9NWT6	HIF1AN	9	5.75098259446004e-06	7.44163566487558e-06
-0.70686226780878	0.00403021954626826	0.00654909132450956	Q8NFZ8	CADM4	9	2.07901598842615e-05	1.22451969309013e-05
-1.19205765556483	0.00403209291767794	0.00654909132450956	Q02413	DSG1	1	1.27724812957524e-06	7.00007973580553e-07
0.283201226317527	0.00403861686963347	0.00655403481543459	Q9H0D6;Q9H0D6-2	XRN2	46	0.000316066218485933	0.00038338931443413
0.911557674712303	0.00404315711197175	0.00655403481543459	Q6ZMU5;Q6ZMU5-2	TRIM72	2	2.31297530604889e-07	4.14473503802412e-07
0.655181865242116	0.0040433670104269	0.00655403481543459	Q9UL46	PSME2	12	8.71848574722067e-05	0.000142460830464029
0.416917395421184	0.00404370820570629	0.00655403481543459	Q96EL2	MRPS24	5	5.5115565674969e-05	7.26006712023315e-05
0.37368666963194	0.00405893901441722	0.00657523639016102	O94832	MYO1D	17	2.1609389718405e-05	2.8899970724213e-05
0.508211895997037	0.00406320204457204	0.00657796594588118	Q9UGP5;Q9UGP5-2	POLL	4	2.78930189335651e-06	3.95903081266456e-06
0.697768360843623	0.00406492549655117	0.00657796594588118	O43805	SSNA1	2	3.94025081223081e-06	6.41737619612725e-06
-0.353808178216165	0.00407182753486399	0.00658565052884998	Q13772;Q13772-3;Q13772-4;Q13772-2	NCOA4	7	4.73019302960506e-06	3.84620244371366e-06
0.288154564839877	0.00408125349353233	0.00659740694335573	Q96GX5-2;Q96GX5-3;Q96GX5	MASTL	12	1.33535730486855e-05	1.64243233051507e-05
0.439988645295803	0.0040907091849535	0.00660919897497384	O75564-2;O75564	JRK	3	3.92631146314254e-06	5.49653451536614e-06
-0.34036082682136	0.00409480138359341	0.0066123175441937	Q9Y3D5	MRPS18C	3	1.92002553668932e-05	1.5687129610628e-05
-0.318046672999584	0.00409823934610798	0.00661437691389823	Q9GZT6;Q9GZT6-2;Q9GZT6-3	CCDC90B	6	3.0595628088148e-05	2.46135249251411e-05
-1.05162790554323	0.00413923056419612	0.00667701143670989	Q96NJ6	ZFP3	1	5.65970818695803e-07	2.84771930509177e-07
-0.319788379927929	0.00415484814132193	0.0066986711661893	O75909;O75909-4;O75909-2;O75909-1	CCNK	7	4.59309822762247e-05	3.69026692393929e-05
-0.353543910761161	0.00416859203858144	0.00671728881538021	Q7L7X3;Q7L7X3-3;Q7L7X3-2	TAOK1	16	5.44346696166476e-05	4.14263891094513e-05
-0.386310535242586	0.0041904744507788	0.00674564444439489	Q9BXY0	MAK16	11	9.95804138756408e-05	7.53681758843992e-05
0.589801407036516	0.00419060003544781	0.00674564444439489	Q96GX1-2;Q96GX1	TCTN2	2	8.64665953517612e-07	1.3818323165833e-06
-0.301547590140105	0.00419349940321311	0.00674676065463447	Q9H0V9-2;Q9H0V9;Q9H0V9-3	LMAN2L	10	4.31199969916821e-05	3.44473468838252e-05
-0.408642111451928	0.00419819260531009	0.00675076020516958	P60953;P60953-1	CDC42	10	0.000323049772950734	0.00024065739894767
0.352343817641073	0.00421635889210141	0.00677292325237141	Q9Y3D6	FIS1	4	6.05496235912477e-05	7.57789856026194e-05
-0.373585680182549	0.00421640445537596	0.00677292325237141	P36954	POLR2I	7	7.07039214250361e-05	5.42882151871142e-05
-0.561873949095115	0.00422975000773242	0.00678928114217504	Q8NCL4	GALNT6	2	5.28710472761983e-06	3.61178491336376e-06
1.08655026579574	0.00423102756221742	0.00678928114217504	O75037-3;O75037-4;O75037-2;O75037	KIF21B	1	4.81759711581418e-07	9.8457960846114e-07
-0.571849453404738	0.00423600349647381	0.00679269923373206	Q01650	SLC7A5	6	0.000512264357871232	0.000353962065645663
-0.5631520966225	0.00423759961879339	0.00679269923373206	O95644-8;O95644-3;O95644-2;O95644-11;O95644-10;O95644-5;O95644-4;O95644-6;O95644;O95644-17	NFATC1	9	1.37872406430466e-05	8.84498102064444e-06
-0.660099466572496	0.00424536503379251	0.00680158210653861	Q9NZV1	CRIM1	3	2.22512697493537e-06	1.34448990241838e-06
0.982273040270124	0.00424951717173225	0.00680466980710939	P25942-2;P25942	CD40	2	1.01038659337915e-06	2.33618958276241e-06
0.731829933470517	0.00425509403878496	0.00681003447358029	P16455	MGMT	8	3.50970657833501e-05	5.92270248523802e-05
1.007216103395	0.00426249288690965	0.00681830797980978	Q9UBX1	CTSF	1	2.54383550497666e-07	4.485164315549e-07
-0.36030344624554	0.0042665511361788	0.006820417155035	Q09161	NCBP1	25	0.000182307323245615	0.000147187748443193
0.368674561079886	0.00426827150017015	0.006820417155035	P60900;P60900-2;P60900-3	PSMA6	15	0.000218051067745985	0.000273333926169708
-0.598883312720654	0.00427981652589414	0.00683194331224663	P31431;P31431-2	SDC4	4	5.96843029862407e-05	3.69186544144512e-05
0.529018996827343	0.00427995225243941	0.00683194331224663	Q8NFZ3;Q8NFZ3-2;Q8NFZ3-4	NLGN4Y	2	8.86528508298964e-07	1.29785703409975e-06
0.514327549016558	0.00428609856734266	0.00683517797234814	Q7Z412-2;Q7Z412	PEX26	1	1.05061861359313e-06	1.6037264676909e-06
-0.455624531181688	0.00428644835009168	0.00683517797234814	P07203;P07203-2	GPX1	14	0.000112317984802754	7.93558106019168e-05
-0.40375254851596	0.00429035927015953	0.00683784923881952	Q15542;Q15542-2	TAF5	11	8.33090563893234e-06	6.37044303566139e-06
0.518196362727772	0.00429777825093437	0.00684268177058869	P62805	HIST1H4A	20	0.00879686148366456	0.0118473394339813
0.287264919182335	0.00429786602066609	0.00684268177058869	Q99661;Q99661-2	KIF2C	32	0.000234064150016915	0.000286348092313701
0.436906539050134	0.00431301456098044	0.00686322719861655	Q9P2K3-4;Q9P2K3;Q9P2K3-3;Q9P2K3-2	RCOR3	2	4.85213524953749e-06	6.37158184452707e-06
0.423666540073982	0.00432677042206536	0.00688153626405981	P55265-2;P55265-3	ADAR	1	4.04485381492845e-06	5.36009935893453e-06
0.407336045273921	0.00433269515060303	0.00688737770209517	Q9NUX5;Q9NUX5-2	POT1	7	7.93036995373887e-06	1.04142198881976e-05
0.514695978719555	0.00433579166986739	0.00688871960321013	Q96BR1-2;Q96BR1	SGK3	1	1.42585323833974e-07	2.07101610727277e-07
0.285472490798054	0.00433813687940241	0.00688886704735033	P63165;G2XKQ0	SUMO1	6	0.000176022521550161	0.000213839853514043
-0.399200529347032	0.00435332225946212	0.00690939366892234	O15127	SCAMP2	5	2.30603996697815e-05	1.823616440666e-05
-0.468860709256204	0.00435691368886591	0.00691150715423259	P35637-2;P35637	FUS	12	0.000283242216040326	0.000198542837161185
0.32150177361799	0.00437672253523592	0.00693933130264533	O15014;O15014-2	ZNF609	9	1.76689960158269e-05	2.1320005762358e-05
-0.325106043382767	0.00439112828046625	0.00695856439300299	Q9H9Y6;Q9H9Y6-3;Q9H9Y6-2;Q9H9Y6-4;Q9H9Y6-5	POLR1B	32	0.000122374613626745	0.00010093757788445
-0.732919268516011	0.00439716982089874	0.00696452977961008	P11055;P13535;Q9UKX2;Q9UKX2-2	MYH3;MYH8	6	1.43582589289931e-05	9.62637638470029e-06
0.395354828889477	0.00439947858610055	0.00696457983354791	O60568	PLOD3	24	8.45602339023555e-05	0.000109482588962887
0.508617310671176	0.00440284848296564	0.00696630878759798	Q9NX20	MRPL16	9	4.88552680817764e-05	7.2413364230315e-05
0.752465493432709	0.00441015432111854	0.00697426028894692	O43150-2;O43150	ASAP2	2	6.28579676466348e-07	1.1010807019512e-06
-0.353540080892633	0.00441988323044017	0.0069860334593535	Q9BRZ2;Q9BRZ2-2;Q9BRZ2-3	TRIM56	16	2.67919032682085e-05	2.07534811787679e-05
0.43258443531205	0.00442226843465484	0.0069861930591112	Q86YH6;Q86YH6-2	PDSS2	8	1.41843668925204e-05	1.88800367453849e-05
-0.784652943136821	0.00443087043501836	0.00699616856847063	Q8NCN2	ZBTB34	2	1.82062174990273e-06	9.90607120226292e-07
0.435062063013772	0.00443341522018793	0.0069965746158262	P50897;P50897-2	PPT1	9	0.00012916404983803	0.000174512768433456
-0.296196134887216	0.0044794517457249	0.00706482697581901	Q15393;Q15393-3;Q15393-2	SF3B3	44	0.000691129542170296	0.000560920071940748
-0.29149744783334	0.00448128355645499	0.00706482697581901	Q9BYJ9;Q9BYJ9-2	YTHDF1	10	3.88014060786722e-05	3.11104300681859e-05
0.46018822803383	0.00448792718329743	0.00707124511307896	O15460-2;O15460	P4HA2	9	2.82328315210373e-05	3.61968042877438e-05
0.305419862310975	0.00449126278117405	0.00707124511307896	Q7Z3K3-5;Q7Z3K3-2;Q7Z3K3;Q7Z3K3-7;Q7Z3K3-3;Q7Z3K3-6;Q7Z3K3-4	POGZ	41	0.000148148786437993	0.00018230436756105
-0.418949721392773	0.00449229075430507	0.00707124511307896	Q9BUE0	MED18	4	2.89840900468207e-05	2.20915794419402e-05
0.530500031766848	0.0045009583072869	0.00708124408361742	Q9NVN3-3;Q9NVN3-1;Q9NVN3;Q9NVN3-4	RIC8B	5	2.51634566390534e-06	3.47291547228051e-06
-0.763563719615569	0.00450547348910297	0.0070847033104813	Q9NQG1	MANBAL	2	1.04201022163813e-05	6.63984278820663e-06
-0.636722505837582	0.00451040514902568	0.0070888135432024	Q6IAN0	DHRS7B	9	4.41761999802571e-05	3.09904728750457e-05
0.898894560532856	0.00452516890720646	0.00710836431129235	P06899;Q16778;P33778;P23527;Q6DRA6;Q6DN03	HIST1H2BJ;HIST2H2BE;HIST1H2BB;HIST1H2BO	2	5.62367558008152e-05	9.02934418252746e-05
0.336800828132976	0.00452931289306993	0.00711122149465957	Q9HB07	C12orf10	16	6.67261489709167e-05	8.43855775780402e-05
0.418850640853946	0.00454804102477611	0.00713696175139162	Q12986-3;Q12986-2;Q12986	NFX1	10	8.9131810134879e-06	1.22938757862118e-05
-0.47712075667968	0.00455069143774247	0.00713697483125479	Q6IBS0;Q9NR96-4	TWF2	21	0.000214943250801539	0.000143934672872547
-0.384621277128705	0.00455271641931516	0.00713697483125479	Q9Y2Z2-4;Q9Y2Z2-6;Q9Y2Z2;Q9Y2Z2-2;Q9Y2Z2-5;Q9Y2Z2-3	MTO1	14	4.14248664900185e-05	3.18375746290188e-05
-0.34882648230388	0.0045556427821777	0.00713790369822671	Q5VYS8;Q5VYS8-6;Q5VYS8-4;Q5VYS8-3;Q5VYS8-2;Q5VYS8-5	ZCCHC6	22	6.33209807581639e-05	4.86688752483164e-05
-0.448316319444871	0.00458702279455334	0.00718339073027396	P49840	GSK3A	8	2.38754933802238e-05	1.69520497943406e-05
-0.450577612376875	0.00461288789927041	0.00721012375335065	Q13045;Q13045-3	FLII	44	0.000347713517441123	0.000258371325308022
0.298163719371435	0.00461546731284893	0.00721012375335065	P50579;P50579-3	METAP2	23	0.000141907345072367	0.00017615939791733
-0.603683495443718	0.00461995918776535	0.00721012375335065	Q68D10;Q68D10-2;Q68D10-3	SPTY2D1	7	1.7444048960172e-05	1.25409840495144e-05
-0.455229778174305	0.00462063808748819	0.00721012375335065	C9JLW8	FAM195B	5	1.97608986840411e-05	1.37677319041923e-05
0.383710179917582	0.00462252351621351	0.00721012375335065	O14686;O14686-3	KMT2D	26	2.26441939448864e-05	3.02720383625095e-05
0.490971452841158	0.00462287398653381	0.00721012375335065	Q3YEC7;Q3YEC7-2;Q3YEC7-3;Q3YEC7-4;Q3YEC7-5;Q3YEC7-6	RABL6	13	2.68954172064595e-05	3.61227405223111e-05
0.498462241227593	0.00462316856137808	0.00721012375335065	Q96AY3;Q96AY3-2	FKBP10	21	0.000133584117997844	0.000200523760575035
0.299641515013807	0.00462382502535398	0.00721012375335065	P61254	RPL26	11	0.0004907642026253	0.000631825986166017
0.282760624843273	0.00462599559091334	0.00721012375335065	P35250;P35250-2	RFC2	19	0.000123788325504966	0.000151807985190964
0.750875022992239	0.00462766788898296	0.00721012375335065	Q5JSL3	DOCK11	6	2.11343108621041e-06	3.16696163954879e-06
-1.25145913258926	0.00463623082989831	0.00721763188496916	Q13114;Q13114-2	TRAF3	2	5.8324828909508e-07	2.56279944975204e-07
-0.400056827821082	0.00463888023946991	0.00721763188496916	Q17R89-2;Q17R89-3;Q17R89	ARHGAP44	3	4.09711011961944e-06	3.19749314339029e-06
-0.676223998718968	0.00463956653179762	0.00721763188496916	Q9BQA9-2;Q9BQA9	C17orf62	4	9.93186329832159e-06	6.00886505269231e-06
0.578435048297867	0.00466060147224431	0.00724160315233228	Q9Y3Z3;Q9Y3Z3-4;Q9Y3Z3-3	SAMHD1	24	0.000157652193643457	0.0002294173407213
-0.710239624170549	0.00466088976220328	0.00724160315233228	P20340-2;P20340-4	RAB6A	1	2.1800969765153e-06	1.2640278001313e-06
-0.317691613497109	0.0046620787220585	0.00724160315233228	Q93009;Q93009-3	USP7	57	0.000635441961628713	0.000520236191986908
0.405436990122156	0.0046697296530347	0.00724980536403415	Q8N129	CNPY4	7	2.06465327008795e-05	2.63738245342865e-05
1.77185789651852	0.00467988364980187	0.00726188331771894	Q03013;Q03013-2;Q03013-3	GSTM4	1	7.34298090386016e-07	2.26506443580835e-06
-0.86263150663595	0.00468438868642808	0.0072629750821802	O15417-2;O15417	TNRC18	9	9.33501526675805e-06	4.45718315733031e-06
0.594142938652047	0.00468533668615759	0.0072629750821802	Q13153;Q13153-2	PAK1	17	0.000114461558451279	0.000164807738132965
-0.409755696147155	0.00468990006786303	0.00726636610650473	P78346;P78346-2	RPP30	15	8.31929473174265e-05	6.37731461195332e-05
0.455393819856251	0.00469568607626431	0.00727164703251681	Q9Y3S1-2;Q9Y3S1-4;Q9Y3S1;Q9Y3S1-3	WNK2	10	1.48697800803756e-05	1.97556587860146e-05
0.34476368450646	0.00469945286333993	0.00727290659127115	Q7Z589;Q7Z589-5;Q7Z589-4;Q7Z589-7;Q7Z589-6;Q7Z589-2;Q7Z589-3	EMSY	28	3.99821791472169e-05	5.2273210350163e-05
0.49216131369965	0.00470125538859489	0.00727290659127115	Q16543	CDC37	13	0.000182491918339709	0.000262774840552818
0.450885125442901	0.00473422620337267	0.00732021020812625	Q3ZCM7	TUBB8	3	2.43473500847666e-05	3.2356556017474e-05
-0.326097197364825	0.00473804039630316	0.00732070610448974	Q9H5N1;Q9H5N1-2	RABEP2	10	1.4704332593749e-05	1.18786556559128e-05
-0.318740118573109	0.00473933412241782	0.00732070610448974	Q15024	EXOSC7	14	8.3767216996244e-05	6.86979879374565e-05
0.547638788071402	0.00474699728758266	0.00732692552780854	P56277	CMC4	3	4.23792320377585e-06	6.000590937272e-06
0.41678707974168	0.00475287724187499	0.00732692552780854	Q92791	LEPREL4	6	1.03734059146892e-05	1.29811122607161e-05
-0.321741591424462	0.00475384621031174	0.00732692552780854	O43795-2	MYO1B	35	0.000370717153564589	0.000288165180426103
-0.383959206656249	0.00475528352019044	0.00732692552780854	Q9Y5L0;Q9Y5L0-3;Q9Y5L0-1;Q9Y5L0-5	TNPO3	29	0.000137044601555144	0.000102873737713241
-0.288696546823418	0.00475533868283591	0.00732692552780854	Q7Z3B4;Q7Z3B4-3;Q7Z3B4-2	NUP54	21	0.000233968387235127	0.000195117161311782
0.363984715834807	0.00476423933809955	0.00733694327659142	P62266	RPS23	10	0.000597479122567681	0.000786542535682206
-0.336989023244423	0.0047908598240591	0.00737099615152068	Q13325;Q13325-2	IFIT5	7	4.03794149695392e-06	3.12410185874811e-06
-0.343505375473294	0.00479203923938484	0.00737099615152068	Q8N612-2;Q8N612;Q8N612-3	FAM160A2	6	5.50781928673987e-06	4.49349054117827e-06
0.534698506583296	0.00479358168854965	0.00737099615152068	P10301	RRAS	5	1.66762950134024e-05	2.56592453997645e-05
0.434884405107605	0.00481929297075339	0.00740680799840559	Q53HL2	CDCA8	11	3.46156664122786e-05	4.55862819181454e-05
-0.396815248515368	0.00485645282401483	0.00745818077109112	O15143	ARPC1B	13	0.000152594845834219	0.000119429893511975
-0.348919081295102	0.00485759613986518	0.00745818077109112	Q96ND0	FAM210A	5	0.000149549419007754	0.000122469761047651
0.558836339316642	0.00486819682765862	0.0074707063364421	Q96QF0-8;Q96QF0-3;Q96QF0-4;Q96QF0-2;Q96QF0;Q96QF0-5;Q96QF0-7;Q96QF0-6	RAB3IP	4	2.56305869564032e-06	3.77191822221277e-06
0.535298524413982	0.00487270521974537	0.00747387482589853	Q6UWP2;Q6UWP2-3;Q6UWP2-2	DHRS11	6	1.47922378532406e-05	2.03273343409576e-05
1.25886547750391	0.00487852117003182	0.00747904469847856	P35754	GLRX	2	1.74297942783827e-06	5.39426452953879e-06
-0.396588063747242	0.00488749433043381	0.00748657692017234	P23508;P23508-2	MCC	3	3.76712277737989e-06	2.93211661923384e-06
-0.318329771917061	0.00488833005169355	0.00748657692017234	P18615;P18615-3;P18615-4	NELFE	17	8.83158849801339e-05	7.1558170101305e-05
0.307297842100077	0.00493073759238283	0.0075477453894503	Q9Y2I7;Q9Y2I7-4;Q9Y2I7-2;Q9Y2I7-3	PIKFYVE	20	3.47827719412073e-05	4.20836636065407e-05
-0.446959309159003	0.00493757226185984	0.00755442659154911	O95886	DLGAP3	2	2.04828634486034e-06	1.390332590877e-06
[truncated: 6,526 more rows]
