# Supplementary material for: Proteomic and functional comparison between human induced and embryonic stem cells
Source: eLife. 2024 Nov 14;13:RP92025. doi: 10.7554/eLife.92025 (PMC11563575; doi:10.7554/eLife.92025)
Supplement: Supplementary file 3. [file elife-92025-supp3.csv]

log2 FC (hESC/iPSC)	p.val	q.val	Protein.IDs	Gene.name	unique_razor_peptides	mean_copies_ipsc	mean_copies_hesc	log2 FC (iPSC/hESC)
-2.741105739	2.39E-10	1.37E-07	O95258-2;O95258;O95258-3	SLC25A14	5	16031.33333	2308.666667	2.741105739
-4.045167744	4.45E-10	1.37E-07	Q86V15;Q86V15-2	CASZ1	2	5094.666667	308	4.045167744
-3.287495875	5.79E-10	1.37E-07	P24390;P24390-2;P33947-2;P33947	KDELR1;KDELR2	2	50113.33333	5089.333333	3.287495875
-2.225167819	6.17E-10	1.37E-07	Q7L1V2;Q7L1V2-2	MON1B	8	8272	1824.333333	2.225167819
-2.869954439	7.20E-10	1.37E-07	Q16769-2;Q16769	QPCT	1	2307.333333	310.6666667	2.869954439
-2.633951679	9.48E-10	1.44E-07	O95837;P19086	GNA14	7	60822.33333	9995.333333	2.633951679
-3.629362015	1.06E-09	1.44E-07	Q9ULJ1-2;Q9ULJ1;Q9ULJ1-6;Q9ULJ1-3;Q9ULJ1-4;Q9ULJ1-5	ODF2L	6	44179.33333	3634.666667	3.629362015
-3.623863432	1.68E-09	1.57E-07	Q9ULD8	KCNH3	1	7975	623	3.623863432
-2.922331059	1.72E-09	1.57E-07	P07942	LAMB1	56	1235074.667	156905.6667	2.922331059
-2.281103696	1.86E-09	1.57E-07	P01137	TGFB1	8	30377	6019.666667	2.281103696
-2.486168091	1.93E-09	1.57E-07	P03905	MT-ND4	1	1049.333333	207	2.486168091
-2.312644743	2.01E-09	1.57E-07	Q9H2H9	SLC38A1	6	97676.33333	19493	2.312644743
-3.720893771	2.15E-09	1.57E-07	P12882	MYH1	2	1497.333333	109	3.720893771
-3.186377646	2.78E-09	1.89E-07	Q9ULX9;Q9ULX9-2	MAFF	2	5712	654	3.186377646
-2.151162841	3.51E-09	2.13E-07	Q9Y5U9	IER3IP1	2	200713.6667	41238.33333	2.151162841
-2.213710918	3.81E-09	2.13E-07	Q13569	TDG	2	10693.66667	2299	2.213710918
-2.265587045	3.98E-09	2.13E-07	Q9Y3A6;Q9Y3A6-2	TMED5	4	145623.6667	30085	2.265587045
-4.575608629	4.04E-09	2.13E-07	P63130;Q9YNA8;P62683	ERVK-7;ERVK-19;ERVK-21	3	7188	302	4.575608629
-2.026489072	5.31E-09	2.65E-07	Q15363	TMED2	7	1679704.667	440115.3333	2.026489072
-2.483337419	5.78E-09	2.74E-07	Q9NVJ2;Q9NVJ2-2	ARL8B	12	359310.3333	65113	2.483337419
-2.596693039	6.87E-09	3.10E-07	P04156	PRNP	4	43689	7085.666667	2.596693039
-3.412585983	7.56E-09	3.16E-07	Q53GA4	PHLDA2	1	4785.333333	410	3.412585983
-1.880057265	7.82E-09	3.16E-07	Q9BUB7;Q9BUB7-2;Q9BUB7-3	TMEM70	6	188147.6667	49835.66667	1.880057265
-2.981460536	7.98E-09	3.16E-07	P25391	LAMA1	51	324750	37924	2.981460536
-2.085781671	9.38E-09	3.53E-07	P49810;P49810-3;P49810-2	PSEN2	1	748	194.6666667	2.085781671
-1.850734761	9.96E-09	3.53E-07	Q6YN16;Q6YN16-2	HSDL2	26	558060	159535.3333	1.850734761
-1.869736398	1.01E-08	3.53E-07	P03915	MT-ND5	5	33743.33333	9867.333333	1.869736398
-2.257669107	1.04E-08	3.53E-07	P62745	RHOB	4	33866.66667	6980	2.257669107
-3.479407773	1.11E-08	3.63E-07	Q03405;Q03405-3	PLAUR	5	35153.33333	3320.333333	3.479407773
-2.335234922	1.16E-08	3.68E-07	Q9Y397	ZDHHC9	1	1547	334	2.335234922
-1.936539607	1.21E-08	3.69E-07	O14735-3;O14735	CDIPT	4	70195	17566.33333	1.936539607
-1.845855159	1.30E-08	3.81E-07	Q9GZU1	MCOLN1	1	2534	725.6666667	1.845855159
-1.879577895	1.34E-08	3.81E-07	P57088	TMEM33	9	523719	141814	1.879577895
-1.809684128	1.36E-08	3.81E-07	O75648;O75648-2;O75648-4;O75648-3;O75648-5	TRMU	10	11176	2990.666667	1.809684128
-1.875882291	1.52E-08	3.86E-07	Q9NRX5	SERINC1	2	8798.333333	2475.666667	1.875882291
-1.720205459	1.54E-08	3.86E-07	Q8WTP8;Q8WTP8-2	AEN	5	24418.33333	7725	1.720205459
-1.940115236	1.55E-08	3.86E-07	O00124;O00124-3;O00124-2	UBXN8	5	16404.33333	4041.666667	1.940115236
-2.426109389	1.56E-08	3.86E-07	O43292-2;O43292	GPAA1	8	253047	48457.33333	2.426109389
-1.965077745	1.63E-08	3.86E-07	Q9Y3Q3;Q9Y3Q3-2	TMED3	6	189882.3333	48405	1.965077745
-2.109387597	1.67E-08	3.86E-07	Q16891;Q16891-3	IMMT	1	1739.333333	423.6666667	2.109387597
-2.643406096	1.68E-08	3.86E-07	Q9Y6M5	SLC30A1	9	71122.33333	10831	2.643406096
-2.566066913	1.71E-08	3.86E-07	Q9NV35	NUDT15	8	1170331	186364.6667	2.566066913
-2.098846978	1.76E-08	3.88E-07	Q8WVX9	FAR1	17	119853	26276.33333	2.098846978
-2.006950609	1.87E-08	4.04E-07	Q9BRQ8;Q9BRQ8-2	AIFM2	6	30883	7099	2.006950609
-2.105748	1.97E-08	4.16E-07	Q9H6B9	EPHX3	5	6851.666667	1666.666667	2.105748
-1.905247119	2.10E-08	4.32E-07	Q8N0U8;Q8N0U8-2	VKORC1L1	4	73305	19689.66667	1.905247119
-1.912954832	2.16E-08	4.32E-07	Q8WY22	BRI3BP	2	43265.66667	11662.66667	1.912954832
-1.738995506	2.19E-08	4.32E-07	Q86Y39;Q86Y39-2	NDUFA11	4	140329.3333	41785	1.738995506
-3.170344416	2.26E-08	4.38E-07	Q9NS23-5;Q9NS23-3;Q9NS23-4;Q9NS23-2;Q9NS23	RASSF1	2	5511.333333	675.3333333	3.170344416
-2.077040729	2.34E-08	4.45E-07	Q9UPY5	SLC7A11	4	65479.33333	16393	2.077040729
-2.659007417	2.61E-08	4.82E-07	P51636;P51636-2;P51636-3	CAV2	4	148128.6667	23758.33333	2.659007417
-2.419025229	2.64E-08	4.82E-07	P02795;P04731	MT2A	3	3019336	564385.3333	2.419025229
-2.064434493	2.78E-08	4.82E-07	A6NHQ2	FBLL1	3	248782.3333	60372.66667	2.064434493
-1.611654827	2.79E-08	4.82E-07	O15258	RER1	5	270713.3333	86897.66667	1.611654827
-2.392318141	2.92E-08	4.82E-07	Q03135;Q03135-2;P56539	CAV1	11	1825322.667	350576.3333	2.392318141
-1.760938376	2.95E-08	4.82E-07	O43772	SLC25A20	10	126352.3333	37130.66667	1.760938376
-1.798869865	3.04E-08	4.82E-07	Q9NXK8;Q9NXK8-2	FBXL12	7	28007	8033.333333	1.798869865
-2.724832738	3.11E-08	4.82E-07	Q9BQJ4	TMEM47	2	26220.33333	3613	2.724832738
-1.81961239	3.12E-08	4.82E-07	Q9H553;Q9H553-2	ALG2	11	147004	44016	1.81961239
-1.806859997	3.12E-08	4.82E-07	Q9BUN8-2;Q9BUN8	DERL1	5	52222.33333	14413.33333	1.806859997
-1.904203859	3.18E-08	4.82E-07	P47895	ALDH1A3	13	46679.66667	11642	1.904203859
-2.436773121	3.18E-08	4.82E-07	Q9NQC3-2	RTN4	1	19779.33333	3155.666667	2.436773121
-2.593284689	3.20E-08	4.82E-07	P02462	COL4A1	6	70866.66667	10913	2.593284689
-1.628271303	3.31E-08	4.83E-07	Q9NRC1-4;Q9NRC1;Q9NRC1-7;Q9NRC1-6;Q9NRC1-5;Q9NRC1-2;Q9NRC1-3;Q8TDW4-8;Q8TDW4-4;Q8TDW4-6;Q8TDW4-2;Q8TDW4-7;Q8TDW4-5;Q8TDW4-3;Q8TDW4	ST7	5	5761.333333	1906.333333	1.628271303
-2.758780623	3.31E-08	4.83E-07	P14543;P14543-2	NID1	24	379744	50709	2.758780623
-2.156389256	3.45E-08	4.96E-07	O95471-2;O95471	CLDN7	2	52702.66667	12693	2.156389256
-1.841844816	3.57E-08	5.06E-07	Q9Y6K0	CEPT1	3	11829.33333	3506.333333	1.841844816
-2.166068968	4.08E-08	5.58E-07	O95070	YIF1A	1	10148	1986.666667	2.166068968
-1.747332632	4.10E-08	5.58E-07	P57735	RAB25	7	104248.3333	29743	1.747332632
-2.204389869	4.12E-08	5.58E-07	P50416;P50416-2;Q92523-4;Q92523-3;Q92523	CPT1A	31	503669.3333	117602.6667	2.204389869
-2.375229746	4.25E-08	5.69E-07	Q96ST8;Q96ST8-2;Q96ST8-3	CEP89	6	24888.33333	4701.333333	2.375229746
-1.808264706	4.39E-08	5.79E-07	Q9P003	CNIH4	1	124669	36484.33333	1.808264706
-1.701158971	4.73E-08	6.13E-07	Q9HAZ1	CLK4	3	6677.666667	2055.333333	1.701158971
-1.729088032	4.78E-08	6.13E-07	P39656;P39656-3;P39656-2	DDOST	17	1585390.333	497490.6667	1.729088032
-3.058206284	4.91E-08	6.21E-07	P13726;P13726-2	F3	6	26468.66667	2864.666667	3.058206284
-2.507453287	5.45E-08	6.74E-07	P11047	LAMC1	65	1081463	183875.6667	2.507453287
-2.113952889	5.47E-08	6.74E-07	O75509	TNFRSF21	7	3424.333333	754	2.113952889
-2.126879833	5.61E-08	6.75E-07	P27449	ATP6V0C	1	550553.3333	136608	2.126879833
-2.240321133	5.62E-08	6.75E-07	Q8N6L1;Q8N6L1-2	KRTCAP2	1	136654.3333	31746.66667	2.240321133
-1.842847771	5.71E-08	6.78E-07	Q96MH6;Q96MH6-2	TMEM68	4	8370.333333	2233.333333	1.842847771
-1.71135769	5.99E-08	7.02E-07	Q8N954	GPATCH11	1	2736.666667	858	1.71135769
-1.604148961	6.06E-08	7.02E-07	P20340;P20340-3	RAB6A	15	3060865.667	1036057.667	1.604148961
-1.966982334	6.17E-08	7.06E-07	P04637-4;P04637;P04637-7;P04637-5;P04637-6;P04637-2;P04637-3;P04637-8;P04637-9	TP53	3	8547.333333	2046	1.966982334
-2.359754465	6.51E-08	7.36E-07	Q99988	GDF15	11	183985	40716.66667	2.359754465
-1.991606922	6.81E-08	7.55E-07	Q9Y2R0	COA3	5	196363.3333	50261.33333	1.991606922
-1.596250587	6.84E-08	7.55E-07	Q96N66;Q96N66-3;Q96N66-2	MBOAT7	7	123277.6667	42232	1.596250587
-1.681291988	7.02E-08	7.60E-07	P49917	LIG4	8	4003.333333	1201.666667	1.681291988
-1.624092286	7.04E-08	7.60E-07	Q15067;Q15067-2;Q15067-3	ACOX1	21	92701.33333	31036	1.624092286
-1.710489529	7.21E-08	7.68E-07	Q9H5K3	POMK	9	51900.33333	16436.33333	1.710489529
-1.626429903	7.28E-08	7.68E-07	Q12926-2;Q12926;P26378-4;P26378-2;P26378-5;P26378-1;P26378-3;P26378;Q14576-2;Q14576	ELAVL2;ELAVL4	11	112488.3333	35334	1.626429903
-1.474401257	7.45E-08	7.68E-07	Q9HD45	TM9SF3	13	446364.6667	161024.3333	1.474401257
-2.30627311	7.46E-08	7.68E-07	P09601	HMOX1	16	1771592.333	383896.3333	2.30627311
-1.706498095	7.52E-08	7.68E-07	Q6PII3	CCDC174	6	13775	4145.666667	1.706498095
-2.148067978	7.78E-08	7.78E-07	O00220	TNFRSF10A	6	40560.33333	8733.333333	2.148067978
-1.747657596	7.78E-08	7.78E-07	Q9H2D1	SLC25A32	6	22426.33333	6766.666667	1.747657596
-2.005398296	7.96E-08	7.80E-07	Q9NPR9	GPR108	1	887	233.6666667	2.005398296
-2.145482253	7.97E-08	7.80E-07	Q76N89-2;Q76N89	HECW1	5	2482.333333	533.6666667	2.145482253
-1.528476407	8.27E-08	7.98E-07	P62341	SELT	3	20664.33333	6982.666667	1.528476407
-3.513658321	8.45E-08	7.98E-07	P27169	PON1	1	6579	487.6666667	3.513658321
-1.864709811	8.46E-08	7.98E-07	Q8NDZ4;Q8NDZ4-2	C3orf58	12	98266.33333	28228	1.864709811
-1.481926821	8.49E-08	7.98E-07	Q00403	GTF2B	12	113334.6667	38820.66667	1.481926821
-2.399232833	8.64E-08	8.03E-07	P80294;P0DM35	MT1H;MT1HL1	4	2310673	456902.6667	2.399232833
-1.981890575	8.72E-08	8.03E-07	Q2TAM9	TUSC1	3	7511.333333	1954.666667	1.981890575
-1.690116784	8.81E-08	8.04E-07	Q9BSF4	C19orf52	3	10081	2961.333333	1.690116784
-2.164815195	8.93E-08	8.08E-07	Q0ZGT2-4;Q0ZGT2-3;Q0ZGT2;Q0ZGT2-2	NEXN	4	3059	730.3333333	2.164815195
-1.577862155	9.30E-08	8.33E-07	O43934-2;O43934	MFSD11	1	6315.333333	2293	1.577862155
-2.606612861	9.51E-08	8.44E-07	Q96QD8;Q96QD8-2	SLC38A2	6	203114.3333	33542.66667	2.606612861
-1.613245183	9.78E-08	8.60E-07	Q9Y2G3	ATP11B	10	6088.333333	1971.333333	1.613245183
-2.789799823	9.87E-08	8.60E-07	O95237	LRAT	7	125558.3333	16064.66667	2.789799823
-1.512564077	1.04E-07	8.94E-07	Q16774-2;Q16774-3	GUK1	8	83716.66667	29292.33333	1.512564077
-1.701537586	1.05E-07	8.94E-07	P63027	VAMP2	2	11640.66667	3754	1.701537586
-1.827924539	1.06E-07	8.96E-07	Q8TA86	RP9	1	8036.666667	2420	1.827924539
-1.564815654	1.09E-07	9.15E-07	Q9UKK3	PARP4	10	2365	787.3333333	1.564815654
-1.680904006	1.12E-07	9.25E-07	Q92503-2;Q92503;Q92503-3	SEC14L1	12	13703.66667	4005.333333	1.680904006
-1.513429168	1.12E-07	9.25E-07	Q96BM9	ARL8A	3	152174.3333	49670.66667	1.513429168
-2.085745804	1.13E-07	9.25E-07	Q07817;Q07817-3;Q07817-2	BCL2L1	4	62607.33333	16586	2.085745804
-2.334193817	1.15E-07	9.29E-07	Q9NR56;Q9NR56-3;Q9NR56-4;Q9NR56-7;Q9NR56-6;Q9NR56-2;Q9NR56-5;Q9NUK0-4;Q9NUK0-3;Q9NUK0-2;Q9NUK0;Q5VZF2-3;Q5VZF2-2;Q5VZF2	MBNL1	4	5192.333333	964	2.334193817
-1.8351382	1.16E-07	9.30E-07	Q9BRS2	RIOK1	15	101928.3333	28413	1.8351382
-1.58720142	1.17E-07	9.30E-07	Q8NDD1;Q8NDD1-5;Q8NDD1-6;Q8NDD1-7	C1orf131	6	25707	9058.666667	1.58720142
-1.566624373	1.19E-07	9.40E-07	Q16799-3;Q16799-2;Q16799	RTN1	1	224224.6667	74730	1.566624373
-1.742413408	1.22E-07	9.57E-07	Q8N5M1	ATPAF2	6	26655.33333	7087.666667	1.742413408
-2.336415008	1.23E-07	9.57E-07	Q05682-4	CALD1	2	276024.3333	54426	2.336415008
-1.583883125	1.25E-07	9.57E-07	Q9NWK9;Q9NWK9-2	ZNHIT6	9	25869.66667	8387	1.583883125
-1.954134542	1.25E-07	9.57E-07	O00257	CBX4	2	1400.666667	352	1.954134542
-1.448688966	1.26E-07	9.57E-07	Q9Y512	SAMM50	18	330091.3333	122673.6667	1.448688966
-1.5432715	1.27E-07	9.59E-07	O94992	HEXIM1	7	36372.33333	12097.33333	1.5432715
-1.741566367	1.33E-07	9.92E-07	Q6ZVD8;Q6ZVD8-3;Q6ZVD8-2	PHLPP2	3	2909	914.3333333	1.741566367
-1.464994074	1.35E-07	9.99E-07	Q99805	TM9SF2	15	425307.3333	161437.6667	1.464994074
-1.54112194	1.37E-07	1.01E-06	P28288;P28288-2;P28288-3	ABCD3	19	103104.6667	33509	1.54112194
-1.476848798	1.39E-07	1.01E-06	Q9UHA4;Q9UHA4-2	LAMTOR3	3	366494.3333	131194.3333	1.476848798
-1.766448769	1.40E-07	1.01E-06	Q9UBM7	DHCR7	8	193556.3333	59241.33333	1.766448769
-1.422043682	1.50E-07	1.07E-06	Q86SQ9-3;Q86SQ9;Q86SQ9-2;Q86SQ9-4	DHDDS	6	27291.66667	9726.666667	1.422043682
-1.531891451	1.51E-07	1.07E-06	Q92504	SLC39A7	1	63257.33333	21072.66667	1.531891451
-1.713301878	1.53E-07	1.07E-06	P23769-2;P23769	GATA2	1	1196.333333	358	1.713301878
-2.228005903	1.54E-07	1.07E-06	Q9BRG2;Q9BRG2-2	SH2D3A	3	4541	986.6666667	2.228005903
-2.621332094	1.54E-07	1.07E-06	Q9GZM7;Q9GZM7-3;Q9GZM7-2	TINAGL1	4	4051	600.3333333	2.621332094
-1.536027049	1.54E-07	1.07E-06	P61619;P61619-3	SEC61A1	10	688082.6667	241648.6667	1.536027049
-1.491311583	1.58E-07	1.09E-06	O94864-2;O94864	SUPT7L	4	8618.666667	3033	1.491311583
-1.528689135	1.65E-07	1.12E-06	Q9H8Y8-2;Q9H8Y8;Q9H8Y8-3	GORASP2	7	130230.6667	47898.66667	1.528689135
-3.094203281	1.66E-07	1.12E-06	Q9UL52	TMPRSS11E	2	4668.666667	415.3333333	3.094203281
-1.546551912	1.67E-07	1.12E-06	Q5SXM8	DNLZ	4	22277.66667	6957	1.546551912
-2.882696763	1.71E-07	1.14E-06	Q01081-2;Q01081-3	U2AF1	1	8465.666667	1077.666667	2.882696763
-1.695644868	1.71E-07	1.14E-06	Q8IZV5	RDH10	9	26278.33333	7698.666667	1.695644868
-1.444717037	1.75E-07	1.15E-06	O95232;O95232-2	LUC7L3	18	410321	152087.3333	1.444717037
-2.052611887	1.80E-07	1.18E-06	P02792	FTL	6	687651.3333	158452.6667	2.052611887
-1.45743155	1.93E-07	1.25E-06	Q06136;Q06136-2	KDSR	7	98486.33333	37065	1.45743155
-1.354120657	1.94E-07	1.25E-06	O95873	C6orf47	3	14087.33333	5429.666667	1.354120657
-1.56606335	1.99E-07	1.27E-06	O43657	TSPAN6	4	50997.33333	17006.66667	1.56606335
-1.39550628	1.99E-07	1.27E-06	Q9BQT8-2;Q9BQT8	SLC25A21	7	19027.66667	7434	1.39550628
-2.431618747	2.02E-07	1.27E-06	Q58FF6	HSP90AB4P	2	34427.33333	7489	2.431618747
-1.335013386	2.06E-07	1.27E-06	Q9HC52	CBX8	6	8944.333333	3514	1.335013386
-1.576989946	2.07E-07	1.27E-06	Q969G5	PRKCDBP	7	51337.66667	18238.33333	1.576989946
-2.012455961	2.08E-07	1.27E-06	Q9NQC3-5	RTN4	1	7747	1751	2.012455961
-1.350444744	2.08E-07	1.27E-06	P28472-4;P28472-3;P28472-2;P28472;P47870-3;P47870-4;P18505	GABRB3;GABRB2;GABRB1	6	17155.33333	6774.333333	1.350444744
-1.84076777	2.09E-07	1.27E-06	Q9HAV0;P16520-2;P16520	GNB4	7	114433	32757.33333	1.84076777
-1.601023685	2.09E-07	1.27E-06	Q9P0S3;Q53FV1	ORMDL1;ORMDL2	3	144606.6667	51867.66667	1.601023685
-1.395976309	2.10E-07	1.27E-06	P08754	GNAI3	11	247695.3333	92652.66667	1.395976309
-1.523232455	2.12E-07	1.27E-06	Q92556;Q92556-3;Q92556-2	ELMO1	8	10998.33333	3981.333333	1.523232455
-1.430810265	2.21E-07	1.32E-06	Q9NX24	NHP2	10	708820.3333	268764.3333	1.430810265
-1.388576714	2.23E-07	1.32E-06	Q5T440	IBA57	12	65901.33333	26244.33333	1.388576714
-3.062232286	2.25E-07	1.32E-06	O15240	VGF	18	116483	12945.66667	3.062232286
-1.380519963	2.25E-07	1.32E-06	Q14CZ7	FASTKD3	7	6628.333333	2445.666667	1.380519963
-2.80119947	2.32E-07	1.35E-06	P00749-2;P00749	PLAU	12	83962	11938	2.80119947
-1.803170383	2.34E-07	1.35E-06	Q96K37;Q96K37-2	SLC35E1	4	10635	2805.666667	1.803170383
-1.579794293	2.38E-07	1.37E-06	P40616-2;P40616	ARL1	8	423590.6667	141054.3333	1.579794293
-1.594757436	2.42E-07	1.38E-06	A1A4S6	ARHGAP10	10	10245.33333	3342.666667	1.594757436
-1.888507188	2.43E-07	1.38E-06	P62491;P62491-2	RAB11A	2	32761.33333	8680	1.888507188
-1.409943432	2.47E-07	1.38E-06	Q96AQ8	MCUR1	5	10118.66667	3805.666667	1.409943432
-2.230284883	2.47E-07	1.38E-06	P52799	EFNB2	2	4181.666667	858	2.230284883
-1.688576092	2.47E-07	1.38E-06	Q6IQ22	RAB12	12	152498.3333	42468.66667	1.688576092
-1.961767043	2.48E-07	1.38E-06	Q8N8Q9;Q8N8Q9-2	NIPA2	2	15406.33333	4479	1.961767043
-1.42890307	2.52E-07	1.39E-06	P85037;P85037-2	FOXK1	11	16436.33333	6213	1.42890307
-2.295008716	2.55E-07	1.40E-06	Q16831;Q16831-2	UPP1	16	675491.3333	123391.3333	2.295008716
-3.059216594	2.59E-07	1.42E-06	Q8NFJ5	GPRC5A	3	17529.33333	1745.333333	3.059216594
-1.545268222	2.65E-07	1.43E-06	Q15629-2;Q15629	TRAM1	6	119960.3333	41152.66667	1.545268222
-1.558266604	2.67E-07	1.43E-06	Q9Y672	ALG6	3	35523.66667	11509	1.558266604
-1.606774762	2.67E-07	1.43E-06	Q8NBQ5	HSD17B11	10	116551	34926.66667	1.606774762
-1.2695159	2.67E-07	1.43E-06	Q96P11-2;Q96P11;Q96P11-4;Q96P11-5;Q63ZY6-5;Q63ZY6;Q96P11-3;Q63ZY6-4;Q63ZY6-6;Q3KNT7-2;Q63ZY6-2;Q3KNT7-3;Q3KNT7	NSUN5	23	198450	82197.33333	1.2695159
-1.805121746	2.72E-07	1.44E-06	Q53EU6	AGPAT9	5	17677	5413.666667	1.805121746
-1.787185641	2.74E-07	1.44E-06	Q3ZAQ7;Q3ZAQ7-2	VMA21	3	96110.66667	26251	1.787185641
-1.273212443	2.76E-07	1.45E-06	Q96G21	IMP4	12	233708	97055.33333	1.273212443
-1.625870096	2.85E-07	1.49E-06	P03891	MT-ND2	1	36972.33333	10791	1.625870096
-1.508379522	2.88E-07	1.49E-06	Q330K2;Q330K2-2;Q330K2-3	NDUFAF6	6	25725.33333	9225	1.508379522
-1.660711985	2.89E-07	1.49E-06	O15156;O15156-2	ZBTB7B	2	5734.333333	1936.333333	1.660711985
-1.413067485	2.90E-07	1.49E-06	O43464;O43464-3;O43464-2;O43464-4;P83110-2;P83110	HTRA2	10	63734.66667	22622	1.413067485
-1.373993124	2.93E-07	1.50E-06	Q96HS1;Q96HS1-2	PGAM5	16	1088743.333	408747	1.373993124
-1.76557596	2.97E-07	1.50E-06	Q9Y4H2	IRS2	14	13024.66667	3604	1.76557596
-2.32904159	2.97E-07	1.50E-06	P01591	IGJ	1	14100	2596.666667	2.32904159
-1.417806912	3.06E-07	1.53E-06	Q6NUM9;Q6NUM9-2	RETSAT	17	75984.66667	29154.66667	1.417806912
-1.777135386	3.07E-07	1.53E-06	O43826;O43826-2	SLC37A4	3	4512	1256.333333	1.777135386
-1.769375791	3.09E-07	1.53E-06	Q96GR4-2;Q96GR4;Q96GR4-3	ZDHHC12	1	3230.666667	1041	1.769375791
-1.316542222	3.10E-07	1.53E-06	P29992	GNA11	10	88932.33333	34318	1.316542222
-1.410988497	3.17E-07	1.56E-06	O75396	SEC22B	10	681917.6667	250832	1.410988497
-1.560997819	3.19E-07	1.56E-06	Q9UNQ0;Q9UNQ0-2	ABCG2	14	40214.33333	13798.33333	1.560997819
-1.311516243	3.29E-07	1.60E-06	P82914	MRPS15	9	293902	115614.3333	1.311516243
-1.516116477	3.53E-07	1.70E-06	Q9NP72;Q9NP72-2;Q9NP72-3	RAB18	14	1020908.667	351222.3333	1.516116477
-1.577356516	3.54E-07	1.70E-06	Q9UNL2;Q9UNL2-2	SSR3	2	364684.6667	126685.3333	1.577356516
-1.417804497	3.57E-07	1.71E-06	Q9NRX1	PNO1	12	328868	126340	1.417804497
-1.560525815	3.62E-07	1.73E-06	Q86TM6-2;Q86TM6-3;Q86TM6	SYVN1	6	14275	5269.333333	1.560525815
-1.54316427	3.84E-07	1.82E-06	Q96SB3	PPP1R9B	6	14913.66667	5004.666667	1.54316427
-1.345225259	3.88E-07	1.82E-06	Q12893	TMEM115	3	69048	28444.66667	1.345225259
-1.41090501	3.89E-07	1.82E-06	Q14493;Q14493-2	SLBP	2	11468.66667	4522.333333	1.41090501
-2.173737626	3.89E-07	1.82E-06	Q8WV19	SFT2D1	1	14434	2811	2.173737626
-1.38003393	3.94E-07	1.83E-06	P0DN76;Q01081;Q01081-4;Q8WU68-3;Q8WU68;Q8WU68-2	U2AF1	13	1549660.333	608955	1.38003393
-1.609561388	3.95E-07	1.83E-06	Q9Y535;Q9Y535-2	POLR3H	4	27676.33333	9180.666667	1.609561388
-1.991596652	3.98E-07	1.83E-06	Q9NQE9	HINT3	2	13973	3309.333333	1.991596652
-2.161342987	4.00E-07	1.83E-06	Q7Z304	MAMDC2	8	5457.333333	1213.333333	2.161342987
-1.365455966	4.00E-07	1.83E-06	P61019;P61019-2	RAB2A	12	1271069.333	505583.3333	1.365455966
-1.332594846	4.02E-07	1.83E-06	O15260;O15260-2;O15260-3	SURF4	4	262948.3333	104021	1.332594846
-1.689275158	4.04E-07	1.83E-06	Q9UHB7;Q9UHB7-2;Q9UHB7-3	AFF4	12	11030	3457.333333	1.689275158
-1.629726964	4.07E-07	1.83E-06	Q9Y6X4	FAM169A	15	97089.33333	30346.33333	1.629726964
-1.277051474	4.16E-07	1.86E-06	Q9Y277;Q9Y277-2	VDAC3	16	3202768	1307626.667	1.277051474
-1.421898834	4.35E-07	1.94E-06	Q13454-2;Q13454	TUSC3	5	23544.66667	8606.666667	1.421898834
-1.870607994	4.38E-07	1.94E-06	Q93096	PTP4A1	4	37057.66667	9681.333333	1.870607994
-1.665593098	4.50E-07	1.99E-06	P09038-3;P09038-1;P09038	FGF2	7	792580	249094.3333	1.665593098
-1.356879461	4.53E-07	1.99E-06	Q7Z2K6;Q7Z2K6-2	ERMP1	20	94821.66667	36551	1.356879461
-1.316491312	4.63E-07	2.03E-06	Q9NY12-2;Q9NY12	GAR1	4	560341.3333	234473.3333	1.316491312
-1.577187044	4.74E-07	2.06E-06	Q6NYC1-2;Q6NYC1;Q6NYC1-3	JMJD6	8	41566.33333	13359	1.577187044
-1.481784655	4.84E-07	2.10E-06	Q9BQE4	VIMP	4	51993.33333	19497	1.481784655
-1.442639175	4.92E-07	2.12E-06	A5PLL7-2;A5PLL7	TMEM189	2	6176	2381	1.442639175
-1.306711855	4.93E-07	2.12E-06	Q6DKI1;Q6DKI1-2	RPL7L1	12	455422	185311	1.306711855
-1.323828862	4.97E-07	2.12E-06	Q8NEG4;Q8NEG4-2	FAM83F	13	31593	12469.33333	1.323828862
-1.432688349	5.05E-07	2.15E-06	Q9Y221;Q9Y221-2	NIP7	9	794840.6667	304938.3333	1.432688349
-1.400286461	5.06E-07	2.15E-06	Q9P035;Q9P035-2	HACD3	11	914517.6667	341801	1.400286461
-1.470959967	5.22E-07	2.20E-06	O15226;O15226-2	NKRF	25	127351.3333	44523.33333	1.470959967
-1.23238149	5.23E-07	2.20E-06	Q86XR7-2;Q9Y3B3-2;Q9Y3B3	TMED7	8	258992.6667	107249.3333	1.23238149
-1.255334683	5.29E-07	2.20E-06	Q15561;Q15561-2	TEAD4	4	32816.66667	14072	1.255334683
-1.500316221	5.30E-07	2.20E-06	Q8NI35-3;Q8NI35;Q8NI35-4;Q8NI35-2	INADL	19	7911.666667	2682.333333	1.500316221
-1.469684411	5.31E-07	2.20E-06	O15120;O15120-2	AGPAT2	2	10817.66667	4008	1.469684411
-1.294130336	5.33E-07	2.20E-06	Q8N4V1;Q8N4V1-2	MMGT1	3	217548.6667	86906.33333	1.294130336
-1.277792719	5.40E-07	2.22E-06	Q9H0U9	TSPYL1	8	41109.33333	16136	1.277792719
-1.236150038	5.42E-07	2.22E-06	Q15293;Q15293-2	RCN1	15	1447387.333	606407.3333	1.236150038
-1.9917711	5.44E-07	2.22E-06	Q9HA82	CERS4	3	38273	8488.333333	1.9917711
-1.469519559	5.53E-07	2.24E-06	O14730;O14730-2	RIOK3	10	26761.66667	9966.333333	1.469519559
-2.298602844	5.61E-07	2.26E-06	Q14764	MVP	4	1189	210	2.298602844
-1.333990441	5.62E-07	2.26E-06	O00411	POLRMT	34	61933	25154	1.333990441
-1.876019103	5.69E-07	2.28E-06	P00491	PNP	22	1851727	466159.6667	1.876019103
-1.872247782	5.74E-07	2.29E-06	P17707;P17707-2	AMD1	3	4193	1116.333333	1.872247782
-1.384166074	5.78E-07	2.30E-06	Q15738	NSDHL	19	373566.6667	140350.6667	1.384166074
-1.779412704	5.82E-07	2.30E-06	Q9UJG1;Q9UJG1-2;Q9UJG1-3	MOSPD1	4	16711.33333	4464.666667	1.779412704
-1.277802943	5.85E-07	2.30E-06	Q9BV10	ALG12	5	6487.333333	2796	1.277802943
-1.237039421	5.90E-07	2.31E-06	O94766-2;O94766	B3GAT3	6	32890.66667	13461	1.237039421
-1.590653511	6.19E-07	2.41E-06	P56937-3;P56937;P56937-2	HSD17B7	10	83821	25963	1.590653511
-1.574752362	6.20E-07	2.41E-06	P49447	CYB561	2	4132.666667	1582	1.574752362
-1.665301797	6.22E-07	2.41E-06	Q86UW9-2;Q86UW9	DTX2	6	8726	2509.333333	1.665301797
-1.227599854	6.28E-07	2.41E-06	Q9NPF5	DMAP1	15	49304.33333	21663.33333	1.227599854
-1.260861516	6.28E-07	2.41E-06	Q96H78	SLC25A44	3	2545.666667	1054	1.260861516
-1.226168047	6.29E-07	2.41E-06	Q13795-2;Q13795;Q13795-4;Q13795-3	ARFRP1	8	76456.33333	32760.33333	1.226168047
-1.269640534	6.32E-07	2.41E-06	Q3B726	TWISTNB	9	73247.66667	30849.33333	1.269640534
-1.639333283	6.39E-07	2.43E-06	Q96D31-2;Q96D31	ORAI1	1	6793.666667	2330	1.639333283
-1.847786979	6.47E-07	2.45E-06	Q9NP84-2;Q9NP84	TNFRSF12A	1	18989.66667	5177	1.847786979
-1.377588623	6.55E-07	2.47E-06	Q9HBU6;Q9HBU6-2	ETNK1	5	10474	4235	1.377588623
-2.005311916	6.61E-07	2.48E-06	Q99571-2;Q99571;Q99571-3	P2RX4	2	1189.333333	269.3333333	2.005311916
-1.595763264	6.67E-07	2.49E-06	P16260	SLC25A16	7	14874.66667	4619.333333	1.595763264
-1.187405732	6.84E-07	2.53E-06	P43307;P43307-2	SSR1	4	715927.6667	312710	1.187405732
-1.161674432	6.89E-07	2.53E-06	Q9NVI7-2;Q9NVI7;Q9NVI7-3	ATAD3A	14	271102	121445	1.161674432
-1.376484252	6.89E-07	2.53E-06	Q5SW96	LDLRAP1	11	44180.66667	16864	1.376484252
-2.016687985	6.93E-07	2.53E-06	O95405;O95405-2;O95405-3	ZFYVE9	3	848.6666667	185.3333333	2.016687985
-1.458722224	6.93E-07	2.53E-06	O15194-2;O15194	CTDSPL	3	10269	3457.666667	1.458722224
-1.400443628	6.93E-07	2.53E-06	Q15286;Q15286-2	RAB35	10	610504	223004	1.400443628
-1.184559856	6.97E-07	2.54E-06	Q96JB3-2;Q96JB3	HIC2	5	9965.333333	4351	1.184559856
-1.407054012	7.02E-07	2.54E-06	P36956-3;P36956-2;P36956;P36956-4;P36956-6;P36956-5	SREBF1	4	2946	1204.666667	1.407054012
-1.526691234	7.06E-07	2.55E-06	Q13636	RAB31	8	236880.6667	75773.33333	1.526691234
-1.471167196	7.14E-07	2.56E-06	P05121;P05121-2	SERPINE1	17	82461.66667	30741.66667	1.471167196
-1.885104423	7.14E-07	2.56E-06	Q8IWU5-2;Q8IWU5	SULF2	3	3475.666667	842.6666667	1.885104423
-1.503064594	7.24E-07	2.58E-06	P48960-2;P48960-3;P48960	CD97	5	4636.333333	1491.333333	1.503064594
-1.363264034	7.25E-07	2.58E-06	Q9BQA9-2;Q9BQA9	C17orf62	4	75706.66667	28441.66667	1.363264034
-1.741546237	7.29E-07	2.58E-06	Q9Y5Y6	ST14	11	24879.66667	6897	1.741546237
-1.19345035	7.40E-07	2.61E-06	Q9GZS1;Q9GZS1-1	POLR1E	19	299731.6667	130235.3333	1.19345035
-1.452751821	7.51E-07	2.63E-06	Q96DM3	C18orf8	10	9633	3494	1.452751821
-1.517933508	7.52E-07	2.63E-06	Q99638	RAD9A	3	2721.666667	1003	1.517933508
-1.275200753	7.58E-07	2.64E-06	Q9BVK8;Q9BVK8-2	TMEM147	2	8748	3926	1.275200753
-1.252164207	7.61E-07	2.64E-06	Q8TC12;Q8TC12-2;Q8TC12-3	RDH11	11	616898	264546	1.252164207
-1.425288785	7.63E-07	2.64E-06	Q5T8D3-2;Q5T8D3-3;Q5T8D3;Q5T8D3-4	ACBD5	10	22270	7980	1.425288785
-1.535925916	7.78E-07	2.68E-06	Q8TD55;Q8TD55-2	PLEKHO2	10	38123.33333	12728.33333	1.535925916
-1.344367629	7.90E-07	2.72E-06	Q9UJA5;Q9UJA5-3;Q9UJA5-2;Q9UJA5-4	TRMT6	13	605890.3333	238860.3333	1.344367629
-1.817584723	8.07E-07	2.75E-06	Q96LT4-2;Q96LT4	SAMD8	2	2412	724.3333333	1.817584723
-1.429753068	8.13E-07	2.75E-06	Q8TCT9-5;Q8TCT9	HM13	1	10533.33333	4082.666667	1.429753068
-1.249111414	8.13E-07	2.75E-06	Q8NCL4	GALNT6	2	3560.666667	1468.666667	1.249111414
-1.852859474	8.14E-07	2.75E-06	Q9BZ72-3;Q9BZ72-2;Q9BZ72	PITPNM2	1	271.3333333	76.33333333	1.852859474
-1.506027047	8.14E-07	2.75E-06	Q9BV81	EMC6	2	156517.6667	59448	1.506027047
-1.966617261	8.19E-07	2.76E-06	Q8WXE9;Q8WXE9-3	STON2	11	518262.6667	121791.6667	1.966617261
-1.868013603	8.33E-07	2.78E-06	Q9UDW1;Q9UDW1-2	UQCR10	3	497883.6667	148585	1.868013603
-1.447702797	8.36E-07	2.78E-06	P55058-3;P55058-2;P55058;P55058-4	PLTP	7	9950.666667	3805.333333	1.447702797
-1.300015582	8.39E-07	2.78E-06	Q9H1N7;Q9H1N7-2;Q9H1N7-3	SLC35B3	3	5063.666667	2034.333333	1.300015582
-1.375030619	8.40E-07	2.78E-06	Q8N128;Q8N128-2	FAM177A1	9	85456.33333	34912.33333	1.375030619
-1.186050831	8.42E-07	2.78E-06	Q9BVI4	NOC4L	20	208702.3333	92704.33333	1.186050831
-1.446195961	8.44E-07	2.78E-06	O76075;O76075-2	DFFB	3	6679.666667	2505.666667	1.446195961
-1.993487869	8.45E-07	2.78E-06	P24821;P24821-3;P24821-4;P24821-6;P24821-5;P24821-2	TNC	16	5594.333333	1280.666667	1.993487869
-1.401607842	8.50E-07	2.78E-06	Q9H3L0	MMADHC	1	1292.666667	539.3333333	1.401607842
-1.235930694	8.55E-07	2.79E-06	O43818	RRP9	17	165129.6667	71678	1.235930694
-1.240283363	8.60E-07	2.79E-06	Q9GZM5	YIPF3	4	10426	4624.333333	1.240283363
-1.690520828	8.62E-07	2.79E-06	Q16739	UGCG	6	20503.66667	5969.333333	1.690520828
-2.06828328	8.66E-07	2.80E-06	Q8WV24	PHLDA1	2	20119	4378.666667	2.06828328
-1.419985724	8.90E-07	2.86E-06	O00214;O00214-2	LGALS8	3	6264.333333	2532	1.419985724
-1.405732459	8.94E-07	2.87E-06	Q8TBX8;Q8TBX8-3;Q8TBX8-2	PIP4K2C	15	124034.6667	44972.66667	1.405732459
-2.073715151	9.17E-07	2.92E-06	Q8IYM2	SLFN12	4	4972	1377	2.073715151
-1.478419749	9.18E-07	2.92E-06	P78381-5;P78381-2;P78381;P78381-4	SLC35A2	2	13249.33333	5049.666667	1.478419749
-1.245344863	9.25E-07	2.92E-06	Q9Y6V7	DDX49	16	87548.66667	36317	1.245344863
-2.035114809	9.26E-07	2.92E-06	Q96BT3-2;Q96BT3	CENPT	2	5727.666667	1139	2.035114809
-1.221563448	9.29E-07	2.92E-06	Q13277-2;Q13277-3;Q13277	STX3	10	67654.66667	28200.33333	1.221563448
-1.260906287	9.36E-07	2.92E-06	Q9BTV4	TMEM43	13	300578	123622.3333	1.260906287
-1.381523503	9.36E-07	2.92E-06	Q9P0J1;Q9P0J1-2	PDP1	22	264625	100709.6667	1.381523503
-1.556645651	9.37E-07	2.92E-06	Q9NWS6;Q9NWS6-2	FAM118A	2	1482.666667	520.6666667	1.556645651
-1.533824282	9.41E-07	2.92E-06	Q9NYB0	TERF2IP	8	20242	7457.333333	1.533824282
-1.638581891	9.42E-07	2.92E-06	Q9H6D3	XKR8	1	1212.666667	398.3333333	1.638581891
-1.877383752	9.50E-07	2.93E-06	P29317;P29317-2	EPHA2	28	84365.66667	21059.33333	1.877383752
-1.532821279	9.51E-07	2.93E-06	P25686-2;P25686	DNAJB2	2	2952	1090.333333	1.532821279
-1.911687393	9.55E-07	2.93E-06	Q9BRN9-2;Q9BRN9	TM2D3	2	16863.33333	4159.666667	1.911687393
-1.366456497	9.59E-07	2.93E-06	Q96QE5;Q96QE5-4	TEFM	11	19872.66667	7676.333333	1.366456497
-1.5547233	9.61E-07	2.93E-06	Q9UK39	CCRN4L	15	148105	48674.66667	1.5547233
-1.860234937	9.62E-07	2.93E-06	Q9Y6N1;Q9Y6N1-2	COX11	4	12583	3756	1.860234937
-1.290075317	9.72E-07	2.95E-06	Q6IQ49;Q6IQ49-2;Q6IQ49-3	SDE2	7	49923	20143.33333	1.290075317
-1.777324017	9.83E-07	2.95E-06	Q9Y2B2;Q9Y2B2-2	PIGL	2	3410	929	1.777324017
-1.294593207	9.86E-07	2.95E-06	Q96AE7;Q96AE7-2	TTC17	14	16579	7054.666667	1.294593207
-1.29093469	9.86E-07	2.95E-06	Q9HC21;Q9HC21-2	SLC25A19	9	37428.33333	15809	1.29093469
-1.323757512	9.88E-07	2.95E-06	Q6IAN0	DHRS7B	9	51108	21951.33333	1.323757512
2.313626129	9.88E-07	2.95E-06	Q9UHC6-2;Q9UHC6	CNTNAP2	2	2086	11216.33333	-2.313626129
-1.281961405	9.94E-07	2.96E-06	Q96GW9	MARS2	11	25329.66667	10142.33333	1.281961405
-1.713231057	1.00E-06	2.97E-06	O15431	SLC31A1	2	38309.33333	12457	1.713231057
-1.379071276	1.00E-06	2.97E-06	Q8IUF8;Q8IUF8-4;Q8IUF8-3;Q8IUF8-2	MINA	7	17647	7211	1.379071276
-1.359217764	1.01E-06	2.98E-06	Q8NEW0	SLC30A7	3	47356.33333	16773	1.359217764
-1.142271536	1.02E-06	3.00E-06	C9JLW8	FAM195B	5	225956.3333	101534	1.142271536
1.787782042	1.04E-06	3.03E-06	P10412	HIST1H1E	20	7608566	24934338.33	-1.787782042
-1.299429203	1.04E-06	3.03E-06	Q9NYM9	BET1L	4	161719	61315.33333	1.299429203
-1.821773502	1.04E-06	3.04E-06	P05783;CON__H-INV:HIT000015463;CON__Q92764;CON__Q497I4;Q92764	KRT18	46	30524160.67	7699701.333	1.821773502
-1.962336628	1.06E-06	3.08E-06	Q9Y4C5;Q9Y4C5-2	CHST2	9	13964.66667	3051	1.962336628
-1.599900392	1.07E-06	3.08E-06	Q9H3M7;Q9H3M7-2	TXNIP	5	15674	4875.666667	1.599900392
-1.60573783	1.07E-06	3.08E-06	Q9ULG6-2;Q9ULG6;Q9ULG6-5;Q9ULG6-3;Q9ULG6-4	CCPG1	7	6750	2132.666667	1.60573783
-1.439913011	1.08E-06	3.09E-06	Q8NAF0	ZNF579	3	3443.333333	1318.666667	1.439913011
-1.286448028	1.09E-06	3.11E-06	O95573	ACSL3	37	585988	242181.3333	1.286448028
-1.218245636	1.10E-06	3.13E-06	Q96RQ1	ERGIC2	5	28380.66667	12346	1.218245636
-1.26801936	1.10E-06	3.13E-06	Q9H3C7-2;Q9H3C7-3;Q9H3C7	GGNBP2	3	4522.333333	1925.666667	1.26801936
-1.596177061	1.12E-06	3.16E-06	Q15771;Q15771-2	RAB30	4	19074	6241.333333	1.596177061
-1.176802782	1.12E-06	3.16E-06	Q8TEB9;Q8TEB9-2	RHBDD1	5	26115	11425.66667	1.176802782
-1.345516343	1.13E-06	3.16E-06	Q68CQ4	DIEXF	23	50610	18778.33333	1.345516343
-1.258985919	1.13E-06	3.16E-06	Q8NCG7-2;Q8NCG7-4;Q8NCG7	DAGLB	12	66216.33333	28410.66667	1.258985919
-2.131057239	1.13E-06	3.16E-06	Q9Y6Q5-2	AP1M2	1	796	191.3333333	2.131057239
-1.888974012	1.14E-06	3.19E-06	Q96T17;Q96T17-2;Q96T17-5;Q96T17-4	MAP7D2	4	2984.333333	729	1.888974012
-1.261000801	1.15E-06	3.19E-06	P56182	RRP1	16	303824	133831	1.261000801
-1.314597634	1.15E-06	3.19E-06	Q86VS8	HOOK3	9	14142.66667	5384.333333	1.314597634
-2.09118227	1.15E-06	3.19E-06	Q96DW6	SLC25A38	2	1182	233	2.09118227
-1.468027657	1.16E-06	3.21E-06	Q8N357	SLC35F6	2	15980.66667	6349	1.468027657
-2.102717806	1.18E-06	3.26E-06	Q9UKI2	CDC42EP3	4	5467	1413.666667	2.102717806
-1.225902563	1.19E-06	3.26E-06	P49336-2;P49336;Q9BWU1-2;Q9BWU1	CDK8	3	3494	1575.333333	1.225902563
-1.151164519	1.19E-06	3.26E-06	Q9Y276	BCS1L	14	54916.66667	24603.66667	1.151164519
-1.273337904	1.22E-06	3.31E-06	Q9NP80-3;Q9NP80-2;Q9NP80	PNPLA8	3	1298	549.3333333	1.273337904
-1.320077501	1.22E-06	3.31E-06	Q96LZ7;Q96LZ7-3;Q96LZ7-4;Q96LZ7-2	RMDN2	4	1762.666667	675.3333333	1.320077501
-2.0226768	1.22E-06	3.31E-06	Q9H0T7;Q9H0T7-2	RAB17	15	440409.3333	106200.6667	2.0226768
-1.875592309	1.23E-06	3.31E-06	Q86YL7-5;Q86YL7-6;Q86YL7;Q86YL7-4;Q86YL7-3	PDPN	3	92829.33333	24624.33333	1.875592309
-1.159771291	1.23E-06	3.31E-06	Q9C0D9	EPT1	3	67125.66667	31075	1.159771291
-1.287649739	1.23E-06	3.31E-06	P61326;P61326-2	MAGOH	11	1428416.333	560637.3333	1.287649739
-1.165769206	1.23E-06	3.31E-06	Q93050-1;Q93050;Q93050-3	ATP6V0A1	22	101686.3333	44882.33333	1.165769206
-2.047956822	1.23E-06	3.31E-06	P17301	ITGA2	28	63884.66667	15236	2.047956822
-1.505245266	1.24E-06	3.33E-06	Q9Y6B6	SAR1B	7	135841.3333	47817.66667	1.505245266
-1.491220651	1.25E-06	3.34E-06	Q9P1Z2-2;Q9P1Z2-3;Q9P1Z2;Q9P1Z2-4	CALCOCO1	7	6800.333333	2578	1.491220651
-1.636005668	1.26E-06	3.34E-06	Q6NZI2;Q6NZI2-2;Q6NZI2-3	PTRF	15	739468	235859.6667	1.636005668
-1.509596014	1.26E-06	3.34E-06	Q8N0Z8;Q8N0Z8-2	PUSL1	4	12216.66667	4829.666667	1.509596014
-1.196484581	1.26E-06	3.34E-06	Q9H5Q4	TFB2M	17	83096.33333	35126	1.196484581
-1.182310371	1.28E-06	3.37E-06	Q9BSC4-4;Q9BSC4;Q9BSC4-2;Q9BSC4-3	NOL10	19	136154.3333	60004.33333	1.182310371
-1.308650896	1.29E-06	3.37E-06	Q9HB90	RRAGC	12	91724.33333	38322.33333	1.308650896
-1.269384037	1.29E-06	3.37E-06	Q96N11-2;Q96N11	C7orf26	1	6877.666667	2767	1.269384037
-1.28946738	1.30E-06	3.41E-06	Q70HW3;Q70HW3-2;Q70HW3-3	SLC25A26	4	28999.66667	11543.33333	1.28946738
-1.244528055	1.31E-06	3.41E-06	Q96G97-4;Q96G97-3;Q96G97	BSCL2	4	29957.33333	13515.33333	1.244528055
-1.254613488	1.32E-06	3.41E-06	O14524-2;O14524	TMEM194A	2	21980.66667	9093.333333	1.254613488
-1.136914787	1.32E-06	3.41E-06	O15297-2;O15297	PPM1D	2	1426	652.3333333	1.136914787
-1.176696846	1.32E-06	3.41E-06	O60476	MAN1A2	5	7952.333333	3631	1.176696846
-1.48542577	1.32E-06	3.41E-06	Q16560	SNRNP35	3	7612	2854.666667	1.48542577
-1.380754715	1.32E-06	3.41E-06	Q7L523;Q5VZM2-2;Q5VZM2	RRAGA;RRAGB	9	87525.66667	31793	1.380754715
-1.221305932	1.35E-06	3.45E-06	Q8WXF1;Q8WXF1-2	PSPC1	24	840969	354132.6667	1.221305932
-1.155109928	1.35E-06	3.45E-06	O75844	ZMPSTE24	18	284280	126188	1.155109928
-1.418278113	1.35E-06	3.45E-06	Q96GC9;Q96GC9-2	VMP1	6	33117	11938.66667	1.418278113
-1.42459214	1.35E-06	3.45E-06	Q9NUM4	TMEM106B	4	45874.66667	17817.33333	1.42459214
-1.168692898	1.36E-06	3.45E-06	Q9NYY8;Q9NYY8-2	FASTKD2	27	137255	61317	1.168692898
-2.318045655	1.38E-06	3.49E-06	Q3MIP1	ITPRIPL2	2	1580.666667	291.3333333	2.318045655
-1.333160717	1.39E-06	3.51E-06	O76061	STC2	3	15526.33333	6576	1.333160717
-1.169302191	1.39E-06	3.51E-06	Q9NVA1;Q9NVA1-2;Q9NVA1-5;Q9NVA1-4;Q9NVA1-3	UQCC1	7	72703.33333	31754	1.169302191
-1.193605467	1.41E-06	3.53E-06	O14656;O14656-2	TOR1A	9	58282.66667	26334.66667	1.193605467
-1.55114464	1.42E-06	3.54E-06	P04733	MT1F	1	110251.6667	38700.66667	1.55114464
-1.799099547	1.42E-06	3.55E-06	P49902;P49902-2	NT5C2	17	120006	34349.33333	1.799099547
-1.278575796	1.43E-06	3.55E-06	Q9NXE8	CWC25	5	7716.666667	3237	1.278575796
-1.330072327	1.43E-06	3.56E-06	Q9H497;Q9H497-2	TOR3A	8	23539	10254.33333	1.330072327
-1.405690464	1.44E-06	3.56E-06	P35790-2;P35790	CHKA	9	18894	7549.666667	1.405690464
-1.448791198	1.45E-06	3.56E-06	Q9Y6G3	MRPL42	3	266757.3333	97707.66667	1.448791198
-1.194317477	1.45E-06	3.56E-06	Q96ER9;Q96ER9-2	CCDC51	14	155964.3333	65615	1.194317477
-1.31043006	1.45E-06	3.56E-06	O00716-2;O00716	E2F3	1	804.6666667	300.6666667	1.31043006
-1.251205971	1.45E-06	3.56E-06	O95900;O95900-2	TRUB2	13	47327.33333	19629.33333	1.251205971
-1.161145449	1.46E-06	3.57E-06	Q8WVC6;Q8WVC6-2	DCAKD	14	170819.6667	79260.33333	1.161145449
-1.738253275	1.49E-06	3.64E-06	Q8WWA1-2;Q8WWA1	TMEM40	1	3602.666667	953.3333333	1.738253275
-1.12753708	1.50E-06	3.66E-06	P46977;P46977-2	STT3A	16	307611.3333	143858.6667	1.12753708
-2.149987099	1.51E-06	3.66E-06	P05412	JUN	3	3927.666667	977.3333333	2.149987099
-1.2710404	1.51E-06	3.66E-06	O14657	TOR1B	11	93359.66667	42666.33333	1.2710404
-1.937031812	1.51E-06	3.66E-06	Q9UNN8	PROCR	4	66755.66667	17496.33333	1.937031812
-1.314756162	1.54E-06	3.70E-06	Q9NWT1	PAK1IP1	18	334067.3333	141110.3333	1.314756162
-1.312672827	1.55E-06	3.72E-06	O94925-3	GLS	20	473291.3333	181828.6667	1.312672827
-1.608879505	1.55E-06	3.72E-06	Q00577	PURA	5	72365.66667	22078.33333	1.608879505
-1.203353912	1.56E-06	3.72E-06	O43909	EXTL3	26	66154.33333	28276	1.203353912
-1.289903888	1.56E-06	3.72E-06	P18754;P18754-2	RCC1	21	664191	277719.3333	1.289903888
-1.143679498	1.57E-06	3.73E-06	Q9NS69	TOMM22	6	773874.6667	349335	1.143679498
-1.26414264	1.57E-06	3.73E-06	Q8NBP5	MFSD9	1	1260.333333	537	1.26414264
-1.572864986	1.58E-06	3.73E-06	O75911;O75911-2	DHRS3	7	37875.33333	12874.66667	1.572864986
-1.234982905	1.58E-06	3.73E-06	Q13595-4;Q13595-3;Q13595;Q13595-2	TRA2A	6	626753	272227.6667	1.234982905
-1.30697444	1.59E-06	3.75E-06	Q13415	ORC1	17	17769.66667	7239.666667	1.30697444
-1.296401076	1.61E-06	3.78E-06	Q7Z2E3;Q7Z2E3-3;Q7Z2E3-10;Q7Z2E3-8;Q7Z2E3-7;Q7Z2E3-5;Q7Z2E3-11;Q7Z2E3-9;Q7Z2E3-4;Q7Z2E3-2;Q7Z2E3-13;Q7Z2E3-6;Q7Z2E3-12	APTX	10	43125.66667	16765	1.296401076
-1.992417481	1.62E-06	3.79E-06	Q9BZM6;Q9BZM4	ULBP1	3	4611.333333	1164.333333	1.992417481
-2.173786304	1.62E-06	3.79E-06	P02794	FTH1	7	295061.6667	61356.33333	2.173786304
-1.235484185	1.64E-06	3.83E-06	P56589	PEX3	11	40306.66667	17342.33333	1.235484185
-1.370161832	1.65E-06	3.84E-06	Q9BT30	ALKBH7	4	26849	9851.666667	1.370161832
-1.32541848	1.66E-06	3.84E-06	Q6UW63	KDELC1	21	224319.6667	86965	1.32541848
-1.193376095	1.66E-06	3.84E-06	Q12907	LMAN2	19	1352500.333	574729	1.193376095
-1.263075105	1.66E-06	3.84E-06	Q9UHQ9	CYB5R1	14	145989.3333	61596.66667	1.263075105
-2.053839353	1.67E-06	3.84E-06	Q13253	NOG	1	2581.333333	780.6666667	2.053839353
-1.197085913	1.68E-06	3.86E-06	Q6RFH5;Q6RFH5-2	WDR74	15	135927.3333	61020.66667	1.197085913
-1.4217367	1.69E-06	3.86E-06	Q9NP58-4;Q9NP58;Q2M3G0-1;Q2M3G0	ABCB6	13	28950	11190	1.4217367
-1.507160744	1.69E-06	3.86E-06	P0DMV8;P0DMV9;P0DMV8-2	HSPA1A;HSPA1B	30	3570017.667	1182044.667	1.507160744
-1.260499161	1.69E-06	3.86E-06	P61018;P61018-2	RAB4B	9	61954.66667	25740.33333	1.260499161
-1.510099057	1.69E-06	3.86E-06	P61803	DAD1	4	640329	249882	1.510099057
-1.295637589	1.72E-06	3.91E-06	Q9BYC5;Q9BYC5-3;Q9BYC5-4;Q9BYC5-2	FUT8	8	17112	6697	1.295637589
-1.271058413	1.73E-06	3.92E-06	Q9UL25	RAB21	9	268555	106240	1.271058413
-1.462834831	1.75E-06	3.95E-06	Q5H8A4-4;Q5H8A4-2;Q5H8A4;Q5H8A4-5;Q5H8A4-6;Q5H8A4-3	PIGG	6	6992.666667	2306.333333	1.462834831
-1.194990815	1.75E-06	3.95E-06	Q5T2R2;Q5T2R2-3;Q5T2R2-2	PDSS1	4	6249.333333	2754.666667	1.194990815
-1.752313549	1.76E-06	3.95E-06	O60248;O60248-2	SOX15	8	75360.33333	21863.33333	1.752313549
-1.139292489	1.78E-06	3.99E-06	P82909	MRPS36	3	319781.6667	143812	1.139292489
-1.142182066	1.78E-06	3.99E-06	O43837;O43837-2;O43837-3	IDH3B	17	413841.6667	182065.6667	1.142182066
-1.108361814	1.80E-06	4.02E-06	Q00325-2;Q00325	SLC25A3	17	2977528.667	1415267.333	1.108361814
-1.46363166	1.81E-06	4.02E-06	Q92903	CDS1	3	8285.666667	3470	1.46363166
-1.80719833	1.82E-06	4.05E-06	Q8N7C3-2	TRIML2	7	58392	14117	1.80719833
-1.162167995	1.83E-06	4.06E-06	O43325	LYRM1	2	14146.66667	6334	1.162167995
-1.078840838	1.83E-06	4.06E-06	Q02978;Q02978-2	SLC25A11	16	519684.3333	246286.3333	1.078840838
-1.250535348	1.85E-06	4.09E-06	P21283;Q8NEY4-2;Q8NEY4	ATP6V1C1	24	336320	142209	1.250535348
-1.35306771	1.86E-06	4.10E-06	O95816;O95816-2	BAG2	14	1046756	394638.3333	1.35306771
-1.685947675	1.87E-06	4.11E-06	P10696	ALPPL2	16	44440	14704.33333	1.685947675
-1.663026513	1.88E-06	4.12E-06	Q7Z736-3;Q7Z736-2;Q7Z736;Q7Z736-4	PLEKHH3	3	871.6666667	269.3333333	1.663026513
-2.175405287	1.90E-06	4.16E-06	O14713-2;O14713	ITGB1BP1	1	87743	23975.33333	2.175405287
-1.189941801	1.94E-06	4.19E-06	Q2TAA5	ALG11	8	21683	9324.666667	1.189941801
-1.168601848	1.94E-06	4.19E-06	Q5VW38;Q5VW38-2;Q5VW38-3	GPR107	7	40425.33333	17924.33333	1.168601848
-1.910735322	1.94E-06	4.19E-06	Q96S97	MYADM	3	255836.6667	64635.66667	1.910735322
-1.68774349	1.94E-06	4.19E-06	Q13740-2;Q13740;Q13740-4;Q13740-3	ALCAM	20	232631.3333	70691.66667	1.68774349
-2.161757373	1.94E-06	4.19E-06	Q12887	COX10	1	1926.333333	483.6666667	2.161757373
-1.179245472	1.95E-06	4.19E-06	P51148;P51148-2	RAB5C	8	480877.6667	201624.3333	1.179245472
-1.540935562	1.95E-06	4.19E-06	P05362	ICAM1	10	23230	7579.333333	1.540935562
-1.256997147	1.98E-06	4.25E-06	Q14232;Q14232-2	EIF2B1	15	270660.6667	115941	1.256997147
-1.190289613	2.00E-06	4.28E-06	Q07021	C1QBP	9	4358776	1999370.667	1.190289613
-1.169126643	2.01E-06	4.31E-06	Q9BVJ6;Q9BVJ6-3;Q9BVJ6-2	UTP14A	30	231994.6667	103136.3333	1.169126643
-1.511053465	2.02E-06	4.32E-06	Q9H633;Q9H633-4;Q9H633-3;Q9H633-2	RPP21	4	20565.66667	7836.333333	1.511053465
-1.155328183	2.05E-06	4.36E-06	Q5T160	RARS2	23	70856	32729	1.155328183
-1.218177979	2.06E-06	4.38E-06	P30414	NKTR	7	4476.333333	1884.333333	1.218177979
-1.568721155	2.09E-06	4.40E-06	Q8N9F0	NAT8L	1	9373.666667	2876.666667	1.568721155
-1.471058697	2.09E-06	4.40E-06	Q8N6G5;Q8N6G5-2;Q8TDX6-2;Q8TDX6	CSGALNACT2	6	4503.333333	1516.666667	1.471058697
-1.172900369	2.09E-06	4.40E-06	Q8TDN6	BRIX1	16	639271	286720	1.172900369
-1.273336598	2.10E-06	4.40E-06	Q8NEN9	PDZD8	6	2481	1013.666667	1.273336598
-1.264128195	2.10E-06	4.40E-06	Q86X95-2;Q86X95	CIR1	2	6323.666667	2772	1.264128195
-1.221045159	2.10E-06	4.41E-06	Q9Y639;Q9Y639-1;Q9Y639-5;Q9Y639-3;Q9Y639-4	NPTN	11	249261.3333	104646.6667	1.221045159
-1.454384741	2.11E-06	4.41E-06	Q9UK58-6;Q9UK58;Q9UK58-4;Q9UK58-5	CCNL1	3	18490	7190	1.454384741
-1.26130501	2.12E-06	4.41E-06	P20339;P20339-2	RAB5A	12	738298.6667	293275.6667	1.26130501
-1.557091914	2.12E-06	4.41E-06	Q9H0U6	MRPL18	5	206493.3333	69067.33333	1.557091914
-1.338105969	2.12E-06	4.41E-06	O95271;O95271-2;Q9H2K2	TNKS	9	6258	2481.333333	1.338105969
-1.249958426	2.13E-06	4.41E-06	Q8N5M9	JAGN1	2	58498.66667	25688.33333	1.249958426
-1.448034599	2.14E-06	4.41E-06	P08195-2	SLC3A2	1	133449.3333	53303.66667	1.448034599
-1.147821837	2.14E-06	4.41E-06	Q9GZN1;Q9GZN1-2	ACTR6	6	7625	3626.333333	1.147821837
-1.174027247	2.15E-06	4.42E-06	Q14331	FRG1	9	108053	46944.33333	1.174027247
-1.111634643	2.15E-06	4.43E-06	Q96KA5-2;Q96KA5	CLPTM1L	9	33175.66667	15722	1.111634643
-1.05440871	2.17E-06	4.45E-06	Q8NC60	NOA1	19	49309	23684	1.05440871
-1.199248826	2.17E-06	4.45E-06	Q7Z6M4	MTERF4	9	25333.66667	10925.66667	1.199248826
-1.258887448	2.19E-06	4.47E-06	Q01650	SLC7A5	6	562415.6667	241215.6667	1.258887448
-1.179552778	2.23E-06	4.54E-06	Q8IYS2;Q8IYS2-2	KIAA2013	11	55526.66667	24806.66667	1.179552778
-1.336105593	2.23E-06	4.54E-06	Q6P1A2-2;Q6P1A2	LPCAT3	9	40515.33333	16634.33333	1.336105593
-1.52397233	2.24E-06	4.54E-06	O75367;O75367-3;O75367-2	H2AFY	15	522413	168755	1.52397233
-1.263291999	2.25E-06	4.54E-06	Q2PZI1	DPY19L1	2	2077	925.3333333	1.263291999
-1.307003077	2.25E-06	4.54E-06	P27816-5	MAP4	1	1687.333333	688.6666667	1.307003077
-1.170820016	2.26E-06	4.54E-06	O43424-2;O43424;Q9ULK0-2;Q9ULK0	GRID2	9	4523	2057.666667	1.170820016
-1.134015567	2.26E-06	4.54E-06	O95886	DLGAP3	2	518.3333333	229.3333333	1.134015567
-1.474088155	2.27E-06	4.56E-06	Q9UBY8	CLN8	3	21626.33333	7609	1.474088155
-2.515868256	2.28E-06	4.56E-06	O75508	CLDN11	1	2144.666667	318.6666667	2.515868256
-1.395465368	2.32E-06	4.63E-06	O00767	SCD	5	67415	25578.33333	1.395465368
-2.09812646	2.34E-06	4.65E-06	Q8NC51-3;Q8NC51-4	SERBP1	1	13597	3652	2.09812646
-1.204232209	2.34E-06	4.65E-06	O14908;O14908-2;Q8TF64	GIPC1	12	123615.6667	54600.33333	1.204232209
-1.279885132	2.34E-06	4.66E-06	Q6ZQN7	SLCO4C1	3	4449.666667	1666.666667	1.279885132
-1.471408247	2.35E-06	4.66E-06	Q8NCN2	ZBTB34	2	2265.666667	722	1.471408247
-1.220574005	2.35E-06	4.66E-06	Q4ZIN3-2;Q4ZIN3	TMEM259	3	9326.666667	4199	1.220574005
-1.449111507	2.38E-06	4.70E-06	Q9UKE5-2;Q9UKE5;Q9UKE5-6;Q9UKE5-4	TNIK	16	26388.66667	9092.666667	1.449111507
-2.016411116	2.39E-06	4.70E-06	O95214;O95214-2	LEPROTL1	1	5105.333333	1595.666667	2.016411116
-2.327484383	2.39E-06	4.70E-06	Q13530-2;Q13530	SERINC3	5	10890.33333	2443.333333	2.327484383
-1.19922376	2.44E-06	4.79E-06	Q5SWX8;Q5SWX8-3;Q5SWX8-4;Q5SWX8-2	ODR4	14	74663.66667	33682	1.19922376
-1.521440106	2.46E-06	4.81E-06	Q16625-4;Q16625;Q16625-2;Q16625-3;Q16625-5	OCLN	14	421140.6667	148767.3333	1.521440106
-1.527141114	2.46E-06	4.81E-06	Q8IY63-2;Q8IY63	AMOTL1	10	9023	3002.333333	1.527141114
-1.217194133	2.47E-06	4.81E-06	Q9Y673;Q9Y673-2	ALG5	8	60990.66667	23822.66667	1.217194133
-1.091509216	2.47E-06	4.81E-06	O00400	SLC33A1	6	27380	12520	1.091509216
-1.363603658	2.48E-06	4.81E-06	Q9BU79	TMEM243	1	11991	4797.666667	1.363603658
-1.073349339	2.48E-06	4.81E-06	Q9BXY0	MAK16	11	290682	139883.6667	1.073349339
-1.125669727	2.49E-06	4.81E-06	Q92979	EMG1	13	592452.6667	268096.3333	1.125669727
-1.809404217	2.50E-06	4.82E-06	P36406-3;P36406-2;P36406	TRIM23	1	11794.33333	3365.666667	1.809404217
-1.173074312	2.51E-06	4.83E-06	P20645	M6PR	7	350016.3333	168551	1.173074312
-1.157684976	2.51E-06	4.83E-06	Q8N0S6;Q8N0S6-3;Q8N0S6-2	CENPL	2	1339	595	1.157684976
-1.106647177	2.55E-06	4.89E-06	Q9H583	HEATR1	79	193819	89959.33333	1.106647177
-1.401562414	2.57E-06	4.90E-06	Q9Y678	COPG1	38	371007.6667	133528.3333	1.401562414
-1.352901738	2.57E-06	4.90E-06	Q86V25-5;Q86V25;Q86V25-3;Q86V25-4;Q86V25-6;Q86V25-2	VASH2	2	2258.333333	894.6666667	1.352901738
-1.047055575	2.57E-06	4.90E-06	Q9BZJ0-2;Q9BZJ0-3;Q9BZJ0	CRNKL1	21	80691	39199.66667	1.047055575
-1.121554158	2.58E-06	4.90E-06	P60468	SEC61B	3	1971683.333	859116	1.121554158
-1.532497576	2.58E-06	4.90E-06	Q9Y281;Q9Y281-3	CFL2	6	33877.66667	11675	1.532497576
-1.483827708	2.59E-06	4.92E-06	P22303-4;P22303;P22303-2;P22303-3	ACHE	5	3972.333333	1256.666667	1.483827708
-1.278095009	2.60E-06	4.93E-06	Q6ZRV2	FAM83H	15	9255.333333	4065.333333	1.278095009
-1.20712748	2.62E-06	4.93E-06	Q9BYC9;Q9BYC9-2	MRPL20	7	305636	127519	1.20712748
-2.504158519	2.62E-06	4.93E-06	P63145	ERVK-24	14	45720.66667	8968.333333	2.504158519
-1.13334867	2.62E-06	4.93E-06	P98179	RBM3	4	577481.6667	275465	1.13334867
-1.491747205	2.64E-06	4.96E-06	P78559;P78559-2	MAP1A	12	2334.666667	857.6666667	1.491747205
-1.267631782	2.68E-06	4.98E-06	P53597	SUCLG1	11	789545	323639.6667	1.267631782
-1.340882253	2.68E-06	4.98E-06	Q86Y82	STX12	8	96836	37616	1.340882253
-1.266144752	2.68E-06	4.98E-06	P10109	FDX1	3	127797	53860	1.266144752
-1.131118886	2.68E-06	4.98E-06	Q9Y399	MRPS2	11	234279	102183	1.131118886
-1.915309134	2.68E-06	4.98E-06	Q9P109	GCNT4	6	8483	2122	1.915309134
-1.429761375	2.70E-06	5.00E-06	O00458-2;O00458	IFRD1	9	40013	15595	1.429761375
-1.484641603	2.70E-06	5.01E-06	Q9H2G4	TSPYL2	2	2403.333333	840.3333333	1.484641603
-1.819384281	2.72E-06	5.02E-06	P35318	ADM	2	4246.333333	1220.666667	1.819384281
-1.284136939	2.74E-06	5.06E-06	Q7KZN9-2;Q7KZN9	COX15	5	43129	16144	1.284136939
-1.365555643	2.76E-06	5.07E-06	Q9Y6D0	SELK	3	117246	43399.33333	1.365555643
-1.209599904	2.77E-06	5.07E-06	O15321-2;O15321	TM9SF1	8	27746.33333	12248.33333	1.209599904
-1.151129298	2.77E-06	5.07E-06	P04844;P04844-2	RPN2	23	1254944.667	606575	1.151129298
-1.251011412	2.78E-06	5.07E-06	Q9UGY1	NOL12	4	17087	7841.666667	1.251011412
-1.79339647	2.78E-06	5.07E-06	Q68EA5	ZNF57	2	445.3333333	129	1.79339647
-1.147305276	2.78E-06	5.07E-06	Q9HCU5	PREB	13	157321.3333	68819.33333	1.147305276
-1.646698523	2.81E-06	5.10E-06	P08572	COL4A2	11	39514	12158	1.646698523
-1.095223159	2.81E-06	5.10E-06	Q969V3-2;Q969V3	NCLN	19	312537.6667	148062.3333	1.095223159
-1.197806211	2.82E-06	5.11E-06	Q86X24-4;Q86X24-5;Q86X24-3;Q86X24-2;Q86X24	HORMAD1	3	3990.666667	1862	1.197806211
-1.5011827	2.85E-06	5.16E-06	Q8WUW1;Q8WUW1-2	BRK1	2	98486.66667	36304.33333	1.5011827
-1.228809198	2.88E-06	5.19E-06	Q9ULX6;Q9ULX6-2	AKAP8L	14	53009.66667	21430.66667	1.228809198
-1.065588762	2.88E-06	5.20E-06	P13995;P13995-2	MTHFD2	18	829516.3333	412942.3333	1.065588762
-1.582896009	2.89E-06	5.20E-06	P18085	ARF4	6	418865.3333	139936.6667	1.582896009
-1.219903491	2.91E-06	5.23E-06	Q8IWT6	LRRC8A	18	38084	17093.66667	1.219903491
-1.644669983	2.92E-06	5.23E-06	P29279;P29279-2	CTGF	11	71312.33333	21974.33333	1.644669983
-1.308264357	2.93E-06	5.23E-06	O75354-2;O75354-3;O75354	ENTPD6	6	8985.333333	3920	1.308264357
-1.226842045	2.95E-06	5.27E-06	Q8N567	ZCCHC9	7	40982	19111	1.226842045
-1.420493238	2.99E-06	5.33E-06	Q9NX01	TXNL4B	2	9193	3488	1.420493238
-2.412397919	3.00E-06	5.34E-06	P42680	TEC	2	1833.666667	357	2.412397919
-1.50144639	3.03E-06	5.38E-06	P30536	TSPO	3	96926.33333	33388.33333	1.50144639
-1.129083561	3.04E-06	5.38E-06	Q96KC8	DNAJC1	7	17220	8042.666667	1.129083561
-1.128113568	3.06E-06	5.41E-06	Q9NWS8;Q9NWS8-2	RMND1	6	29586.33333	13628.33333	1.128113568
-2.363567486	3.08E-06	5.41E-06	Q09666;Q09666-2	AHNAK	209	400237.6667	71152	2.363567486
-1.609598039	3.08E-06	5.41E-06	P62068-4;P62068-3;P62068;P62068-2	USP46	4	4724.333333	1501.666667	1.609598039
-1.589628065	3.09E-06	5.41E-06	Q6ZNC8;Q6ZNC8-3;Q6ZNC8-2	MBOAT1	4	15057	4699.666667	1.589628065
-1.197097894	3.09E-06	5.41E-06	P61244-2;P61244;P61244-3;P61244-4;P61244-6;P61244-5	MAX	5	43135.66667	18447.66667	1.197097894
-1.10295864	3.09E-06	5.41E-06	Q9HDC9;Q9HDC9-2	APMAP	17	617607.3333	303321.3333	1.10295864
-1.652558632	3.10E-06	5.41E-06	Q17RN3-2;Q17RN3	FAM98C	1	801.6666667	270	1.652558632
-1.229931386	3.10E-06	5.41E-06	Q96DT7;Q96DT7-2;Q96DT7-3;Q96DT7-4	ZBTB10	14	11790.66667	4872.666667	1.229931386
-1.078436159	3.11E-06	5.41E-06	Q9UJZ1;Q9UJZ1-2	STOML2	18	1235970.333	586582	1.078436159
-1.371075112	3.11E-06	5.41E-06	O75607	NPM3	7	888857.3333	370879.6667	1.371075112
-1.090161263	3.13E-06	5.43E-06	Q9NS00-2;Q9NS00	C1GALT1	11	112023.6667	54776	1.090161263
-1.286384468	3.13E-06	5.43E-06	Q13488;Q13488-2	TCIRG1	11	10186.66667	4231.666667	1.286384468
-1.301457565	3.16E-06	5.47E-06	P51571	SSR4	8	1788177.667	713483.6667	1.301457565
-1.086236988	3.17E-06	5.47E-06	O15127	SCAMP2	5	99446.66667	47822	1.086236988
-1.264227274	3.20E-06	5.52E-06	O75880	SCO1	7	437513.6667	196346.6667	1.264227274
-1.693177507	3.21E-06	5.52E-06	Q9UH17;Q9UH17-3;Q9UH17-2;P31941-2;P31941	APOBEC3B	8	18890	5299.666667	1.693177507
-1.417237548	3.22E-06	5.52E-06	O95772-2;O95772	STARD3NL	2	17464.33333	6256.333333	1.417237548
-1.314550322	3.22E-06	5.52E-06	Q75N03-2;Q75N03	CBLL1	7	30920.66667	13106	1.314550322
-1.121793868	3.23E-06	5.52E-06	Q9NUJ1;Q9NUJ1-2;Q9NUJ1-3	ABHD10	13	307721.6667	136149.6667	1.121793868
-1.127403805	3.26E-06	5.56E-06	Q96EC8;Q96EC8-2	YIPF6	2	54762	25289.33333	1.127403805
-1.187223071	3.27E-06	5.57E-06	Q9Y584	TIMM22	3	12554.33333	5497.333333	1.187223071
-1.264442586	3.28E-06	5.58E-06	Q6IA17;Q6IA17-2	SIGIRR	4	13585.66667	5684.333333	1.264442586
-1.437456095	3.29E-06	5.59E-06	P02787	TF	44	950429.3333	343023.6667	1.437456095
-1.371478669	3.30E-06	5.59E-06	Q8WTS1	ABHD5	7	27373.66667	10195.33333	1.371478669
-1.460771618	3.31E-06	5.60E-06	Q96IF1	AJUBA	4	6820	2718.333333	1.460771618
-1.33114606	3.35E-06	5.64E-06	O75204	TMEM127	1	4656.333333	1885.666667	1.33114606
-1.294242432	3.35E-06	5.64E-06	P02786;Q9UP52-2;Q9UP52-3;Q9UP52	TFRC	37	1618175.667	655867.3333	1.294242432
-1.147174304	3.35E-06	5.64E-06	Q8NEJ9-2;Q8NEJ9	NGDN	11	190406.6667	88341	1.147174304
-1.276551448	3.37E-06	5.66E-06	P51809;P51809-3;P51809-2	VAMP7	8	89000.66667	34098.33333	1.276551448
-1.549574359	3.38E-06	5.66E-06	O15417-2;O15417	TNRC18	9	1893	689	1.549574359
-1.205615747	3.39E-06	5.67E-06	Q969M3-3;Q969M3;Q969M3-2	YIPF5	3	117181.3333	48860.66667	1.205615747
-1.179528605	3.42E-06	5.72E-06	O60921-2;O60921	HUS1	4	24574	10324	1.179528605
-1.536846676	3.43E-06	5.72E-06	Q92754-2;Q92754;P05549-2;P05549-5;P05549-6;P05549;Q6VUC0;Q92481;Q92481-2	TFAP2C	9	63897.66667	19752.66667	1.536846676
-1.071633311	3.44E-06	5.73E-06	Q9Y2Z2-4;Q9Y2Z2-6;Q9Y2Z2;Q9Y2Z2-2;Q9Y2Z2-5;Q9Y2Z2-3	MTO1	14	25065	12047.33333	1.071633311
-1.106789891	3.45E-06	5.73E-06	Q13247;Q13247-3;Q13247-2	SRSF6	9	442905	203460	1.106789891
-1.776052842	3.45E-06	5.73E-06	Q6N075;Q6N075-2	MFSD5	1	683.6666667	225.6666667	1.776052842
-1.169606635	3.48E-06	5.77E-06	Q969Y2-3;Q969Y2;Q969Y2-4;Q969Y2-2	GTPBP3	8	20427.66667	9324.666667	1.169606635
-1.250197968	3.49E-06	5.78E-06	O95644-8;O95644-3;O95644-2;O95644-11;O95644-10;O95644-5;O95644-4;O95644-6;O95644;O95644-17	NFATC1	9	11419	4491	1.250197968
-1.156269875	3.50E-06	5.78E-06	Q8IWA0	WDR75	30	198297.3333	86147.66667	1.156269875
-1.32074353	3.51E-06	5.78E-06	Q9NPF2-2;Q9NPF2	CHST11	5	12137.33333	4667.666667	1.32074353
-1.082451622	3.55E-06	5.84E-06	P07948;P08631-3;P08631-2;P08631-4;P08631	LYN	23	167966	77577.66667	1.082451622
-1.078414013	3.55E-06	5.84E-06	Q9Y2V7;Q9Y2V7-2	COG6	14	33322.33333	16002.33333	1.078414013
-1.116321468	3.57E-06	5.84E-06	P48729-3	CSNK1A1	14	252069.3333	111682.3333	1.116321468
-1.328247078	3.58E-06	5.84E-06	Q96JX3;Q96JX3-2;Q96JX3-3	SERAC1	10	5419.333333	2008.333333	1.328247078
-1.03051041	3.58E-06	5.84E-06	P16615;P16615-5;P16615-2;P16615-3;P16615-4	ATP2A2	48	994775.3333	478316	1.03051041
-1.051233448	3.58E-06	5.84E-06	O00541;O00541-2	PES1	23	430781.6667	208766.6667	1.051233448
-1.06451085	3.59E-06	5.85E-06	Q5JRX3-2;Q5JRX3;Q5JRX3-3	PITRM1	44	160649	79048	1.06451085
-1.090761134	3.60E-06	5.85E-06	Q15542;Q15542-2	TAF5	11	10831.33333	5304.333333	1.090761134
-1.137266042	3.62E-06	5.88E-06	Q96GY3	LIN37	1	1828	801.3333333	1.137266042
-1.238484695	3.63E-06	5.88E-06	Q4KMQ2-3;Q4KMQ2;Q4KMQ2-2;Q4KMQ2-4	ANO6	17	50406.66667	21330	1.238484695
-2.254372204	3.63E-06	5.88E-06	Q02833-3;Q02833-2;Q02833	RASSF7	1	1993	368	2.254372204
-1.149566089	3.67E-06	5.93E-06	Q14165	MLEC	12	750286.6667	338721	1.149566089
-1.101881253	3.71E-06	5.97E-06	Q9HC07;Q9HC07-2	TMEM165	4	220779.3333	103166.3333	1.101881253
-1.040722711	3.71E-06	5.97E-06	Q6ZRS2-3;Q6ZRS2-2;Q6ZRS2	SRCAP	14	3190	1522.333333	1.040722711
-1.103639892	3.72E-06	5.97E-06	Q86UE4	MTDH	23	325495	139565.6667	1.103639892
-1.42384909	3.73E-06	5.98E-06	Q96B23-2;Q96B23	C18orf25	7	37595.33333	14132.66667	1.42384909
-1.221285965	3.74E-06	5.99E-06	Q92600;Q92600-2;Q92600-3	RQCD1	14	176466.6667	76673	1.221285965
-1.266236409	3.75E-06	6.00E-06	Q11201	ST3GAL1	2	2434.666667	973	1.266236409
-1.108109658	3.78E-06	6.03E-06	P49406	MRPL19	11	232954	110152.6667	1.108109658
-1.146045986	3.79E-06	6.04E-06	O15446;O15446-2	CD3EAP	20	283408	134693.6667	1.146045986
-1.105979212	3.80E-06	6.04E-06	Q9BUE0	MED18	4	22100.33333	9869	1.105979212
-1.078318494	3.81E-06	6.05E-06	Q14498-2;Q14498-3;Q14498	RBM39	22	487535.6667	224623.6667	1.078318494
-1.27111199	3.83E-06	6.06E-06	Q96K49-2;Q96K49	TMEM87B	3	10499	4168	1.27111199
-1.540264574	3.83E-06	6.06E-06	Q8N6M3	FITM2	1	1830.333333	673	1.540264574
-1.797232365	3.84E-06	6.06E-06	O94806;O94806-2	PRKD3	4	3576.333333	1022.333333	1.797232365
-1.179705956	3.84E-06	6.06E-06	P19634	SLC9A1	5	6037.333333	2684.333333	1.179705956
-1.184396441	3.85E-06	6.06E-06	Q9NRG7;Q9NRG7-3	SDR39U1	8	34718.33333	14147	1.184396441
-1.193011903	3.86E-06	6.06E-06	Q86YS6;Q86YS6-2	RAB43	4	31373.33333	13542.66667	1.193011903
-1.788017715	3.87E-06	6.06E-06	O00622	CYR61	9	105840	28618.33333	1.788017715
-1.322729976	3.87E-06	6.06E-06	Q9BY50	SEC11C	3	18060.66667	6706.666667	1.322729976
-1.227528492	3.88E-06	6.06E-06	O75319;O75319-2	DUSP11	6	23415.66667	9716.666667	1.227528492
-1.201732829	3.89E-06	6.07E-06	P63096;P63096-2	GNAI1	7	32026	13620.66667	1.201732829
-1.624359941	3.90E-06	6.07E-06	P23025	XPA	3	6761	2030.333333	1.624359941
-1.172134899	3.91E-06	6.07E-06	Q9NZM5	GLTSCR2	11	145117	68203.33333	1.172134899
-1.152869057	3.92E-06	6.07E-06	P82664	MRPS10	9	382075	172713	1.152869057
-1.203076898	3.92E-06	6.07E-06	P0C1Z6-2;P0C1Z6	TFPT	1	6993.333333	3404.333333	1.203076898
-1.12900763	3.93E-06	6.07E-06	Q6NXT4-4;Q6NXT4-3;Q6NXT4;Q6NXT4-2	SLC30A6	3	8377.666667	3810	1.12900763
-1.226369863	3.94E-06	6.07E-06	Q96F46-2;Q96F46	IL17RA	2	1886.333333	746	1.226369863
-1.069752651	3.94E-06	6.07E-06	Q13895	BYSL	19	241753	117354	1.069752651
-1.102944178	3.94E-06	6.07E-06	Q8TCJ2	STT3B	13	72692.33333	33100	1.102944178
-1.702417673	3.95E-06	6.07E-06	Q15125	EBP	2	17501.66667	5662	1.702417673
-1.22262916	3.95E-06	6.07E-06	Q8IVM0;Q8IVM0-2	CCDC50	8	74684	30017.66667	1.22262916
-1.060424124	3.96E-06	6.07E-06	Q15269	PWP2	34	218006.3333	107080.6667	1.060424124
-1.174445087	3.99E-06	6.11E-06	P60602;P60602-2	ROMO1	4	469910.3333	211562.6667	1.174445087
-1.154268511	4.01E-06	6.13E-06	P56537;P56537-2	EIF6	10	704481	312188.6667	1.154268511
-1.129524408	4.02E-06	6.13E-06	Q96CS3	FAF2	19	265362.3333	120247	1.129524408
-1.102447199	4.03E-06	6.15E-06	Q13217	DNAJC3	21	315976	156720.6667	1.102447199
-1.074973067	4.05E-06	6.16E-06	Q9Y234	LIPT1	1	4315	2043	1.074973067
-1.62603198	4.07E-06	6.18E-06	Q9UPU9;Q9UPU9-3;Q9UPU9-2	SAMD4A	2	1256.666667	399	1.62603198
-1.129807076	4.10E-06	6.21E-06	Q8N442	GUF1	19	73721	31989	1.129807076
-1.325765154	4.12E-06	6.22E-06	Q16394	EXT1	6	3480.666667	1305.333333	1.325765154
-1.08077015	4.13E-06	6.22E-06	Q8N511	TMEM199	6	58250	27964.33333	1.08077015
-1.05265176	4.13E-06	6.22E-06	P82675;P82675-2	MRPS5	15	145107	68672.33333	1.05265176
-1.125691717	4.13E-06	6.22E-06	Q96A33;Q96A33-2	CCDC47	22	549624.6667	259213	1.125691717
-1.010023093	4.13E-06	6.22E-06	Q6PJG2	ELMSAN1	10	5470.333333	2677.333333	1.010023093
-1.228423367	4.17E-06	6.25E-06	Q9BY67-5;Q9BY67;Q9BY67-4;Q9BY67-3;Q9BY67-2	CADM1	11	87070.66667	39493.66667	1.228423367
-1.038634509	4.17E-06	6.25E-06	O75746;O75746-2	SLC25A12	15	20825.66667	10108.66667	1.038634509
-1.27836454	4.19E-06	6.27E-06	Q9Y314	NOSIP	12	317541	129657.6667	1.27836454
-1.22999193	4.22E-06	6.28E-06	Q9BTT6;Q9BTT6-2	LRRC1	9	28903.33333	12437.66667	1.22999193
-1.170883299	4.23E-06	6.28E-06	Q96S66;Q96S66-2;Q96S66-3;Q96S66-4	CLCC1	15	47823.66667	22021.33333	1.170883299
-1.036413752	4.24E-06	6.28E-06	Q6ZRP7	QSOX2	18	78116.33333	38973.33333	1.036413752
-1.204114209	4.24E-06	6.28E-06	O15440-5;O15440;O15440-4;O15440-3;O15440-2	ABCC5	3	1576.333333	657.3333333	1.204114209
-1.164351119	4.24E-06	6.28E-06	Q9P0J0;Q9P0J0-2	NDUFA13	12	545304.3333	244157.3333	1.164351119
-1.266504417	4.25E-06	6.28E-06	Q9BQ67	GRWD1	16	252408	114742	1.266504417
-1.099823738	4.25E-06	6.28E-06	Q8N9A8;Q8N9A8-2;Q8N9A8-3	CNEP1R1	3	14668.33333	6453	1.099823738
-1.507524037	4.25E-06	6.28E-06	Q96RF0-2;Q96RF0-3;Q96RF0	SNX18	10	20191	7032	1.507524037
-1.554149249	4.28E-06	6.32E-06	Q16585-2;Q16585	SGCB	4	12680.33333	4317.666667	1.554149249
-1.07634566	4.29E-06	6.32E-06	P42574	CASP3	17	632736.6667	292879	1.07634566
-2.078056825	4.33E-06	6.37E-06	P22352	GPX3	2	5959.666667	1208	2.078056825
-1.698021966	4.38E-06	6.40E-06	Q06278	AOX1	4	915	257.6666667	1.698021966
-2.21376379	4.39E-06	6.40E-06	P13640	MT1G	1	713561.6667	178628	2.21376379
-1.034373896	4.40E-06	6.40E-06	Q7LGA3;Q7LGA3-3;Q7LGA3-2	HS2ST1	5	18592.66667	9516	1.034373896
-1.386550723	4.40E-06	6.40E-06	O00560;O00560-3	SDCBP	14	299939.3333	107231.6667	1.386550723
-1.030994747	4.40E-06	6.40E-06	Q8NBM4;Q8NBM4-4;Q8NBM4-3;Q8NBM4-5	UBAC2	10	229954	115390.6667	1.030994747
-1.04265428	4.40E-06	6.40E-06	Q5SNT2;Q5SNT2-2	TMEM201	8	30188.33333	14975.66667	1.04265428
-1.150291107	4.41E-06	6.40E-06	Q9UJC5	SH3BGRL2	5	47961.33333	20188.66667	1.150291107
-1.09123616	4.41E-06	6.40E-06	Q8IXQ5;Q8IXQ5-2;Q8IXQ5-5;Q8IXQ5-3;Q8IXQ5-4	KLHL7	21	88579.66667	41112.33333	1.09123616
-1.144675086	4.41E-06	6.40E-06	Q969X6;Q969X6-3;Q969X6-2	CIRH1A	23	220410.3333	99354.66667	1.144675086
-1.351224675	4.43E-06	6.40E-06	Q86YB8	ERO1LB	2	628.3333333	236	1.351224675
-1.155899361	4.44E-06	6.40E-06	P35637-2;P35637	FUS	12	714285	326972.3333	1.155899361
-1.004534268	4.44E-06	6.40E-06	Q96E22	NUS1	7	40826.66667	20618	1.004534268
-1.451012982	4.44E-06	6.40E-06	O15498;O15498-2	YKT6	11	369767.6667	134139	1.451012982
-1.255599491	4.44E-06	6.40E-06	Q8TEV9;Q8TEV9-2	SMCR8	5	3502.333333	1440.666667	1.255599491
-1.129207747	4.45E-06	6.41E-06	Q8NHH9-5;Q8NHH9;Q8NHH9-3;Q8NHH9-4;Q8NHH9-2	ATL2	17	231554.3333	101538	1.129207747
-1.018979456	4.48E-06	6.43E-06	P48723	HSPA13	14	76263.66667	36689.33333	1.018979456
-1.188517058	4.49E-06	6.43E-06	P50213;P50213-2	IDH3A	17	568022.6667	235811.6667	1.188517058
-1.207638726	4.50E-06	6.43E-06	Q16563-2;Q16563	SYPL1	5	171269	76846	1.207638726
-1.213761854	4.50E-06	6.43E-06	Q8WW59	SPRYD4	10	144104.3333	63162.66667	1.213761854
-1.115208757	4.51E-06	6.44E-06	O14653-2;O14653;O14653-3	GOSR2	6	68088.66667	31909	1.115208757
-1.157229392	4.55E-06	6.48E-06	O15211;O15211-2	RGL2	5	5524	2433.333333	1.157229392
-1.213874961	4.55E-06	6.48E-06	Q86XI6	PPP1R3B	4	9555	4131.666667	1.213874961
-1.065857776	4.57E-06	6.49E-06	Q9H0A8;Q9H0A8-3;Q9H0A8-2	COMMD4	5	45015.33333	21650	1.065857776
-1.064540263	4.59E-06	6.51E-06	Q9H9Y2	RPF1	12	124908.6667	60567.33333	1.064540263
-1.303293775	4.60E-06	6.51E-06	Q9Y6M7-13;Q9Y6M7-6;Q9Y6M7-7;Q9Y6M7-8;Q9Y6M7-9;Q9Y6M7-12;Q9Y6M7-2;Q9Y6M7-3;Q9Y6M7;Q9Y6M7-4;Q9Y6M7-5;Q9Y6M7-14;Q9Y6M7-11;Q9Y6M7-10;Q2Y0W8-5;Q2Y0W8-3;Q2Y0W8-2;Q6U841-2;Q2Y0W8;Q6U841-3;Q6U841;Q2Y0W8-4	SLC4A7	23	117933.6667	47872	1.303293775
-1.085192202	4.61E-06	6.52E-06	Q9H6R4-4;Q9H6R4;Q9H6R4-2;Q9H6R4-3	NOL6	35	203902.6667	96669	1.085192202
-1.212227846	4.69E-06	6.62E-06	Q8NA72;Q8NA72-3;Q8NA72-2	POC5	6	24150.66667	10225.33333	1.212227846
-1.147527312	4.69E-06	6.62E-06	Q9H9S3-2;Q9H9S3-3;Q9H9S3	SEC61A2	4	15185	6934.333333	1.147527312
-1.052561967	4.72E-06	6.64E-06	Q16611-2;Q16611	BAK1	7	56843	28690.66667	1.052561967
-1.127875305	4.74E-06	6.67E-06	Q9Y5M8	SRPRB	13	487563	226470.6667	1.127875305
-1.005540159	4.80E-06	6.74E-06	Q5JTH9;Q5JTH9-2;Q5JTH9-3	RRP12	42	264465.3333	134719.6667	1.005540159
-1.066548488	4.85E-06	6.78E-06	Q5SRE5;Q5SRE5-2	NUP188	43	75599.33333	35961.33333	1.066548488
-1.239755352	4.85E-06	6.78E-06	Q8N9T8	KRI1	10	45972	20862.66667	1.239755352
-1.177012496	4.85E-06	6.78E-06	Q15907;Q15907-2	RAB11B	14	3454273	1507189.333	1.177012496
-1.335171567	4.87E-06	6.79E-06	Q969G6	RFK	5	31568	13331.33333	1.335171567
-2.656597135	4.88E-06	6.80E-06	P15407-2;P15407	FOSL1	2	5029.666667	732.6666667	2.656597135
-1.257794825	4.89E-06	6.80E-06	A0AV96;A0AV96-2;Q9NQ94-5;Q9NQ94-6;Q9NQ94-3;Q9NQ94-2;Q9NQ94-4;Q9NQ94	RBM47	22	119908.3333	50790.66667	1.257794825
-0.955549982	4.94E-06	6.86E-06	P50148	GNAQ	18	260177.6667	134597	0.955549982
-1.190134259	4.96E-06	6.89E-06	O75503	CLN5	5	11136.66667	5047.666667	1.190134259
-1.247249989	4.98E-06	6.90E-06	Q6DT37	CDC42BPG	7	2058.333333	866.6666667	1.247249989
-1.144274906	5.01E-06	6.92E-06	Q99643-5;Q99643-3;Q99643	SDHC	2	182072.6667	75593.66667	1.144274906
-1.13048454	5.01E-06	6.92E-06	Q6IEG0;Q6IEG0-2	SNRNP48	4	7090.666667	3117.666667	1.13048454
-1.044767025	5.04E-06	6.96E-06	Q86WX3	RPS19BP1	4	128929	64398	1.044767025
-1.19671803	5.07E-06	6.98E-06	Q3KNS6-3;Q3KNS6;Q3KNS6-2	ZNF829	3	4017	1953.666667	1.19671803
-1.62125453	5.07E-06	6.98E-06	P35749-4;P35749-3;P35749;P35749-2	MYH11	1	254.6666667	84	1.62125453
-1.62850994	5.11E-06	7.00E-06	P0DPD7		2	15185	4761	1.62850994
-1.22402369	5.12E-06	7.00E-06	Q6NYC8;Q6NYC8-2;Q6NYC8-3;Q6NYC8-4	PPP1R18	13	50553.66667	20975.66667	1.22402369
-1.116148395	5.13E-06	7.00E-06	O60244	MED14	25	24419	10948.66667	1.116148395
-0.973552149	5.13E-06	7.00E-06	Q9H7F0;Q9H7F0-2	ATP13A3	12	6643	3295	0.973552149
-1.07391926	5.13E-06	7.00E-06	P20020-6;P20020;P20020-4;P20020-1;P20020-5;P20020-2;Q01814-6;Q01814-8;Q01814-5;Q01814	ATP2B1	27	55092	25934.66667	1.07391926
-1.015515248	5.15E-06	7.00E-06	O94874;O94874-2;O94874-3	UFL1	34	172318	84711.33333	1.015515248
-1.279295845	5.15E-06	7.00E-06	Q96A26	FAM162A	7	457457	187615.3333	1.279295845
-1.453034523	5.15E-06	7.00E-06	P13807-2;P13807;P54840	GYS1	21	80620.33333	26643.66667	1.453034523
-1.226190841	5.17E-06	7.00E-06	Q13029-5;Q13029-3;Q13029-2;Q13029	PRDM2	2	594	258.3333333	1.226190841
-0.99810034	5.17E-06	7.00E-06	Q9HD20;Q9HD20-2;Q9HD20-3	ATP13A1	40	125212	64426	0.99810034
-2.907487787	5.17E-06	7.00E-06	P43007;P43007-2	SLC1A4	4	23532.33333	3195	2.907487787
-1.321836138	5.20E-06	7.02E-06	P13497;P13497-4;P13497-5;P13497-2;P13497-6;Q9Y6L7	BMP1;TLL2	4	2131	852.3333333	1.321836138
-1.239345103	5.20E-06	7.02E-06	Q7L5D6;Q7L5D6-2	GET4	12	114329.3333	51589	1.239345103
-1.012997344	5.24E-06	7.06E-06	Q9UPR3	SMG5	9	6339.666667	3133.333333	1.012997344
-1.447596578	5.26E-06	7.07E-06	Q66K79-3;Q66K79-2;Q66K79	CPZ	4	6192.333333	2451.666667	1.447596578
-1.16451068	5.26E-06	7.07E-06	Q96PC5-7;Q96PC5;Q96PC5-8;Q96PC5-10;Q96PC5-9;Q96PC5-12;Q96PC5-14;Q96PC5-11;Q96PC5-5;Q96PC5-13;Q96PC5-6;A4D2H0;Q86UF2;A4FU28;Q8IX94;P0CG41;Q8IX95	MIA2	22	53263	24609	1.16451068
-1.060834741	5.28E-06	7.09E-06	Q6P4Q7;Q6P4Q7-2	CNNM4	14	15236.33333	7600	1.060834741
-1.081522931	5.32E-06	7.13E-06	P46087;P46087-4	NOP2	35	538868	249460.6667	1.081522931
-1.303380278	5.39E-06	7.20E-06	P41162	ETV3	1	669.6666667	258.3333333	1.303380278
-1.033255767	5.39E-06	7.20E-06	Q8WWC4	C2orf47	8	135422.6667	63254.33333	1.033255767
-1.103076474	5.40E-06	7.21E-06	P07947	YES1	18	227035.3333	100302.3333	1.103076474
-1.187304167	5.43E-06	7.24E-06	Q9BT40-2;Q9BT40	INPP5K	7	20066	9415	1.187304167
-1.266690414	5.44E-06	7.24E-06	Q4VC31	CCDC58	7	808956.3333	320764.3333	1.266690414
-1.287852136	5.45E-06	7.24E-06	Q9UBW8	COPS7A	8	64053.66667	26562	1.287852136
-1.1456262	5.46E-06	7.24E-06	Q9Y2X0-2;Q9Y2X0-3;Q9Y2X0;Q9Y2X0-5;Q9Y2X0-4	MED16	15	28083	12608.33333	1.1456262
-1.283326378	5.46E-06	7.24E-06	O14782	KIF3C	3	1385.333333	584.6666667	1.283326378
-1.088075349	5.47E-06	7.24E-06	O94842-3;O94842-2;O94842;O15405-2;O15405;Q96NM4-3;Q96NM4;Q96NM4-4;Q96NM4-2;O94900	TOX4	11	52683.33333	23703.66667	1.088075349
-1.872229659	5.48E-06	7.25E-06	P12273	PIP	2	3839.666667	985.3333333	1.872229659
-0.969874383	5.50E-06	7.25E-06	Q99623;Q99623-2	PHB2	23	6122286.667	3057059.333	0.969874383
-2.825665012	5.50E-06	7.25E-06	P05187;P09923	ALPP	1	774	136	2.825665012
-1.162132074	5.51E-06	7.25E-06	Q8TEY7-3;Q8TEY7-2;Q8TEY7	USP33	12	20728.66667	9086.333333	1.162132074
-1.08430399	5.51E-06	7.25E-06	Q86Y79	PTRH1	6	23130	10799.66667	1.08430399
-1.132155434	5.54E-06	7.27E-06	O43314-2;O43314	PPIP5K2	23	16690	7428.333333	1.132155434
-1.134790509	5.58E-06	7.30E-06	Q16720-4;Q16720;Q16720-8;Q16720-7;Q16720-6;Q16720-3;Q16720-5;Q16720-2	ATP2B3	3	5293.333333	2403.333333	1.134790509
-1.004979135	5.58E-06	7.30E-06	O75691	UTP20	82	87633.33333	44723	1.004979135
-1.380780983	5.59E-06	7.31E-06	Q9NVD7;Q9NVD7-2	PARVA	12	100649.6667	38973	1.380780983
-2.707142409	5.61E-06	7.33E-06	O00560-2	SDCBP	2	5431.666667	891.3333333	2.707142409
-1.244704722	5.65E-06	7.36E-06	Q8TB61-3;Q8TB61-2;Q8TB61;Q8TB61-5;Q8TB61-4	SLC35B2	6	31825.66667	13238.33333	1.244704722
-1.079874396	5.69E-06	7.40E-06	Q8N5F7;Q5M9Q1	NKAP	5	19452.33333	8767.333333	1.079874396
-1.511639963	5.71E-06	7.42E-06	P01033	TIMP1	4	26129.33333	9485.333333	1.511639963
-1.235568064	5.74E-06	7.45E-06	P61106	RAB14	20	1128887.333	475319.6667	1.235568064
-2.530282111	5.75E-06	7.45E-06	Q9NUM3-3;Q9NUM3-2;Q9NUM3	SLC39A9	1	4151.666667	996	2.530282111
-1.06194305	5.76E-06	7.46E-06	Q9Y3E0	GOLT1B	3	72676.66667	32956.33333	1.06194305
-1.254738212	5.78E-06	7.47E-06	P11117;P11117-2	ACP2	6	42046.33333	17728.66667	1.254738212
-1.07516545	5.78E-06	7.47E-06	Q9Y2R5	MRPS17	6	601164	275262.6667	1.07516545
-1.260135603	5.79E-06	7.47E-06	P83881	RPL36A	8	2353859.333	1004383.667	1.260135603
-1.00254731	5.81E-06	7.48E-06	P49411	TUFM	28	5159061	2597664.667	1.00254731
-1.169514573	5.82E-06	7.49E-06	Q8NEM2	SHCBP1	11	8780.333333	3753.333333	1.169514573
-1.107990487	5.88E-06	7.55E-06	Q9Y2Q5;Q9Y2Q5-2;Q9Y2Q5-3	LAMTOR2	8	221925.6667	103698	1.107990487
-1.917481771	5.92E-06	7.59E-06	Q8N7C3	TRIML2	2	6322.333333	1595.333333	1.917481771
-1.064751071	5.96E-06	7.64E-06	Q9NVR2	INTS10	16	16906	7735	1.064751071
-1.146648473	5.98E-06	7.65E-06	Q96JB2;Q96JB2-2	COG3	32	71092.66667	31025	1.146648473
-1.361521749	6.00E-06	7.65E-06	Q8N4S9;Q8N4S9-3;Q8N4S9-2	MARVELD2	5	9159.333333	3435.666667	1.361521749
-1.08432732	6.00E-06	7.65E-06	Q96BR6-2;Q96BR6	ZNF669	5	3592.333333	1836.666667	1.08432732
-1.292929793	6.01E-06	7.65E-06	Q86UY8;Q86UY8-2	NT5DC3	12	25034.66667	10919	1.292929793
-1.110341544	6.01E-06	7.65E-06	Q9Y580	RBM7	7	81733.66667	36513	1.110341544
-1.332999081	6.02E-06	7.65E-06	P23919;P23919-2	DTYMK	10	419864	163619.3333	1.332999081
-1.067586602	6.10E-06	7.73E-06	Q9H6F5;Q9H6F5-2	CCDC86	16	186039.3333	89190.33333	1.067586602
-1.223621472	6.10E-06	7.73E-06	Q6P4I2	WDR73	5	7101.666667	2918.333333	1.223621472
-1.519885282	6.14E-06	7.76E-06	Q9P2Q2;Q9Y2L6-2;Q9Y2L6	FRMD4A	6	1963.666667	709	1.519885282
-1.132083989	6.14E-06	7.76E-06	Q9NY93;Q9NY93-2	DDX56	27	238676.6667	109420.6667	1.132083989
-1.041866311	6.16E-06	7.78E-06	Q9Y282-3;Q9Y282;Q9Y282-2	ERGIC3	5	62401.33333	30560	1.041866311
-0.993710745	6.17E-06	7.78E-06	Q92552;Q92552-2	MRPS27	18	373669	187796.6667	0.993710745
-1.168312522	6.21E-06	7.82E-06	Q99595	TIMM17A	4	48437	19979	1.168312522
-1.024115554	6.23E-06	7.83E-06	Q9UBV2;Q9UBV2-2	SEL1L	18	70791.33333	36310.33333	1.024115554
-0.980678306	6.27E-06	7.87E-06	Q9UKM9-2;Q9UKM9	RALY	18	1876942	928734.6667	0.980678306
-1.139501411	6.28E-06	7.87E-06	Q6P1K8;Q13888	GTF2H2C;GTF2H2	10	46515.33333	21066.66667	1.139501411
-1.081821491	6.28E-06	7.87E-06	P09496-2;P09496-4;P09496-3;P09496;P09496-5	CLTA	8	841760.3333	409762	1.081821491
-1.211886494	6.29E-06	7.87E-06	Q13425;Q13425-2	SNTB2	13	30633.66667	13494.33333	1.211886494
-1.056912145	6.30E-06	7.87E-06	Q9H6H4;Q9H6H4-2	REEP4	5	37630.66667	17660	1.056912145
-1.048938783	6.36E-06	7.94E-06	P52756;P52756-4;P52756-2;P52756-5	RBM5	15	33742.33333	15658	1.048938783
-1.225785995	6.40E-06	7.97E-06	P26572	MGAT1	10	86269.66667	39451.66667	1.225785995
-1.327740331	6.41E-06	7.98E-06	Q13423	NNT	29	93677.33333	36196	1.327740331
-1.101337697	6.43E-06	7.99E-06	Q8TE85-4;Q8TE85-3;Q8TE85-5;Q8TE85-2;Q8TE85	GRHL3	2	1846.666667	796.6666667	1.101337697
-1.059445689	6.44E-06	7.99E-06	Q2KHM9;Q2KHM9-2	KIAA0753	4	1251.333333	594.3333333	1.059445689
-1.419726962	6.46E-06	8.00E-06	P11055;P13535;Q9UKX2;Q9UKX2-2	MYH3;MYH8	6	1962.333333	874.3333333	1.419726962
-3.617710801	6.56E-06	8.11E-06	P10451-4;P10451;P10451-2;P10451-3;CON__P31096	SPP1	8	392805.6667	51582.33333	3.617710801
-1.397323809	6.56E-06	8.11E-06	P05089-3;P05089;P05089-2	ARG1	2	1744	555.6666667	1.397323809
-1.978683951	6.58E-06	8.12E-06	P36575-2;P36575	ARR3	1	12301.66667	2478.666667	1.978683951
-1.077178855	6.60E-06	8.14E-06	P62854;Q5JNZ5	RPS26;RPS26P11	5	3526217	1652318	1.077178855
-1.050842203	6.61E-06	8.14E-06	P49257	LMAN1	16	811273.3333	387705.6667	1.050842203
-1.461229876	6.64E-06	8.16E-06	Q96NE9-2;Q96NE9	FRMD6	4	2497.666667	904.6666667	1.461229876
-1.415532008	6.64E-06	8.16E-06	Q9NYV6-3;Q9NYV6;Q9NYV6-2;Q9NYV6-4;A6NIE6	RRN3	5	3657.666667	1253.333333	1.415532008
-2.127048702	6.66E-06	8.17E-06	Q9HAJ7;Q9HAJ7-2;Q9HAJ7-3	SAP30L	3	27426	7338	2.127048702
-1.031284555	6.69E-06	8.20E-06	Q9UKD2	MRTO4	13	976753.6667	468182.3333	1.031284555
-1.053281293	6.72E-06	8.22E-06	Q9UGN5-2;Q9UGN5	PARP2	10	35298	16379.33333	1.053281293
-1.251487748	6.73E-06	8.22E-06	O00159	MYO1C	46	330939.6667	142559.6667	1.251487748
-2.939210388	6.74E-06	8.23E-06	Q1L5Z9	LONRF2	1	117.3333333	17	2.939210388
-1.072104753	6.75E-06	8.23E-06	Q92626;Q92626-2	PXDN	49	142328	67489.66667	1.072104753
-1.139063956	6.77E-06	8.23E-06	Q7Z7H5;Q7Z7H5-3;Q7Z7H5-2	TMED4	9	498643.3333	220668.6667	1.139063956
-1.383638585	6.78E-06	8.23E-06	Q6PJW8;Q6PJW8-2	CNST	2	1161	471.3333333	1.383638585
-1.072021103	6.79E-06	8.23E-06	Q9H061;Q9H061-2	TMEM126A	7	180367.6667	89219	1.072021103
-1.69306477	6.79E-06	8.23E-06	Q13951	CBFB	1	9871	2952.333333	1.69306477
-1.160458814	6.81E-06	8.24E-06	O15228;O15228-2	GNPAT	18	29315	12610.33333	1.160458814
-1.050793897	6.86E-06	8.30E-06	P51149	RAB7A	17	2906982	1384245.667	1.050793897
-1.456149828	6.90E-06	8.33E-06	P41567	EIF1	8	1620526	583411.3333	1.456149828
-1.318165652	6.92E-06	8.35E-06	Q12834	CDC20	17	78445.33333	32560	1.318165652
-1.024147061	7.04E-06	8.47E-06	Q12770;Q12770-3;Q12770-4;Q12770-2	SCAP	12	6242	2837	1.024147061
-1.168236263	7.04E-06	8.47E-06	Q8N0T1;Q8N0T1-2	C8orf59	4	60936	25363	1.168236263
-1.45060427	7.07E-06	8.48E-06	Q9NQG1	MANBAL	2	97735.66667	40067.66667	1.45060427
-1.096795261	7.07E-06	8.48E-06	P78346;P78346-2	RPP30	15	185399.3333	84326.66667	1.096795261
-1.15095315	7.08E-06	8.48E-06	O15047	SETD1A	10	3479	1640.333333	1.15095315
-1.008159546	7.10E-06	8.50E-06	Q12905	ILF2	22	2437601	1240564.667	1.008159546
-1.165983789	7.12E-06	8.50E-06	P78545-2;P78545	ELF3	1	594	257.3333333	1.165983789
-1.429372334	7.13E-06	8.50E-06	Q8TCT9-2;Q8TCT9-4	HM13	10	363829.6667	141556.6667	1.429372334
-1.075489876	7.14E-06	8.50E-06	Q15006	EMC2	8	146036.3333	63780.66667	1.075489876
-1.185465885	7.14E-06	8.50E-06	Q9NWW5;Q9NWW5-2	CLN6	4	9998	4647	1.185465885
-0.993328919	7.15E-06	8.50E-06	Q16706	MAN2A1	47	227954.6667	115022.6667	0.993328919
-1.171201309	7.17E-06	8.51E-06	Q9Y2L1;Q9Y2L1-2	DIS3	36	218275	96800.33333	1.171201309
-1.079317607	7.22E-06	8.56E-06	Q6P1M0;Q6P1M0-2	SLC27A4	15	38115.33333	17758.66667	1.079317607
-1.102757492	7.23E-06	8.56E-06	Q14746-2;Q14746	COG2	26	57859.33333	26574.33333	1.102757492
-1.303632436	7.25E-06	8.58E-06	Q15742;Q15742-3;Q15742-2;Q13506-2;Q13506	NAB2	4	5668.666667	2359.666667	1.303632436
-0.980699052	7.28E-06	8.61E-06	Q14690	PDCD11	90	513519.6667	262222.6667	0.980699052
-0.934934678	7.30E-06	8.62E-06	Q9UGM6;Q9UGM6-2	WARS2	12	35203.66667	18201.33333	0.934934678
-1.065335049	7.35E-06	8.67E-06	P62879;P62879-2	GNB2	15	1210925.667	612275.3333	1.065335049
-1.082154478	7.38E-06	8.68E-06	O14981;O14981-2	BTAF1	35	21538.66667	10199	1.082154478
-1.206770627	7.39E-06	8.68E-06	Q9H1P3-2;Q9H1P3	OSBPL2	7	9959.666667	4207	1.206770627
-1.353996271	7.39E-06	8.68E-06	Q9C004;Q9C004-2	SPRY4	7	112430.6667	40837	1.353996271
-0.996278296	7.42E-06	8.70E-06	Q9NQC1;Q9NQC1-2;Q9NQC1-3	JADE2	9	8639.333333	4472.666667	0.996278296
-0.978535223	7.43E-06	8.70E-06	Q9H8H2;Q9H8H2-2;Q9H8H2-4;Q9H8H2-3	DDX31	24	44700.33333	22704	0.978535223
-1.125485966	7.43E-06	8.70E-06	Q15084-3;Q15084;Q15084-4;Q15084-5;Q15084-2	PDIA6	23	6260479.667	2964431	1.125485966
-0.997810867	7.44E-06	8.70E-06	Q9BXS9-3;Q9BXS9-5;Q9BXS9-4;Q9BXS9;Q9BXS9-7;Q9BXS9-2;Q9BXS9-6	SLC26A6	6	9008.666667	4314	0.997810867
-1.314990238	7.48E-06	8.71E-06	Q4G148-2;Q4G148	GXYLT1	4	8614.333333	3045	1.314990238
-1.812705602	7.48E-06	8.71E-06	Q8N556;Q8N556-2	AFAP1	13	46615.33333	11708.66667	1.812705602
-1.302525363	7.48E-06	8.71E-06	Q96L93-5;Q96L93-4;Q96L93;Q96L93-6;Q96L93-2	KIF16B	7	3395.666667	1376.666667	1.302525363
-0.970600188	7.49E-06	8.72E-06	Q9BVV7	TIMM21	7	159611.3333	81759	0.970600188
-1.05751833	7.58E-06	8.80E-06	Q13724;Q13724-2	MOGS	30	268218	130920.3333	1.05751833
-0.985453751	7.70E-06	8.93E-06	P56556	NDUFA6	6	227246.6667	112895	0.985453751
-1.021694321	7.70E-06	8.93E-06	O15235	MRPS12	4	482834.6667	238016.3333	1.021694321
-1.154803006	7.72E-06	8.93E-06	O95926;O95926-2	SYF2	7	45804.66667	21494.66667	1.154803006
-1.119502901	7.72E-06	8.93E-06	Q96BY9;Q96BY9-2	SARAF	5	23667	11044	1.119502901
-1.161658624	7.75E-06	8.94E-06	Q9NQC3;Q9NQC3-6;Q9NQC3-4;Q9NQC3-3	RTN4	48	621086.3333	288118	1.161658624
-0.997295084	7.76E-06	8.94E-06	Q5J8M3;Q5J8M3-2;Q5J8M3-3	EMC4	9	226384.3333	111355.3333	0.997295084
-1.174493537	7.76E-06	8.94E-06	P07237	P4HB	38	4575560	2082940.333	1.174493537
-1.042895879	7.77E-06	8.94E-06	O43670-2	ZNF207	12	287819.3333	143831	1.042895879
-1.16414355	7.82E-06	8.99E-06	Q9UH62	ARMCX3	12	97221.66667	42439	1.16414355
-0.989233078	7.84E-06	9.00E-06	O95602	POLR1A	68	90640.66667	47325	0.989233078
-1.232470641	7.86E-06	9.01E-06	Q9P021	CRIPT	3	45368	20004.33333	1.232470641
-1.005775056	7.89E-06	9.04E-06	Q15024	EXOSC7	14	99886	49482.33333	1.005775056
-0.953235746	7.97E-06	9.11E-06	Q96DP5;Q96DP5-2	MTFMT	7	14603.33333	7734.333333	0.953235746
-1.150489005	8.05E-06	9.19E-06	Q08722-2;Q08722-3;Q08722-4;Q08722	CD47	3	32213.66667	14513.33333	1.150489005
-1.417731305	8.07E-06	9.21E-06	Q9BUL9	RPP25	6	62634	23484	1.417731305
-1.076165098	8.08E-06	9.21E-06	Q9UKA4	AKAP11	2	217.3333333	100	1.076165098
-1.060957536	8.10E-06	9.22E-06	Q12974;Q12974-3;Q12974-4;Q12974-2	PTP4A2	7	202347	99121	1.060957536
-1.366008485	8.12E-06	9.23E-06	O43347	MSI1	14	105182.3333	40606.33333	1.366008485
-1.614819869	8.13E-06	9.23E-06	P22083	FUT4	2	3962.333333	1163.666667	1.614819869
-1.083706699	8.14E-06	9.23E-06	Q96RP9;Q96RP9-2	GFM1	32	344943.6667	162342.6667	1.083706699
-0.989405987	8.19E-06	9.28E-06	P13861-2;P13861	PRKAR2A	19	317212.3333	153175	0.989405987
-1.234988947	8.26E-06	9.33E-06	Q9NXD2;Q9NXD2-2;Q9NXD2-3	MTMR10	14	19433.33333	8498.666667	1.234988947
-1.043775452	8.26E-06	9.33E-06	P40222	TXLNA	21	247762	122907	1.043775452
-1.081839522	8.29E-06	9.34E-06	Q9NV06;Q9NV06-2	DCAF13	21	217014	101726.6667	1.081839522
-1.230127525	8.29E-06	9.34E-06	Q13443;Q13443-2	ADAM9	9	16089.33333	6660.333333	1.230127525
-1.218397279	8.30E-06	9.34E-06	P20226-2;P20226;Q6SJ96	TBP;TBPL2	2	13751.66667	5306	1.218397279
-1.098162118	8.31E-06	9.34E-06	P06748;P06748-2;P06748-3	NPM1	21	21102456.33	10264851.33	1.098162118
-2.967752775	8.31E-06	9.34E-06	O43194	GPR39	1	697	80.33333333	2.967752775
-1.007773324	8.36E-06	9.38E-06	Q969Q5	RAB24	9	71582.66667	33668	1.007773324
-1.009086299	8.39E-06	9.40E-06	Q9NYH9	UTP6	26	199652.6667	101172.6667	1.009086299
-1.01749574	8.43E-06	9.43E-06	Q8IVH2-3;Q8IVH2-2;Q8IVH2	FOXP4	4	2907	1425	1.01749574
-1.090967912	8.44E-06	9.43E-06	O95478	NSA2	10	334153.3333	164452	1.090967912
-1.020440452	8.47E-06	9.45E-06	Q8N766-3;Q8N766-2;Q8N766;Q8N766-4	EMC1	31	193213	94873.66667	1.020440452
-0.966469743	8.50E-06	9.49E-06	O95391	SLU7	14	35130.33333	18681	0.966469743
-1.100900029	8.53E-06	9.51E-06	Q02818	NUCB1	23	537557.6667	252415	1.100900029
-1.159730492	8.54E-06	9.51E-06	Q9NRC6	SPTBN5	3	7410	3491	1.159730492
-1.001683374	8.57E-06	9.52E-06	Q9BSR8	YIPF4	3	28622	14939.66667	1.001683374
-1.039680054	8.58E-06	9.52E-06	Q96JC9	EAF1	2	12086.33333	5519.333333	1.039680054
-1.265640339	8.59E-06	9.52E-06	Q9UP95-5;Q9UP95-2;Q9UP95-6;Q9UP95;Q9UP95-3;Q9UP95-7;Q9UP95-4	SLC12A4	12	21643	8861.666667	1.265640339
-1.329930091	8.61E-06	9.53E-06	O43493;O43493-5;O43493-3;O43493-7;O43493-4;O43493-6	TGOLN2	16	127086.3333	52114.33333	1.329930091
-1.02023261	8.62E-06	9.54E-06	Q8TAA5;Q8TAA5-2	GRPEL2	6	120394.6667	63455	1.02023261
-1.157846656	8.64E-06	9.54E-06	Q49B96	COX19	2	54772.33333	24455	1.157846656
-1.084970871	8.64E-06	9.54E-06	Q96JB5;Q96JB5-4;Q96JB5-2;Q96JB5-3	CDK5RAP3	18	112327	55672.66667	1.084970871
-1.025526402	8.70E-06	9.58E-06	Q96SI1-2;Q96SI1	KCTD15	6	28052.33333	13061.66667	1.025526402
-1.782648311	8.71E-06	9.58E-06	P07910;P07910-3;B2RXH8;Q86SE5-3	HNRNPC	1	20318.33333	6090	1.782648311
-1.346202916	8.72E-06	9.58E-06	Q9NZV1	CRIM1	3	1368.666667	524	1.346202916
-1.008780475	8.73E-06	9.58E-06	O43795-2	MYO1B	35	248400.6667	118974.6667	1.008780475
-1.041307541	8.73E-06	9.58E-06	Q9H7B2	RPF2	17	455434.3333	228405.3333	1.041307541
-1.02295377	8.75E-06	9.58E-06	Q9BQG0;Q9BQG0-2	MYBBP1A	57	618253.3333	318707	1.02295377
-0.99998669	8.75E-06	9.58E-06	P07199	CENPB	7	5617	2953.666667	0.99998669
-1.631423918	8.80E-06	9.62E-06	Q15561-3	TEAD4	1	676	222.3333333	1.631423918
-1.309825964	8.81E-06	9.62E-06	Q15041;Q15041-2;Q15041-3	ARL6IP1	2	203914.6667	85681	1.309825964
-1.308442728	8.84E-06	9.65E-06	Q99519	NEU1	3	15279	6258.666667	1.308442728
-0.995613283	8.88E-06	9.67E-06	Q96EU7	C1GALT1C1	11	110377.6667	57064.66667	0.995613283
-1.76995283	8.90E-06	9.69E-06	Q15004;Q15004-2	KIAA0101	4	48383.66667	14298.33333	1.76995283
-1.523188215	9.00E-06	9.78E-06	Q8WVI0	SMIM4	1	15637.33333	4707.333333	1.523188215
-1.160208833	9.03E-06	9.81E-06	P61224;P61224-3;P61224-2;A6NIZ1;P61224-4	RAP1B	11	1989696.333	883082.3333	1.160208833
-1.293169301	9.06E-06	9.82E-06	Q9UQQ2	SH2B3	1	1100.333333	431.6666667	1.293169301
-0.974006682	9.07E-06	9.82E-06	P12235	SLC25A4	5	396298.3333	209602.6667	0.974006682
-1.319174605	9.07E-06	9.82E-06	Q7Z3C6;Q7Z3C6-2;Q7Z3C6-3	ATG9A	12	14982	6327	1.319174605
-0.946966159	9.15E-06	9.89E-06	Q9P2Y4	ZNF219	13	29840.66667	15255.33333	0.946966159
-1.130609985	9.16E-06	9.89E-06	O15525	MAFG	4	35179.33333	15355.33333	1.130609985
-0.947277942	9.18E-06	9.89E-06	Q9Y2H6-2;Q9Y2H6	FNDC3A	21	20718.33333	10628	0.947277942
-0.918427025	9.18E-06	9.89E-06	Q5UCC4-2;Q5UCC4	EMC10	5	198551.3333	106160.3333	0.918427025
-1.23258008	9.23E-06	9.94E-06	Q9Y383;Q9Y383-3;Q9Y383-2;Q96HJ9-2	LUC7L2;C7orf55	15	520632.3333	214629	1.23258008
-1.034554677	9.25E-06	9.94E-06	Q9Y5S9	RBM8A	10	1178039	567976.6667	1.034554677
-1.111645563	9.31E-06	1.00E-05	P19784	CSNK2A2	17	388861.3333	177575	1.111645563
-1.242068403	9.40E-06	1.01E-05	Q03936-2;Q03936-3;Q03936	ZNF92	4	3129.333333	1355.666667	1.242068403
-1.578804247	9.41E-06	1.01E-05	P21291	CSRP1	8	577543	192478.3333	1.578804247
-1.240367618	9.41E-06	1.01E-05	Q9UBP6	METTL1	8	57434	25325.33333	1.240367618
-1.007894854	9.48E-06	1.01E-05	Q06265;Q06265-2;Q06265-3;Q06265-4	EXOSC9	10	101989.3333	47721.33333	1.007894854
-1.067790845	9.50E-06	1.01E-05	Q9HBE1-4	PATZ1	2	1381.666667	666	1.067790845
-1.276296786	9.51E-06	1.01E-05	O00189	AP4M1	5	3689.666667	1499	1.276296786
-0.94180732	9.53E-06	1.02E-05	Q9NV31	IMP3	6	110476.3333	57167.33333	0.94180732
-1.205700988	9.56E-06	1.02E-05	Q9UM00-1;Q9UM00-2;Q9UM00	TMCO1	3	191679	89918	1.205700988
-1.046587958	9.66E-06	1.03E-05	Q9NXG2	THUMPD1	19	217854	106545	1.046587958
-1.173563064	9.67E-06	1.03E-05	Q9UDX5;Q9UDX5-2	MTFP1	5	115903.3333	46414	1.173563064
-1.085454843	9.72E-06	1.03E-05	P51553;P51553-2	IDH3G	8	100933.3333	45207	1.085454843
-1.148902499	9.76E-06	1.03E-05	O15126;O15126-2	SCAMP1	10	218878.3333	100650.3333	1.148902499
-2.193922739	9.79E-06	1.04E-05	Q9NZM1-6;Q9NZM1;Q9NZM1-3;Q9NZM1-2;Q9NZM1-5;Q9NZM1-7;Q9NZM1-8;Q9NZM1-4	MYOF	72	110997	21104.33333	2.193922739
-0.995085386	9.82E-06	1.04E-05	P11387	TOP1	33	1060047.667	518450.3333	0.995085386
-1.053012381	9.84E-06	1.04E-05	Q9BW85	CCDC94	11	69750.33333	32965	1.053012381
-1.21427068	9.85E-06	1.04E-05	Q96LT7;Q96LT7-2	C9orf72	4	2087	873	1.21427068
-1.185875336	9.93E-06	1.05E-05	Q92615	LARP4B	15	51111.66667	23140.33333	1.185875336
-1.177989926	9.98E-06	1.05E-05	P51798-2;P51798	CLCN7	2	1783.333333	738.3333333	1.177989926
-0.980737613	1.00E-05	1.06E-05	P48067-2;P48067-3;P48067	SLC6A9	1	3781	1959	0.980737613
-1.512337447	1.01E-05	1.06E-05	Q9NR77	PXMP2	2	2892.333333	1148.333333	1.512337447
-1.278528622	1.01E-05	1.06E-05	Q9UBI6	GNG12	3	625087.3333	270943.3333	1.278528622
-1.033323222	1.01E-05	1.06E-05	O75460	ERN1	3	894.3333333	405.6666667	1.033323222
-1.031014096	1.01E-05	1.06E-05	Q9HBE1-2;Q9HBE1-3;Q9HBE1	PATZ1	12	25544.33333	12691.66667	1.031014096
-1.856579006	1.02E-05	1.07E-05	Q9BT67;Q9BT67-2	NDFIP1	2	7062	2211.333333	1.856579006
-1.101930282	1.02E-05	1.07E-05	Q86U90	YRDC	8	52360.66667	23149.33333	1.101930282
-1.784629657	1.03E-05	1.07E-05	Q9NW61	PLEKHJ1	1	1022.666667	376	1.784629657
-0.947741574	1.03E-05	1.07E-05	P21675-8;P21675-6;P21675-7;P21675-3;P21675-5;P21675-9;P21675;P21675-2;P21675-12;P21675-4;P21675-10;P21675-11;Q8IZX4	TAF1;TAF1L	14	7415.666667	3834.333333	0.947741574
-1.071119411	1.04E-05	1.08E-05	Q99943	AGPAT1	6	59772	28213.66667	1.071119411
-1.003040419	1.04E-05	1.08E-05	P52597	HNRNPF	22	2861916	1396311	1.003040419
-1.218992457	1.05E-05	1.09E-05	Q6XZF7;Q6XZF7-2	DNMBP	28	14743.33333	6576	1.218992457
-1.130192841	1.05E-05	1.09E-05	Q5T2E6;Q5T2E6-2	C10orf76	10	12748.33333	6191.333333	1.130192841
-0.946206986	1.06E-05	1.09E-05	O95159	ZFPL1	8	76044	40464	0.946206986
-1.027397773	1.06E-05	1.09E-05	Q9Y3D5	MRPS18C	3	69580.33333	34835	1.027397773
-1.118851976	1.06E-05	1.10E-05	Q14147	DHX34	19	13647	5863.333333	1.118851976
-1.457955927	1.07E-05	1.10E-05	P05937;P05937-2	CALB1	13	222564.6667	82145.66667	1.457955927
-1.052617166	1.07E-05	1.10E-05	O95249;O95249-2	GOSR1	12	119729	53737.66667	1.052617166
-1.034550426	1.07E-05	1.10E-05	Q8WUZ0;Q8WUZ0-2	BCL7C	5	47734	22025	1.034550426
-0.950430218	1.09E-05	1.13E-05	A0AVI2;A0AVI2-4;A0AVI2-2	FER1L5	3	2708.333333	1420	0.950430218
-1.210007887	1.09E-05	1.13E-05	Q6UXH9-3;Q6UXH9;Q6UXH9-2	PAMR1	2	3892.666667	1879.333333	1.210007887
-1.169560082	1.10E-05	1.13E-05	Q13601;Q13601-2	KRR1	11	176640.3333	79948	1.169560082
-0.955702416	1.10E-05	1.13E-05	O43169	CYB5B	6	909673.6667	472576.3333	0.955702416
-1.208483813	1.10E-05	1.13E-05	Q9BU61;Q9BU61-2	NDUFAF3	6	152068	65552.33333	1.208483813
-1.50335271	1.10E-05	1.13E-05	Q02318	CYP27A1	7	20566.33333	8034.333333	1.50335271
-0.9526407	1.11E-05	1.13E-05	Q9UBB9;Q9UBB9-2	TFIP11	25	61212.33333	30707	0.9526407
-0.930961043	1.11E-05	1.13E-05	Q14739	LBR	15	208250.6667	105644.3333	0.930961043
-1.046384108	1.11E-05	1.13E-05	Q9HCH0-2;Q9HCH0-3;Q9HCH0	NCKAP5L	3	911.6666667	448.3333333	1.046384108
-1.154883295	1.11E-05	1.13E-05	P47897;P47897-2	QARS	42	621689.6667	286511.3333	1.154883295
-1.042649189	1.11E-05	1.13E-05	Q9HAB3	SLC52A2	1	5221.666667	2517	1.042649189
-1.249857609	1.11E-05	1.13E-05	P62699	YPEL5	3	8527.333333	3744.666667	1.249857609
-1.086291205	1.13E-05	1.15E-05	Q9H6U8;Q9H6U8-3;Q9H6U8-2;Q9H6U8-4	ALG9	5	8527	4179.333333	1.086291205
-1.020271967	1.13E-05	1.15E-05	P59998;P59998-3;P59998-2;P59998-4	ARPC4	8	1284296	625877	1.020271967
-1.053886563	1.13E-05	1.15E-05	Q8NEL9-3;Q8NEL9-2;Q8NEL9-4;Q8NEL9	DDHD1	4	2299.333333	1076.666667	1.053886563
-1.008757115	1.14E-05	1.15E-05	Q9NSP4-4;Q9NSP4-2;Q9NSP4	CENPM	2	21870.66667	10521.66667	1.008757115
-0.917452451	1.14E-05	1.15E-05	P45880;P45880-1	VDAC2	24	7667412.333	4031885	0.917452451
-1.146216857	1.14E-05	1.16E-05	Q06787-8;Q06787-9;Q06787-2;Q06787-11	FMR1	17	61137	25892.33333	1.146216857
-1.235090374	1.14E-05	1.16E-05	Q9NY97-2;Q9NY97	B3GNT2	7	17469.33333	7003.333333	1.235090374
-0.994285402	1.15E-05	1.16E-05	Q8NI36	WDR36	37	238896	118717.3333	0.994285402
-1.23774589	1.15E-05	1.16E-05	O75882;O75882-3;O75882-2	ATRN	7	2391	933	1.23774589
-1.077235388	1.15E-05	1.16E-05	O14880	MGST3	6	1943499	843526	1.077235388
-1.134580313	1.15E-05	1.16E-05	Q6TCH7-4;Q6TCH7-3;Q6TCH7-2;Q6TCH7	PAQR3	2	31417.66667	14882.66667	1.134580313
-0.982362444	1.15E-05	1.16E-05	Q15397	KIAA0020	31	436879	226199	0.982362444
-1.087623592	1.16E-05	1.16E-05	Q9P2E3;Q9P2E3-2	ZNFX1	4	1497	678	1.087623592
-1.482185302	1.16E-05	1.17E-05	O14639-2;O14639-6;O14639;O14639-4;O14639-3;O14639-5	ABLIM1	21	66342.66667	22600	1.482185302
-1.417515231	1.17E-05	1.17E-05	P11678	EPX	2	274.3333333	85.66666667	1.417515231
-1.020987614	1.17E-05	1.17E-05	P10074	ZBTB48	4	2790.666667	1401.333333	1.020987614
-1.055008303	1.17E-05	1.17E-05	Q9H3K2	GHITM	7	278911.3333	136925.6667	1.055008303
-1.608063204	1.17E-05	1.17E-05	Q9P0S9	TMEM14C	2	92143.66667	30579.33333	1.608063204
-1.507422143	1.18E-05	1.17E-05	A6NCL7	ANKRD33B	6	9502.666667	3444	1.507422143
-1.406448751	1.18E-05	1.18E-05	Q9UHW9-6;Q9UHW9-5;Q9UHW9-2;Q9UHW9-3;Q9UHW9-4;Q9UHW9;Q9H2X9-2;Q9H2X9	SLC12A6	4	2550.333333	878.3333333	1.406448751
-1.159884717	1.19E-05	1.18E-05	Q9H3Z4-2;Q9H3Z4	DNAJC5	3	211570	89122.33333	1.159884717
-1.00737581	1.19E-05	1.18E-05	Q96DU7	ITPKC	5	4681.333333	2244.333333	1.00737581
-1.120998976	1.19E-05	1.18E-05	P62714	PPP2CB	17	816322	361386	1.120998976
-1.012136185	1.19E-05	1.18E-05	Q9H9Y6;Q9H9Y6-3;Q9H9Y6-2;Q9H9Y6-4;Q9H9Y6-5	POLR1B	32	46706.33333	24039	1.012136185
-0.974536959	1.19E-05	1.18E-05	P82921	MRPS21	2	152120.6667	74666	0.974536959
-1.092446845	1.19E-05	1.18E-05	Q9P2E5;Q9P2E5-2	CHPF2	8	4280	1967.666667	1.092446845
-1.82306565	1.19E-05	1.18E-05	O43808	SLC25A17	5	23264	5863.333333	1.82306565
-1.086846407	1.19E-05	1.18E-05	Q9H871;Q9H871-2;Q96G75-2	RMND5A	8	19661.66667	9291.333333	1.086846407
-1.036392769	1.20E-05	1.18E-05	O43819	SCO2	4	21169	10847	1.036392769
-0.951900135	1.20E-05	1.18E-05	Q9NX62	IMPAD1	10	68165	34583.66667	0.951900135
-1.056275165	1.21E-05	1.19E-05	Q96AD5;Q96AD5-2	PNPLA2	12	39872.66667	18372.66667	1.056275165
-0.929254653	1.21E-05	1.19E-05	P98194-4;P98194;P98194-2;P98194-3;P98194-5;P98194-9;P98194-6;P98194-7;P98194-8	ATP2C1	20	75072.33333	39370.33333	0.929254653
-0.991107876	1.22E-05	1.19E-05	Q16740	CLPP	10	267388.6667	133054	0.991107876
-1.091783984	1.22E-05	1.20E-05	P15291-2;P15291	B4GALT1	4	11184.33333	5064.333333	1.091783984
-1.163703724	1.22E-05	1.20E-05	P51797-6;P51797;P51797-5;P51797-4;P51797-2	CLCN6	6	4448.333333	2277	1.163703724
-1.366087638	1.22E-05	1.20E-05	Q9BQD3	KXD1	3	7529	2633	1.366087638
-0.935838276	1.22E-05	1.20E-05	Q9NXW2;Q9NXW2-2	DNAJB12	10	75551.66667	40914	0.935838276
-0.950217924	1.23E-05	1.20E-05	Q92520	FAM3C	16	1075387.667	557233	0.950217924
-1.012965425	1.23E-05	1.20E-05	Q9NXV6	CDKN2AIP	18	64418.66667	30757.33333	1.012965425
-1.31467437	1.23E-05	1.20E-05	P84077;P61204;P61204-2	ARF1;ARF3	12	3498173	1433388.667	1.31467437
-1.046743191	1.23E-05	1.20E-05	P18031	PTPN1	19	233823.6667	111141	1.046743191
-1.001811035	1.23E-05	1.20E-05	Q96SZ6-3;Q96SZ6;Q96SZ6-6;Q96SZ6-2;Q96SZ6-5;Q96SZ6-4	CDK5RAP1	14	52227	25594.66667	1.001811035
-1.081906159	1.24E-05	1.20E-05	Q9NW64;Q9NW64-2	RBM22	15	271540	125547.6667	1.081906159
-0.95152094	1.24E-05	1.20E-05	Q9BTU6	PI4K2A	15	61249	30946	0.95152094
-0.985132532	1.24E-05	1.21E-05	Q9Y6C9	MTCH2	12	886103.6667	457994	0.985132532
-1.480836079	1.25E-05	1.21E-05	Q96H96-3;Q96H96	COQ2	1	1665.666667	672.3333333	1.480836079
-1.182602575	1.26E-05	1.22E-05	Q8WXG9;Q8WXG9-4;Q8WXG9-3	GPR98	3	151.6666667	66	1.182602575
-0.978270219	1.26E-05	1.22E-05	Q9H0U4;Q92928	RAB1B	8	1027095	501308.3333	0.978270219
-0.997314354	1.26E-05	1.22E-05	P54098	POLG	21	17689	9522	0.997314354
-1.733465126	1.27E-05	1.22E-05	Q8IW50-2;Q8IW50-6;Q8IW50;Q8IW50-3;Q8IW50-7;Q8IW50-5;Q8IW50-4	FAM219A	2	6155	1994.666667	1.733465126
-0.979188839	1.27E-05	1.22E-05	Q96JJ7;Q96JJ7-2	TMX3	13	137929.6667	70229	0.979188839
-0.98483839	1.27E-05	1.22E-05	O94919	ENDOD1	6	4657.666667	2334	0.98483839
-1.124350248	1.27E-05	1.23E-05	P51608-2;P51608	MECP2	13	54991	24381.33333	1.124350248
-0.964604089	1.28E-05	1.23E-05	Q86T03;Q86T03-2	TMEM55B	2	7661	3780.666667	0.964604089
-0.944177481	1.28E-05	1.23E-05	O75127	PTCD1	17	26081.66667	14318	0.944177481
-1.114992243	1.28E-05	1.23E-05	Q9NVV0	TMEM38B	4	14657.66667	6833.333333	1.114992243
-1.601946854	1.28E-05	1.23E-05	P12814-3;P12814-2;P12814-4	ACTN1	1	1288	437	1.601946854
-0.92790523	1.29E-05	1.23E-05	P54289-4;P54289-5;P54289-3;P54289;P54289-2	CACNA2D1	20	29470.33333	15572.66667	0.92790523
-2.050927583	1.29E-05	1.24E-05	Q9HCH5-15;Q9HCH5-4;Q9HCH5-9;Q9HCH5-2;Q9HCH5-12;Q9HCH5-14;Q9HCH5-6;Q9HCH5;Q9HCH5-13;Q9HCH5-11;Q9HCH5-7;Q9HCH5-8	SYTL2	4	1541.666667	395.6666667	2.050927583
-1.066680619	1.30E-05	1.25E-05	P42126;P42126-2	ECI1	10	643108.3333	309027.6667	1.066680619
-1.157395671	1.31E-05	1.25E-05	Q8IYL3	C1orf174	5	22965.66667	9434	1.157395671
-1.368487491	1.31E-05	1.25E-05	P49768-2;P49768;P49768-3;P49768-5;P49768-6;P49768-7;P49768-4	PSEN1	4	8928.333333	4008.666667	1.368487491
-1.214747481	1.32E-05	1.26E-05	Q5T0W9	FAM83B	9	5079.333333	2134.333333	1.214747481
-1.081865874	1.32E-05	1.26E-05	P61006;P61006-2;P59190-2	RAB8A	8	604172.3333	278464.6667	1.081865874
-1.150891794	1.33E-05	1.26E-05	Q9NRL2-2;Q9NRL2	BAZ1A	21	16701	7493.666667	1.150891794
-1.0121657	1.33E-05	1.26E-05	Q96C57	C12orf43	7	45537.66667	22947	1.0121657
-1.190259676	1.33E-05	1.26E-05	P00367;P00367-3;P00367-2;P49448	GLUD1;GLUD2	27	1365035.333	560239	1.190259676
-1.447986166	1.33E-05	1.26E-05	Q9UGH3;Q9UGH3-2	SLC23A2	2	393.3333333	149	1.447986166
-1.163999096	1.33E-05	1.26E-05	Q9HCP0-2;Q9HCP0	CSNK1G1	1	3232.333333	1381.333333	1.163999096
-1.117645382	1.33E-05	1.26E-05	Q6PI26;Q6PI26-2	SHQ1	3	989.3333333	482.3333333	1.117645382
-1.984746571	1.34E-05	1.27E-05	P17655;P17655-2	CAPN2	15	59279	13744.66667	1.984746571
-1.189769714	1.34E-05	1.27E-05	Q8IZJ1;Q8IZJ1-2;O95185	UNC5B	5	4702.666667	2093.666667	1.189769714
-0.950493507	1.34E-05	1.27E-05	Q14573	ITPR3	56	27731	14693.33333	0.950493507
-1.787921483	1.35E-05	1.27E-05	Q9Y256	RCE1	3	8846.666667	2583.333333	1.787921483
-1.143158561	1.35E-05	1.27E-05	P27707	DCK	10	80845.33333	34356.33333	1.143158561
-0.990314873	1.35E-05	1.27E-05	P17096;P17096-3	HMGA1	8	11117120.33	6011138.667	0.990314873
-0.94572482	1.36E-05	1.27E-05	O15504;O15504-2;O15504-3	NUPL2	8	44462.66667	23603.66667	0.94572482
-1.071476799	1.36E-05	1.27E-05	Q92636;Q92636-2	NSMAF	7	3259.333333	1492	1.071476799
-0.966187039	1.36E-05	1.27E-05	Q9H1X3-2;Q9H1X3	DNAJC25	1	4860.333333	2468.666667	0.966187039
-1.609079428	1.36E-05	1.28E-05	Q00587-2;Q00587	CDC42EP1	9	32984.66667	9728	1.609079428
-0.952130668	1.37E-05	1.28E-05	Q99640;Q99640-2;Q99640-4	PKMYT1	7	25410.33333	13563.33333	0.952130668
-0.969390115	1.37E-05	1.28E-05	Q9BST9;Q9BST9-3;Q9BST9-2	RTKN	17	79957.33333	41766	0.969390115
-1.216726547	1.37E-05	1.28E-05	P53618	COPB1	47	599779	253927	1.216726547
-0.959295911	1.38E-05	1.29E-05	Q6ZXV5-2;Q6ZXV5	TMTC3	17	94397	47886.33333	0.959295911
-1.255850939	1.38E-05	1.29E-05	Q8N4A0;Q8N4A0-2	GALNT4	1	1097	506	1.255850939
-1.051222039	1.39E-05	1.29E-05	P10620;P10620-2	MGST1	5	1196375.333	598889.3333	1.051222039
-1.165273581	1.39E-05	1.29E-05	O94827-4;O94827-5;O94827-3;O94827;O94827-7;O94827-2;O94827-6	PLEKHG5	2	173.3333333	86.33333333	1.165273581
-1.047598537	1.40E-05	1.30E-05	Q9Y3B2	EXOSC1	6	232419.3333	110785	1.047598537
-0.953880679	1.40E-05	1.30E-05	P53680;P53680-2	AP2S1	6	247518.3333	125407.3333	0.953880679
-1.462072411	1.40E-05	1.30E-05	Q9UBC1-2;Q9UBC1-3;Q9UBC1	NFKBIL1	2	823.3333333	264.6666667	1.462072411
-0.910091284	1.40E-05	1.30E-05	Q8TDD1;Q8TDD1-2	DDX54	34	205340.6667	113466	0.910091284
-0.944882854	1.41E-05	1.30E-05	Q8IY37	DHX37	39	76478	38305	0.944882854
-1.212897828	1.42E-05	1.31E-05	Q3KQU3-4;Q3KQU3;Q3KQU3-2;Q3KQU3-3	MAP7D1	10	15550.33333	6764.333333	1.212897828
-1.321287769	1.42E-05	1.32E-05	Q9H999	PANK3	3	2760.666667	1012.666667	1.321287769
-1.006088748	1.42E-05	1.32E-05	O95363	FARS2	6	23967.66667	11288.33333	1.006088748
-1.01526403	1.43E-05	1.32E-05	Q6P1X5	TAF2	18	13191.33333	6546.333333	1.01526403
-1.080655461	1.44E-05	1.32E-05	Q9NX58	LYAR	22	374817	173471.3333	1.080655461
-0.971627071	1.44E-05	1.32E-05	O00567	NOP56	37	1821542.333	978315.6667	0.971627071
-1.119845113	1.44E-05	1.32E-05	P01111	NRAS	10	617134.6667	276852.6667	1.119845113
-1.270484557	1.45E-05	1.33E-05	Q9C0G0-3;Q9C0G0-2;Q9C0G0	ZNF407	3	1345.666667	616.3333333	1.270484557
-1.277956025	1.45E-05	1.33E-05	P61225	RAP2B	5	274029.3333	112710.3333	1.277956025
-0.992603427	1.46E-05	1.34E-05	Q13823	GNL2	28	167073.3333	89466.66667	0.992603427
-1.528079016	1.46E-05	1.34E-05	Q15800;Q15800-2	MSMO1	3	27791	10227.33333	1.528079016
-1.926673237	1.46E-05	1.34E-05	O14508	SOCS2	2	6652.666667	1870.666667	1.926673237
-0.975735507	1.47E-05	1.34E-05	Q7Z3B4;Q7Z3B4-3;Q7Z3B4-2	NUP54	21	284031	144532	0.975735507
-1.095602764	1.47E-05	1.34E-05	P30825	SLC7A1	7	49970.33333	24592.33333	1.095602764
-1.171447392	1.47E-05	1.34E-05	Q6RW13;Q6RW13-2	AGTRAP	2	116732	54948.33333	1.171447392
-1.038011409	1.48E-05	1.34E-05	Q9BRR6-2;Q9BRR6;Q9BRR6-4;Q9BRR6-3;Q9BRR6-5;Q9BRR6-6	ADPGK	11	86094.33333	45086	1.038011409
-0.931611285	1.48E-05	1.34E-05	O43615	TIMM44	26	1187791.333	631576.6667	0.931611285
-2.569430822	1.48E-05	1.34E-05	P43003-2;P43003	SLC1A3	3	12343.66667	2161	2.569430822
-1.020813858	1.48E-05	1.35E-05	Q9HCS7	XAB2	22	53373	26148	1.020813858
-1.323815024	1.48E-05	1.35E-05	O95835;O95835-2	LATS1	2	1119	375	1.323815024
-1.460839328	1.49E-05	1.35E-05	P12429	ANXA3	19	1575157.667	546446.6667	1.460839328
-0.979786466	1.49E-05	1.35E-05	Q8TCS8	PNPT1	34	456114.6667	227561.6667	0.979786466
-0.966891062	1.49E-05	1.35E-05	Q9H8H0;Q9H8H0-2	NOL11	28	248588	129327.6667	0.966891062
-1.182602079	1.51E-05	1.36E-05	Q9BZ29-3;Q9BZ29-5;Q9BZ29;Q9BZ29-4;Q9BZ29-6	DOCK9	29	12692	5684.333333	1.182602079
-1.008431843	1.51E-05	1.36E-05	Q96EL3	MRPL53	6	155965	75171	1.008431843
-0.958725613	1.51E-05	1.36E-05	Q86X52;Q70JA7	CHSY1	16	24688	12255.33333	0.958725613
-0.97720708	1.51E-05	1.36E-05	Q7Z2W4;Q7Z2W4-2;Q7Z2W4-4;Q7Z2W4-5	ZC3HAV1	50	385493	184409.3333	0.97720708
-0.973472327	1.51E-05	1.36E-05	Q8TF68;Q8TF68-3;Q8TF68-2	ZNF384	9	37965.66667	19277	0.973472327
-1.101926555	1.51E-05	1.36E-05	Q8TF74;Q8TF74-2	WIPF2	10	36195	16878	1.101926555
-1.029340131	1.52E-05	1.36E-05	Q5TC12;Q5TC12-3;Q5TC12-2	ATPAF1	7	66544	32635.66667	1.029340131
-1.179837672	1.52E-05	1.37E-05	O95758-6;O95758-2;O95758-1;O95758;O95758-5;O95758-4;O95758-7	PTBP3	13	247710.3333	102908	1.179837672
-1.003469396	1.52E-05	1.37E-05	P31689;P31689-2	DNAJA1	19	739210.3333	354448	1.003469396
-1.172362633	1.53E-05	1.37E-05	Q96G25-2;Q96G25;Q96G25-3	MED8	5	38265	16537	1.172362633
-1.1808313	1.53E-05	1.37E-05	Q9UGK8;Q9UGK8-2	SERGEF	3	4230.333333	1815.333333	1.1808313
-1.123012503	1.53E-05	1.37E-05	O95104;O95104-2;O95104-3	SCAF4	19	48926.33333	21127	1.123012503
-1.350191483	1.53E-05	1.37E-05	O14579;O14579-3;O14579-2	COPE	21	586517.6667	221635.6667	1.350191483
-1.27141264	1.54E-05	1.37E-05	Q8N8Y2	ATP6V0D2	1	4751.666667	2075.666667	1.27141264
-0.900339637	1.54E-05	1.37E-05	P10515	DLAT	23	710975.3333	379261.6667	0.900339637
-1.731423268	1.54E-05	1.37E-05	P00352	ALDH1A1	5	11017.66667	2847	1.731423268
-1.008253889	1.55E-05	1.38E-05	Q9Y2C4;Q9Y2C4-3;Q9Y2C4-4;Q9Y2C4-2	EXOG	4	13369.33333	6526.666667	1.008253889
-1.115310498	1.55E-05	1.38E-05	O60220	TIMM8A	6	434411.3333	190294.6667	1.115310498
-1.2263171	1.55E-05	1.38E-05	P35606;P35606-2	COPB2	48	553837.6667	229661.6667	1.2263171
-1.062119245	1.56E-05	1.38E-05	Q9UBM1;Q9UBM1-3;Q9UBM1-2	PEMT	1	1255	597.6666667	1.062119245
-1.201107437	1.56E-05	1.38E-05	P98155-2;P98155	VLDLR	11	15013.33333	6295	1.201107437
-1.152167859	1.56E-05	1.38E-05	Q9C086	INO80B	2	4918.333333	2058.333333	1.152167859
-1.152690536	1.56E-05	1.38E-05	Q7KZI7-13;Q7KZI7-7;Q7KZI7-2;Q7KZI7-16;Q7KZI7-4;Q7KZI7-9;Q7KZI7-14;Q7KZI7-3;Q7KZI7-6;Q7KZI7-8;Q7KZI7;Q7KZI7-10;Q7KZI7-15;Q7KZI7-5;Q7KZI7-12;Q7KZI7-11	MARK2	24	101172.3333	47289.66667	1.152690536
-1.090945126	1.56E-05	1.38E-05	Q9UBK9;Q9UBK9-2	UXT	5	83136.33333	39647.66667	1.090945126
-0.906593568	1.57E-05	1.39E-05	P07919;A0A096LP55	UQCRH	3	424484.6667	226847.6667	0.906593568
-1.29080934	1.57E-05	1.39E-05	Q68D10;Q68D10-2;Q68D10-3	SPTY2D1	7	14651	5584.666667	1.29080934
-1.047779613	1.57E-05	1.39E-05	Q02543	RPL18A	14	6514959.333	3335992	1.047779613
-1.183654666	1.58E-05	1.40E-05	P53621;P53621-2	COPA	66	714866.3333	309665.3333	1.183654666
-1.042364662	1.58E-05	1.40E-05	Q9HCD5	NCOA5	18	88462	41719.66667	1.042364662
-1.004869891	1.59E-05	1.40E-05	P46199	MTIF2	10	42491.33333	22542.66667	1.004869891
-0.929264174	1.60E-05	1.41E-05	Q9NZC3	GDE1	5	54396	29375	0.929264174
-1.282147755	1.61E-05	1.41E-05	Q969F1	GTF3C6	2	5442.333333	2510.333333	1.282147755
-1.058856958	1.61E-05	1.42E-05	Q9Y5Y5;Q9Y5Y5-2	PEX16	2	4862.666667	2457.666667	1.058856958
-0.952387074	1.62E-05	1.42E-05	Q9Y320;Q9Y320-2	TMX2	10	283399.6667	142179.3333	0.952387074
-1.141440065	1.63E-05	1.43E-05	Q5EB52;Q5EB52-2;Q5EB52-3	MEST	6	62738.33333	29669	1.141440065
-1.138979193	1.65E-05	1.44E-05	Q5T4F4-5;Q5T4F4-8;Q5T4F4-2;Q5T4F4;Q5T4F4-3;Q5T4F4-6;Q5T4F4-7;Q5T4F4-4	ZFYVE27	4	6115.666667	2718	1.138979193
-0.916596543	1.65E-05	1.44E-05	O95789;O95789-5;O95789-1	ZMYM6	4	372.3333333	187.6666667	0.916596543
-0.859588009	1.65E-05	1.44E-05	Q92925-3;Q92925;Q92925-2	SMARCD2	20	194457.3333	107826	0.859588009
-0.950449874	1.65E-05	1.44E-05	Q9UMY1;Q9UMY1-2	NOL7	8	320206	165100	0.950449874
-2.525264503	1.67E-05	1.45E-05	Q16678	CYP1B1	4	3053	407	2.525264503
-1.133342802	1.68E-05	1.46E-05	Q99442	SEC62	9	243624.3333	124805	1.133342802
-1.29619531	1.68E-05	1.46E-05	Q9BXK5;Q9BXK5-4;Q9BXK5-2	BCL2L13	17	125644	50480.33333	1.29619531
-1.006818554	1.68E-05	1.46E-05	O75909;O75909-4;O75909-2;O75909-1	CCNK	7	48529.66667	23749	1.006818554
-1.314489487	1.68E-05	1.46E-05	Q9UQC2-2;Q9UQC2	GAB2	8	6370.666667	2598.666667	1.314489487
-1.401672099	1.68E-05	1.46E-05	O60675	MAFK	2	5405	1816	1.401672099
-0.908591883	1.68E-05	1.46E-05	Q9H0R3;Q9H0R3-2	TMEM222	2	5407.666667	2749.666667	0.908591883
-1.454158444	1.69E-05	1.46E-05	Q6NTF9;Q6NTF9-2	RHBDD2	1	1210	387.6666667	1.454158444
-0.991042901	1.69E-05	1.46E-05	P84095;Q9H4E5-2;Q9H4E5	RHOG	7	191452.3333	100504	0.991042901
-1.720207852	1.70E-05	1.47E-05	P48507;P48507-2	GCLM	10	170499	50476.33333	1.720207852
-1.170350708	1.70E-05	1.47E-05	Q96S94;Q96S94-5;Q96S94-2;Q96S94-4;Q96S94-3	CCNL2	8	22504.33333	10959.66667	1.170350708
-0.973562398	1.71E-05	1.47E-05	A0JLT2-2;A0JLT2	MED19	6	39901.66667	20188	0.973562398
-1.005831413	1.72E-05	1.48E-05	Q6ZN18;Q6ZN18-2;Q6ZN18-3	AEBP2	4	3747	1897	1.005831413
-1.154502227	1.72E-05	1.48E-05	Q99542;Q99542-5	MMP19	2	1549.666667	666.3333333	1.154502227
-0.970093946	1.72E-05	1.48E-05	P61026	RAB10	7	396149.3333	204858	0.970093946
-0.96430423	1.72E-05	1.48E-05	Q86T82;Q86T82-2	USP37	6	1694.333333	858.6666667	0.96430423
-0.960263496	1.72E-05	1.48E-05	P41223;P41223-2	BUD31	12	373775.6667	200052.6667	0.960263496
-0.969606022	1.72E-05	1.48E-05	Q6IAA8	LAMTOR1	7	387014	191217	0.969606022
-0.966164597	1.72E-05	1.48E-05	Q6PI48	DARS2	25	230291	119282.6667	0.966164597
-0.958466976	1.73E-05	1.48E-05	Q6ZSJ8;Q6ZSJ8-2	C1orf122	4	83718	42429.33333	0.958466976
-1.531779452	1.73E-05	1.48E-05	P61587	RND3	4	10130.66667	3103.666667	1.531779452
-1.397175128	1.73E-05	1.48E-05	P20340-2;P20340-4	RAB6A	1	8915.666667	2812.666667	1.397175128
-0.986719012	1.74E-05	1.48E-05	Q7Z4G4;Q7Z4G4-2;Q7Z4G4-3	TRMT11	7	23874	12338.66667	0.986719012
-1.073544281	1.74E-05	1.48E-05	Q8NBN3;Q8NBN3-3;Q8NBN3-2	TMEM87A	6	47904.33333	23440.33333	1.073544281
-1.046842995	1.74E-05	1.49E-05	Q8TAD4;Q8TAD4-2	SLC30A5	4	8095.666667	4020.666667	1.046842995
-1.154851917	1.74E-05	1.49E-05	Q9UDY4	DNAJB4	5	10511	4328.333333	1.154851917
-1.027237413	1.74E-05	1.49E-05	P49585	PCYT1A	6	23785.33333	11600.66667	1.027237413
-0.922817131	1.75E-05	1.49E-05	P82933	MRPS9	17	286363	154954.6667	0.922817131
-0.881723438	1.75E-05	1.49E-05	P50281	MMP14	13	75267.66667	41400	0.881723438
-1.275044077	1.75E-05	1.49E-05	Q6ZUT1-3;Q6ZUT1;Q6ZUT1-2	C11orf57	1	2101.666667	846.3333333	1.275044077
-0.907749013	1.76E-05	1.49E-05	Q99653	CHP1	8	139586.3333	73069.33333	0.907749013
-1.181567256	1.76E-05	1.49E-05	Q6GMR7	FAAH2	6	6044.333333	2545	1.181567256
-0.918966902	1.77E-05	1.50E-05	Q8IYB8	SUPV3L1	22	96316	48989	0.918966902
-1.009959175	1.78E-05	1.51E-05	Q10471	GALNT2	27	289238.3333	143272.6667	1.009959175
-0.923489652	1.78E-05	1.51E-05	P22033	MUT	27	116930	62534	0.923489652
-0.933218632	1.79E-05	1.51E-05	Q8NE86-3;Q8NE86;Q8NE86-2	MCU	17	383960.3333	203450.6667	0.933218632
-1.463229065	1.79E-05	1.52E-05	Q9NZ72-2;Q9NZ72	STMN3	2	15468.33333	4859.666667	1.463229065
-0.905830206	1.80E-05	1.52E-05	P08559;P08559-4;P08559-3;P08559-2;P29803	PDHA1	24	1562317	825330.3333	0.905830206
-1.008908811	1.81E-05	1.52E-05	Q9BZH6	WDR11	28	28217	13417.33333	1.008908811
-1.829072071	1.81E-05	1.52E-05	Q9BYN0	SRXN1	6	76837.33333	20615.33333	1.829072071
-1.067234607	1.81E-05	1.52E-05	Q49AN0-2;Q49AN0	CRY2	2	343.6666667	155.3333333	1.067234607
-1.08413761	1.81E-05	1.52E-05	O15144	ARPC2	18	1067415	513505.6667	1.08413761
-0.954630287	1.81E-05	1.52E-05	Q96ES7	CCDC101	5	31012.66667	16386.66667	0.954630287
-0.915571568	1.81E-05	1.52E-05	Q13438;Q13438-4	OS9	16	55722.33333	29654.33333	0.915571568
-0.990769984	1.81E-05	1.52E-05	Q9UFC0	LRWD1	19	78072.33333	40271.66667	0.990769984
-1.15497449	1.83E-05	1.53E-05	Q9Y3A5	SBDS	11	348508.6667	157564	1.15497449
-1.122361578	1.83E-05	1.53E-05	Q96SB8;Q96SB8-2	SMC6	29	34275.66667	15854	1.122361578
-1.462635522	1.83E-05	1.53E-05	P14209;P14209-3;P14209-2	CD99	4	111502.6667	35417.33333	1.462635522
-1.114325916	1.83E-05	1.53E-05	Q8TCD5;Q8TCD5-2	NT5C	8	58507.66667	28848.33333	1.114325916
-1.035402018	1.83E-05	1.53E-05	P07099	EPHX1	23	555898.6667	286423.3333	1.035402018
-1.096526116	1.84E-05	1.53E-05	O14787-2;O14787	TNPO2	12	18511.33333	8211	1.096526116
-0.984920352	1.84E-05	1.53E-05	Q99798	ACO2	41	1150489.667	570933	0.984920352
-1.065944826	1.84E-05	1.53E-05	Q9NRK6	ABCB10	10	11539.66667	5098.666667	1.065944826
-1.040902439	1.85E-05	1.54E-05	Q13772;Q13772-3;Q13772-4;Q13772-2	NCOA4	7	4850	2323.333333	1.040902439
-0.979434731	1.85E-05	1.54E-05	O43829	ZBTB14	1	299.6666667	163.3333333	0.979434731
-1.000579851	1.85E-05	1.54E-05	Q9HBH5	RDH14	11	112142.6667	59038	1.000579851
-0.928774764	1.85E-05	1.54E-05	O43617;O43617-2	TRAPPC3	8	231995.3333	125488.6667	0.928774764
-0.96392091	1.86E-05	1.54E-05	Q7Z7H8;Q7Z7H8-2	MRPL10	8	80415	39828	0.96392091
-1.035954385	1.86E-05	1.54E-05	Q96ND0	FAM210A	5	111718.6667	54343.33333	1.035954385
-0.923714433	1.86E-05	1.54E-05	Q9UNX4	WDR3	40	254289.6667	135442	0.923714433
-1.121023629	1.86E-05	1.54E-05	Q9H0U3;Q9H0U3-2	MAGT1	6	102928.6667	50414	1.121023629
1.447153551	1.86E-05	1.54E-05	P16403	HIST1H1C	7	502154.6667	1256216.333	-1.447153551
-1.029765977	1.87E-05	1.54E-05	Q9H0V1-2;Q9H0V1	TMEM168	3	10446	5364.666667	1.029765977
-0.987189005	1.88E-05	1.55E-05	Q96LT9-2;Q96LT9	RNPC3	6	7477	3826	0.987189005
-0.932890054	1.89E-05	1.56E-05	Q9BW19	KIFC1	24	83486.66667	43147.66667	0.932890054
-1.036828691	1.89E-05	1.56E-05	Q08378;Q08378-2;Q08378-4	GOLGA3	46	55667.33333	28036.66667	1.036828691
-1.135663945	1.89E-05	1.56E-05	Q6P1M3;Q6P1M3-2;Q6P1M3-3	LLGL2	22	63986	28986	1.135663945
-0.935323105	1.90E-05	1.56E-05	Q86X29-6;Q86X29-5;Q86X29-4;Q86X29;Q86X29-3;Q86X29-2	LSR	12	140224	74905	0.935323105
-1.845686189	1.90E-05	1.56E-05	P04040	CAT	16	67246	22953.66667	1.845686189
-0.925452128	1.90E-05	1.56E-05	Q8N5G2;Q8N5G2-2;Q8N5G2-3	TMEM57	8	8113	4047	0.925452128
-1.16510843	1.90E-05	1.56E-05	Q03111	MLLT1	7	24429.33333	11244	1.16510843
-1.001515994	1.91E-05	1.56E-05	Q8WVM8;Q8WVM8-2;Q8WVM8-3	SCFD1	28	383619.6667	193297.6667	1.001515994
-1.011443425	1.91E-05	1.56E-05	P31040;P31040-2;P31040-3	SDHA	28	715702.6667	353601.3333	1.011443425
-0.907230499	1.91E-05	1.56E-05	Q96TC7;Q96TC7-2	RMDN3	14	101034	53276.66667	0.907230499
-0.979142917	1.92E-05	1.57E-05	Q7L2J0;Q7L2J0-2	MEPCE	14	29506.33333	15659.66667	0.979142917
-0.901314564	1.92E-05	1.57E-05	O95243-2;O95243-3;O95243-5;O95243;O95243-6	MBD4	11	10998	6289	0.901314564
-1.096964509	1.93E-05	1.57E-05	P57729	RAB38	7	41783.66667	19700.33333	1.096964509
-0.923578774	1.93E-05	1.57E-05	Q9Y4W6	AFG3L2	35	599699	318340.6667	0.923578774
-0.894573486	1.93E-05	1.57E-05	Q9P2K6	KLHL42	3	1873.666667	1012.666667	0.894573486
-1.359466753	1.95E-05	1.58E-05	P62256;P62256-2	UBE2H	4	144616.6667	57589	1.359466753
-1.422627615	1.96E-05	1.59E-05	O75907	DGAT1	1	2905.666667	1052.333333	1.422627615
-1.174423439	1.96E-05	1.59E-05	Q9H9B4	SFXN1	15	511250.3333	206037.6667	1.174423439
-1.149222962	1.96E-05	1.59E-05	Q01973;Q01973-2;Q01973-3	ROR1	18	49161	22905.66667	1.149222962
-0.936090632	1.96E-05	1.59E-05	O94826	TOMM70A	28	663099.6667	344151.3333	0.936090632
-1.006435841	1.97E-05	1.59E-05	Q8WTW3	COG1	29	41669.66667	20372.66667	1.006435841
-1.008549522	1.97E-05	1.60E-05	Q53LP3	SOWAHC	9	10972.33333	4965	1.008549522
-1.208591888	1.98E-05	1.60E-05	Q86X27;Q86X27-3;Q86X27-2	RALGPS2	6	8205	3580.666667	1.208591888
-0.961545151	1.98E-05	1.60E-05	Q96IW7	SEC22A	6	16791.33333	8142.333333	0.961545151
-1.128555812	1.99E-05	1.61E-05	Q8WUX1;Q8WUX1-2	SLC38A5	3	3217.666667	1586	1.128555812
-1.99703878	1.99E-05	1.61E-05	Q15063-7;Q15063-6;Q15063-4;Q15063-2;Q15063-3;Q15063-5;Q15063	POSTN	1	421.6666667	88.33333333	1.99703878
-1.123110641	2.00E-05	1.61E-05	Q9NTX5-2;Q9NTX5;Q9NTX5-6;Q9NTX5-5	ECHDC1	12	114676.6667	48358	1.123110641
-1.078325788	2.00E-05	1.61E-05	P61020;P61020-2	RAB5B	8	179659	88969.66667	1.078325788
-0.953964929	2.00E-05	1.61E-05	Q9Y6A4	CFAP20	5	113801	59493.66667	0.953964929
-0.901740647	2.00E-05	1.61E-05	Q9UM11;Q9UM11-2;Q9UM11-3	FZR1	2	1091.333333	610.6666667	0.901740647
-1.09502398	2.01E-05	1.61E-05	Q15906;Q15906-2	VPS72	5	20832	10770	1.09502398
-1.006734639	2.01E-05	1.61E-05	P17535	JUND	5	26384.66667	12538.33333	1.006734639
-0.945145085	2.01E-05	1.61E-05	P08240;P08240-2	SRPR	29	258260	136917.3333	0.945145085
-1.011482786	2.01E-05	1.61E-05	Q9BPX7;Q9BPX7-2	C7orf25	4	29847	14584.66667	1.011482786
-1.140153274	2.03E-05	1.62E-05	Q5I7T1;Q5BKT4	ALG10B;ALG10	2	4181.666667	1950.333333	1.140153274
-0.942772424	2.03E-05	1.62E-05	Q6PD62	CTR9	29	84047	42397.66667	0.942772424
-0.944015884	2.03E-05	1.62E-05	Q96I51;Q96I51-3;Q96I51-2	WBSCR16	16	89515.66667	47583.66667	0.944015884
-1.244976506	2.04E-05	1.63E-05	O15427	SLC16A3	5	23533.33333	9578.666667	1.244976506
-0.930131714	2.04E-05	1.63E-05	P37268;P37268-2;P37268-4;P37268-3;P37268-5	FDFT1	25	663926.6667	348595	0.930131714
-0.856669215	2.05E-05	1.63E-05	P12236	SLC25A6	26	10802119.67	6015364.667	0.856669215
-1.186884333	2.05E-05	1.63E-05	Q9Y6W3	CAPN7	12	6777.666667	2951	1.186884333
-1.100966174	2.05E-05	1.63E-05	Q9H9K5	ERVMER34-1	8	9100.333333	4034	1.100966174
-0.976361266	2.05E-05	1.63E-05	P82673;P82673-2	MRPS35	13	320031.3333	154590.3333	0.976361266
-0.995330592	2.06E-05	1.63E-05	O75326-2;O75326	SEMA7A	3	1855	925.6666667	0.995330592
-1.066908624	2.06E-05	1.63E-05	P28072	PSMB6	6	464599.6667	215500.6667	1.066908624
-0.998979201	2.07E-05	1.64E-05	O95202;O95202-2;O95202-3	LETM1	33	552982.3333	272331	0.998979201
-1.11462005	2.07E-05	1.64E-05	Q9NR28-2;Q9NR28;Q9NR28-3	DIABLO	10	908416.6667	417257.3333	1.11462005
-0.897930383	2.07E-05	1.64E-05	Q9Y2S7	POLDIP2	15	245918.6667	129038	0.897930383
-1.026595971	2.08E-05	1.65E-05	Q9BX10-4;Q9BX10;Q9BX10-2;Q9BX10-3	GTPBP2	8	22590	11681.33333	1.026595971
-0.916942489	2.09E-05	1.65E-05	Q9BUZ4;Q9BUZ4-2	TRAF4	13	40976	20711.66667	0.916942489
-0.94975759	2.11E-05	1.67E-05	Q5JWF2;P63092;P63092-4;Q5JWF2-2;Q5JWF2-3	GNAS	13	43726.33333	22885.33333	0.94975759
-1.259358406	2.11E-05	1.67E-05	Q13286-5;Q13286-4;Q13286-6;Q13286-2;Q13286-7;Q13286-3;Q13286	CLN3	1	2312	967	1.259358406
-1.265511569	2.12E-05	1.67E-05	O75695	RP2	5	26222.66667	11379.66667	1.265511569
-0.938480658	2.12E-05	1.67E-05	P17066;P48741	HSPA6;HSPA7	2	64292.33333	33860	0.938480658
-1.055714657	2.12E-05	1.67E-05	O75146;O75146-2	HIP1R	26	35148.66667	17435.33333	1.055714657
-1.198501942	2.12E-05	1.67E-05	Q9Y5S9-2	RBM8A	2	8834.666667	4236	1.198501942
-1.056793105	2.13E-05	1.67E-05	Q99741	CDC6	4	8963	4232.666667	1.056793105
-2.269399505	2.13E-05	1.67E-05	Q9UPN3-5	MACF1	1	219.6666667	40.33333333	2.269399505
-1.090752266	2.13E-05	1.67E-05	P57678	GEMIN4	31	91312.66667	42430	1.090752266
-1.127672054	2.14E-05	1.68E-05	P04216	THY1	3	1484637.333	646127.6667	1.127672054
-1.283871603	2.14E-05	1.68E-05	Q96EF9;Q96K31	ZHX1-C8orf76;C8orf76	1	953	378.6666667	1.283871603
-0.887820441	2.14E-05	1.68E-05	Q8NAV1	PRPF38A	10	165602.6667	84283.66667	0.887820441
-1.005363589	2.15E-05	1.68E-05	P18615;P18615-3;P18615-4	NELFE	17	140962.3333	67598.66667	1.005363589
-0.907329888	2.16E-05	1.69E-05	Q9P0I2;Q9P0I2-2	EMC3	8	122573.6667	67764	0.907329888
-0.958015732	2.17E-05	1.69E-05	P35268	RPL22	8	4355519.333	2365801.333	0.958015732
-1.222706275	2.17E-05	1.69E-05	Q8TCT6-3;Q8TCT6	SPPL3	1	3634.333333	1377	1.222706275
-0.895843068	2.17E-05	1.69E-05	Q01780;Q01780-2	EXOSC10	45	228354	121555.6667	0.895843068
-1.244543132	2.18E-05	1.69E-05	Q8IY47	KBTBD2	5	2664	1166.333333	1.244543132
-1.011580637	2.18E-05	1.69E-05	Q9Y2I8-2;Q9Y2I8;Q9Y2I8-3	WDR37	8	15223	7295.666667	1.011580637
-0.983235387	2.18E-05	1.70E-05	Q15393;Q15393-3;Q15393-2	SF3B3	44	572982.6667	288563.3333	0.983235387
-0.952562233	2.19E-05	1.70E-05	P28702;P28702-3	RXRB	4	6030.666667	3151.666667	0.952562233
-0.975573191	2.19E-05	1.70E-05	O60508	CDC40	26	75073	38611.66667	0.975573191
-0.92210831	2.19E-05	1.70E-05	P82650;P82650-2	MRPS22	20	493254.3333	252702.6667	0.92210831
-1.200906043	2.20E-05	1.70E-05	P00390-2;P00390;P00390-3;P00390-4;P00390-5	GSR	17	623003.6667	272111.3333	1.200906043
-0.929974296	2.21E-05	1.71E-05	Q9BV79;Q9BV79-2	MECR	8	45611.33333	24144.66667	0.929974296
-0.975469266	2.21E-05	1.71E-05	P29590-5;P29590;P29590-2;P29590-9;P29590-3;P29590-8;P29590-4;P29590-14;P29590-10	PML	18	77095.33333	38965.66667	0.975469266
-0.993499274	2.22E-05	1.71E-05	Q9Y2R4	DDX52	19	128095	67569.66667	0.993499274
-0.96850739	2.22E-05	1.71E-05	Q5VTL8;Q5VTL8-2	PRPF38B	11	63870	34399	0.96850739
-0.903537796	2.22E-05	1.72E-05	Q9NVP1	DDX18	33	917498.6667	502232.3333	0.903537796
-1.345961609	2.23E-05	1.72E-05	Q04446	GBE1	16	47930	18810.66667	1.345961609
-0.97208216	2.23E-05	1.72E-05	Q9UHA3	RSL24D1	3	118502	62028.66667	0.97208216
-1.203473156	2.23E-05	1.72E-05	Q5QJ74	TBCEL	4	2586.666667	1032.333333	1.203473156
-1.107343377	2.24E-05	1.72E-05	Q9HBL7	PLGRKT	4	59838.33333	27976.66667	1.107343377
-1.033294979	2.25E-05	1.73E-05	P27448-3;P27448-4;P27448;P27448-6;P27448-2;P27448-8;P27448-7	MARK3	14	37052.33333	18032.66667	1.033294979
-1.353709442	2.25E-05	1.73E-05	P48307-2;P48307	TFPI2	5	30678.66667	14139.66667	1.353709442
-1.048065558	2.26E-05	1.73E-05	Q9NQG5	RPRD1B	16	149015.6667	74372	1.048065558
-0.843540787	2.26E-05	1.73E-05	Q9H6V9;Q9H6V9-2;Q9H6V9-3;Q9H6V9-4	C2orf43	7	75295	42417	0.843540787
-1.132532839	2.27E-05	1.74E-05	Q86V85	GPR180	2	3084	1372	1.132532839
-1.147699116	2.27E-05	1.74E-05	O14763;O14763-2;O14763-3	TNFRSF10B	10	31014.66667	14690	1.147699116
-1.280872137	2.27E-05	1.74E-05	Q13557-8;Q13557-12;Q13557-10;Q13557;Q13557-6;Q13557-11;Q13557-9;Q13557-5;Q13557-3;Q13557-4;Q9UQM7;Q9UQM7-2	CAMK2D	16	104971.6667	41745	1.280872137
-1.127828595	2.28E-05	1.74E-05	Q9P2F8;Q9P2F8-2	SIPA1L2	4	767.3333333	361.6666667	1.127828595
-0.942513277	2.28E-05	1.74E-05	Q12860;Q12860-2;Q12860-3	CNTN1	5	3535	1836.666667	0.942513277
-1.402567163	2.29E-05	1.74E-05	Q7Z2Y5;Q7Z2Y5-2;Q7Z2Y5-3	NRK	36	36436	12889.33333	1.402567163
-1.065531751	2.29E-05	1.75E-05	Q9Y5R8	TRAPPC1	5	132444.6667	63616.33333	1.065531751
-1.163918465	2.29E-05	1.75E-05	Q14517	FAT1	43	7500.333333	3038.333333	1.163918465
-1.176029894	2.30E-05	1.75E-05	P19474;P19474-2	TRIM21	9	23649.33333	9987	1.176029894
-0.963209038	2.30E-05	1.75E-05	Q86XZ4	SPATS2	11	26332.66667	12940.33333	0.963209038
-1.047505483	2.30E-05	1.75E-05	Q14563	SEMA3A	4	2075.333333	1071	1.047505483
-1.075487474	2.30E-05	1.75E-05	Q9Y388	RBMX2	7	45246.33333	21173.66667	1.075487474
-0.977449944	2.31E-05	1.75E-05	P23378	GLDC	43	537898	266182.6667	0.977449944
-1.148777923	2.32E-05	1.76E-05	Q8IUX7-2;Q8IUX7	AEBP1	2	17146.66667	7539.333333	1.148777923
-1.365588196	2.32E-05	1.76E-05	Q9HA38-2;Q9HA38	ZMAT3	6	14739.66667	5378.333333	1.365588196
-1.012030591	2.32E-05	1.76E-05	B7ZAQ6-2;B7ZAQ6-3;P0CG08;B7ZAQ6	GPR89A;GPR89B	9	31804.66667	15236	1.012030591
-1.019351235	2.32E-05	1.76E-05	Q9UL01	DSE	10	5250.666667	2846.333333	1.019351235
-1.530917027	2.33E-05	1.76E-05	A5D8V6	VPS37C	2	2088	736	1.530917027
-1.275851423	2.33E-05	1.76E-05	P19105;O14950	MYL12A;MYL12B	14	2984171.667	1304528	1.275851423
-1.198779644	2.33E-05	1.76E-05	Q8TBN0	RAB3IL1	1	630.3333333	276.6666667	1.198779644
-1.0338345	2.33E-05	1.76E-05	Q9C035;Q9C035-2;Q9C035-4;Q9C035-3;Q9C035-6;Q9C035-5	TRIM5	10	11915	5682.666667	1.0338345
-1.32135946	2.33E-05	1.76E-05	O14828	SCAMP3	10	103347	38596.33333	1.32135946
-0.903240869	2.34E-05	1.76E-05	P11177;P11177-2;P11177-3	PDHB	16	1595254.333	836230.6667	0.903240869
-1.110952593	2.35E-05	1.76E-05	Q9NNW5	WDR6	19	17464.66667	7808.666667	1.110952593
-0.932655156	2.35E-05	1.76E-05	Q13868;Q13868-2;Q13868-3	EXOSC2	15	141507.6667	76675.66667	0.932655156
-1.137616738	2.35E-05	1.76E-05	Q13045;Q13045-3	FLII	44	135354.6667	63314	1.137616738
-0.989483606	2.35E-05	1.76E-05	Q9UDW3	ZMAT5	4	8522	4140.333333	0.989483606
-1.783155951	2.36E-05	1.77E-05	P16070;P16070-16;P16070-5;P16070-7;P16070-3;P16070-4;P16070-6;P16070-17;P16070-8;P16070-10;P16070-11;P16070-13;P16070-14;P16070-12;P16070-18;P16070-15;P16070-9;P16070-19	CD44	9	94779	25594.33333	1.783155951
-1.146763102	2.37E-05	1.77E-05	Q9NWM8	FKBP14	4	50636	24815.33333	1.146763102
-1.253653813	2.37E-05	1.77E-05	Q86VR2	FAM134C	3	11736.66667	5566.666667	1.253653813
-1.022011567	2.37E-05	1.77E-05	Q9H6Y2;Q9H6Y2-2	WDR55	12	71920	36791.33333	1.022011567
-1.106502861	2.37E-05	1.77E-05	Q9BXF6	RAB11FIP5	10	9870.666667	4228.333333	1.106502861
-1.132537705	2.38E-05	1.77E-05	Q9NVX7;Q9NVX7-2	KBTBD4	4	4579	2145.333333	1.132537705
-1.33128875	2.38E-05	1.77E-05	Q5VVQ6-2;Q5VVQ6	YOD1	2	3065.666667	1251	1.33128875
-0.93262576	2.38E-05	1.77E-05	Q7Z2W9;Q7Z2W9-2	MRPL21	10	203340.3333	100964	0.93262576
-1.1762243	2.39E-05	1.78E-05	Q96CM3;Q96CM3-2	RPUSD4	10	28364.33333	12160.66667	1.1762243
-0.912413412	2.39E-05	1.78E-05	Q9P2N6-3;Q9P2N6;Q9P2N6-2;Q9P2N6-6	KANSL3	13	6856.333333	3462.333333	0.912413412
1.244100512	2.40E-05	1.78E-05	Q9UBP4	DKK3	1	608	1464	-1.244100512
-0.900233549	2.41E-05	1.79E-05	Q6NSZ9;Q6NSZ9-2;Q6NSZ9-4;Q6NSZ9-3	ZSCAN25	3	4823.333333	2571.333333	0.900233549
-1.221765421	2.42E-05	1.79E-05	Q5JTD0-2;Q5JTD0;Q5JTD0-4;Q5JTD0-3	TJAP1	12	31095	14132.33333	1.221765421
-1.042272738	2.42E-05	1.79E-05	Q6UX07;Q6UX07-2;Q6UX07-3	DHRS13	6	12398	5707.333333	1.042272738
-1.574165012	2.42E-05	1.79E-05	Q86WK9	PAQR7	4	11499.66667	3663.333333	1.574165012
-1.175757951	2.42E-05	1.79E-05	P43121;P43121-2	MCAM	20	145944.6667	62911.66667	1.175757951
-1.145658172	2.42E-05	1.79E-05	Q9H5V8;Q9H5V8-2;Q9H5V8-3	CDCP1	17	22449.66667	10494.66667	1.145658172
-1.024903495	2.45E-05	1.81E-05	O43913;O43913-2	ORC5	13	113494	54579.66667	1.024903495
-0.922722423	2.46E-05	1.82E-05	Q9UM47	NOTCH3	11	3531	1992	0.922722423
-1.032785426	2.46E-05	1.82E-05	Q9BRT6	LLPH	3	273156	136379.3333	1.032785426
-1.003688749	2.46E-05	1.82E-05	O00522;O00522-3;O00522-2	KRIT1	3	1094.666667	582.6666667	1.003688749
-0.953602051	2.50E-05	1.85E-05	P04179;P04179-4;P04179-3;P04179-2	SOD2	7	579575.6667	302160.3333	0.953602051
-1.090983601	2.51E-05	1.85E-05	P38935	IGHMBP2	8	4178	1849.333333	1.090983601
-1.252766177	2.51E-05	1.85E-05	O60271-4;O60271-2;O60271;O60271-9;O60271-5;O60271-3;Q9UPT6;Q9UPT6-2	SPAG9	41	84536.66667	35422.66667	1.252766177
-1.367982126	2.51E-05	1.85E-05	Q8N3X6-3;Q8N3X6	LCORL	1	1698	642	1.367982126
-1.059777662	2.51E-05	1.85E-05	Q01850	CDR2	13	25308.33333	12164	1.059777662
-0.901575193	2.52E-05	1.85E-05	Q6P4R8-3;Q6P4R8;Q6P4R8-2	NFRKB	19	12090.33333	6459.333333	0.901575193
-0.967312949	2.52E-05	1.85E-05	O75976;O75976-2	CPD	38	80137	42515	0.967312949
-1.572487796	2.52E-05	1.85E-05	Q96HF1	SFRP2	6	81530.66667	24507.66667	1.572487796
-0.969697507	2.52E-05	1.85E-05	P08195;P08195-4	SLC3A2	34	4983560.667	2609109	0.969697507
-0.940885693	2.52E-05	1.85E-05	Q14592-2;Q14592	ZNF460	8	11183.66667	6098	0.940885693
-1.060624185	2.52E-05	1.85E-05	P36954	POLR2I	7	171929	82686.33333	1.060624185
-1.197106433	2.53E-05	1.85E-05	Q9Y3E5	PTRH2	6	904710	410399.3333	1.197106433
-1.495852434	2.53E-05	1.85E-05	Q9Y3D8;Q9Y3D8-2	AK6	5	94211.33333	32327	1.495852434
-0.873840088	2.54E-05	1.85E-05	Q8N5K1	CISD2	5	450738.3333	242693.6667	0.873840088
-0.99510222	2.54E-05	1.85E-05	Q6DD88	ATL3	18	178189	91386	0.99510222
-0.921980152	2.57E-05	1.87E-05	Q9NVC6;Q9NVC6-2	MED17	17	37925	18906.33333	0.921980152
-1.531332172	2.57E-05	1.88E-05	Q92597;Q92597-3;Q92597-2	NDRG1	4	6215.666667	2144	1.531332172
-1.279844315	2.58E-05	1.88E-05	P11169;Q8TDB8-4;Q8TDB8-2;Q8TDB8;Q8TDB8-5;Q8TDB8-3	SLC2A3;SLC2A14	9	733806.3333	315311.3333	1.279844315
-1.02550273	2.59E-05	1.88E-05	Q5SQN1-4;Q5SQN1;Q5SQN1-3;Q5SQN1-2	SNAP47	4	8716.666667	4103.333333	1.02550273
-0.895898255	2.59E-05	1.88E-05	Q9NSE4	IARS2	37	246432.6667	128206	0.895898255
-1.127793748	2.59E-05	1.88E-05	P15735-2;P15735	PHKG2	2	5310.333333	2285	1.127793748
-0.966041713	2.60E-05	1.89E-05	Q9NY61	AATF	16	107566.3333	54022.33333	0.966041713
-0.974580739	2.61E-05	1.89E-05	Q9UBS4	DNAJB11	10	642836.6667	340568	0.974580739
-0.897184553	2.61E-05	1.89E-05	P38435;P38435-2	GGCX	6	12014.33333	6764.666667	0.897184553
-1.443536783	2.61E-05	1.89E-05	P02656	APOC3	1	166133.3333	54050.66667	1.443536783
-1.305349489	2.62E-05	1.89E-05	Q96SU4-2;Q96SU4-6;Q96SU4-7;Q96SU4;Q96SU4-3;Q96SU4-5;Q96SU4-4	OSBPL9	20	80120.66667	33146	1.305349489
-1.053624417	2.62E-05	1.90E-05	Q86SF2	GALNT7	22	487773.6667	224904.3333	1.053624417
-1.332154898	2.63E-05	1.90E-05	Q9BZ23-3;Q9BZ23-4;Q9BZ23	PANK2	8	7996	3221	1.332154898
-1.007809531	2.63E-05	1.90E-05	P35568	IRS1	4	1455.666667	764.3333333	1.007809531
-1.127339167	2.64E-05	1.90E-05	O00148;O00148-2;O00148-3	DDX39A	9	247492.6667	117615	1.127339167
-0.94369649	2.64E-05	1.90E-05	Q96J42;Q96J42-2	TXNDC15	5	18077.33333	9547.666667	0.94369649
-1.264048173	2.64E-05	1.90E-05	Q6P2I3	FAHD2B	1	3142	1167	1.264048173
-0.954049567	2.65E-05	1.91E-05	Q9H0S4;Q9H0S4-2	DDX47	17	223141.6667	111364	0.954049567
-0.942782857	2.65E-05	1.91E-05	P48651;P48651-3;P48651-2	PTDSS1	7	29227.33333	15232.33333	0.942782857
-1.035117742	2.65E-05	1.91E-05	Q92845-4;Q92845-2;Q92845-3;Q92845	KIFAP3	5	4769.666667	2394	1.035117742
-0.987896198	2.66E-05	1.91E-05	Q5VV67-2;Q5VV67	PPRC1	3	1025.666667	526.6666667	0.987896198
-1.158587708	2.69E-05	1.93E-05	O43242;O43242-2	PSMD3	38	1166642.667	526290.6667	1.158587708
-0.865071966	2.71E-05	1.94E-05	Q6P161	MRPL54	4	140094.6667	76789	0.865071966
-1.276075179	2.71E-05	1.94E-05	Q9H2G9	BLZF1	1	1914.666667	821	1.276075179
-1.004729492	2.71E-05	1.94E-05	Q93009;Q93009-3	USP7	57	390042	193099	1.004729492
-0.928486482	2.71E-05	1.94E-05	Q9NX47	Mar-05	6	30143	15277	0.928486482
-1.122759682	2.72E-05	1.94E-05	Q9GZT9-3;Q9GZT9;Q9GZT9-2	EGLN1	3	3951	1791	1.122759682
-1.038205699	2.72E-05	1.94E-05	O14641	DVL2	10	22032.33333	11153	1.038205699
-0.928801862	2.73E-05	1.94E-05	Q5C9Z4	NOM1	20	54982.33333	28864.33333	0.928801862
-1.123131452	2.73E-05	1.94E-05	Q15121;Q15121-2	PEA15	7	916526	405652.3333	1.123131452
-0.936869132	2.73E-05	1.94E-05	O96005;O96005-4;O96005-3	CLPTM1	13	69915.33333	34781.66667	0.936869132
-0.830829938	2.73E-05	1.94E-05	O75390	CS	18	2068086.333	1166359.333	0.830829938
-0.942392711	2.73E-05	1.94E-05	Q9BXP5-2;Q9BXP5;Q9BXP5-4;Q9BXP5-3;Q9BXP5-5	SRRT	38	443645.3333	231921.6667	0.942392711
-1.019478324	2.75E-05	1.95E-05	Q9NPE2	NGRN	7	35508.66667	17128.66667	1.019478324
-0.970658721	2.75E-05	1.96E-05	Q7Z6J6-2;Q7Z6J6	FRMD5	6	4008.333333	2111.333333	0.970658721
-1.230241837	2.76E-05	1.96E-05	P41217-2;P41217;P41217-3	CD200	2	70552	31258	1.230241837
-0.895921526	2.77E-05	1.96E-05	Q96AG3;Q96AG3-3;Q96AG3-2	SLC25A46	8	25771.66667	14548	0.895921526
-0.955518189	2.77E-05	1.96E-05	Q8IY81	FTSJ3	28	305692.3333	164382.6667	0.955518189
-0.917821064	2.77E-05	1.96E-05	Q6ZQQ6;Q6ZQQ6-2	WDR87	2	1358	727	0.917821064
-0.873108207	2.77E-05	1.96E-05	P40939;P40939-2	HADHA	40	1067350.667	558119.6667	0.873108207
-1.057332001	2.78E-05	1.97E-05	Q9BZL1	UBL5	3	404280.3333	179619	1.057332001
-1.15434899	2.78E-05	1.97E-05	Q8N350;Q8N350-4	DOS	3	2021	926.3333333	1.15434899
-1.047177185	2.78E-05	1.97E-05	Q15057;Q96P50-4;Q96P50-1;Q96P50	ACAP2	17	29404.66667	14232.33333	1.047177185
-1.024568914	2.79E-05	1.97E-05	Q96E29-3;Q96E29-2;Q96E29	MTERF3	7	27235	12279.33333	1.024568914
-1.089018887	2.79E-05	1.97E-05	Q2M2I8;Q2M2I8-2	AAK1	21	32395.66667	15600.33333	1.089018887
-1.187484479	2.79E-05	1.97E-05	Q13057;Q13057-2	COASY	11	31670	13817.66667	1.187484479
-0.881731886	2.80E-05	1.97E-05	Q08211;Q08211-2	DHX9	60	1566122.333	856263.6667	0.881731886
-1.069537652	2.80E-05	1.97E-05	P18827	SDC1	3	17397.33333	7221.333333	1.069537652
-1.028456246	2.81E-05	1.97E-05	P52907	CAPZA1	11	1215053.333	624584	1.028456246
-0.881777063	2.81E-05	1.97E-05	Q9BWJ5	SF3B5	6	528055	292737	0.881777063
-1.087403593	2.81E-05	1.97E-05	P20336	RAB3A	3	116195	56740	1.087403593
-1.139891784	2.81E-05	1.97E-05	O60779;O60779-2	SLC19A2	5	7462.333333	3542.333333	1.139891784
-1.204204763	2.81E-05	1.97E-05	Q9NPQ8;Q9NPQ8-3;Q9NPQ8-2	RIC8A	15	60442.33333	25238.66667	1.204204763
-0.881916622	2.82E-05	1.98E-05	P40937;P40937-2	RFC5	20	389689	217669.3333	0.881916622
-0.941021363	2.83E-05	1.98E-05	Q9Y487;Q9HBG4	ATP6V0A2	14	22724	12250	0.941021363
-0.935606541	2.83E-05	1.98E-05	Q8N7H5;Q8N7H5-3;Q8N7H5-2	PAF1	19	116049.3333	59190.33333	0.935606541
-0.853560344	2.84E-05	1.99E-05	Q08379;Q08379-2	GOLGA2	40	130454.3333	72896.66667	0.853560344
-0.911561154	2.84E-05	1.99E-05	Q8WXX5	DNAJC9	12	157612.6667	83643	0.911561154
-1.040605331	2.87E-05	2.00E-05	Q7L7X3;Q7L7X3-3;Q7L7X3-2	TAOK1	16	18795	9429.666667	1.040605331
-0.937938411	2.87E-05	2.00E-05	Q8IXM6;Q8IXM6-2	NRM	3	105870.6667	56416	0.937938411
-0.92543038	2.87E-05	2.00E-05	Q02040;Q02040-2;Q02040-3	AKAP17A	15	46083.66667	23992.66667	0.92543038
-0.884376671	2.87E-05	2.00E-05	Q96EY7;Q96EY7-2	PTCD3	23	282629.3333	151441	0.884376671
-0.917943285	2.87E-05	2.00E-05	Q96HE7	ERO1L	18	215847.6667	109872	0.917943285
-0.892047222	2.89E-05	2.01E-05	Q92879-4;Q92879-2;Q92879-3;Q92879-6;Q92879;Q92879-5	CELF1	18	595805	327958.6667	0.892047222
-1.093121694	2.89E-05	2.01E-05	P22059;Q969R2-6;Q969R2-3;Q969R2-2;Q969R2;Q969R2-5;Q969R2-4	OSBP	26	141237.3333	66817	1.093121694
-0.921346116	2.89E-05	2.01E-05	Q9NZJ5	EIF2AK3	16	10691	5715.333333	0.921346116
-1.082490584	2.90E-05	2.01E-05	P35222	CTNNB1	38	859989.6667	415017.6667	1.082490584
-0.974729837	2.90E-05	2.01E-05	P54259	ATN1	5	2421.666667	1182	0.974729837
-1.200793054	2.90E-05	2.01E-05	Q15427	SF3B4	8	139444.6667	59800.33333	1.200793054
-0.938758791	2.91E-05	2.01E-05	Q68DH5	LMBRD2	2	1151	648.3333333	0.938758791
-1.922523794	2.91E-05	2.02E-05	Q9H093	NUAK2	5	6595.333333	1951.333333	1.922523794
-1.878444897	2.93E-05	2.02E-05	Q02413	DSG1	1	951	213.3333333	1.878444897
-1.035244651	2.93E-05	2.02E-05	Q06210-2;Q06210	GFPT1	39	1321082.667	664821	1.035244651
-0.969011728	2.94E-05	2.03E-05	Q5SY16	NOL9	23	129205	64885.66667	0.969011728
-1.427527523	2.94E-05	2.03E-05	O43670-4;O43670;O43670-3	ZNF207	1	4566.666667	1653.333333	1.427527523
-1.285924366	2.95E-05	2.03E-05	P31431;P31431-2	SDC4	4	124283.3333	44177	1.285924366
-0.992323194	2.96E-05	2.04E-05	P61421	ATP6V0D1	11	186494.6667	90150.66667	0.992323194
-1.191647237	2.96E-05	2.04E-05	O00764;O00764-3;O00764-2	PDXK	10	178151	75183.66667	1.191647237
-0.929747963	2.97E-05	2.04E-05	P55145	MANF	7	906240	486732.3333	0.929747963
-1.313469151	2.97E-05	2.04E-05	Q12906;Q12906-5;Q12906-2;Q12906-3	ILF3	1	72250	33603.66667	1.313469151
-0.915796359	2.97E-05	2.04E-05	Q9NXS2;Q9NXS2-3	QPCTL	7	39610	20847.66667	0.915796359
-0.9470099	2.97E-05	2.04E-05	Q14728	MFSD10	7	49822	28162.33333	0.9470099
-1.066832044	2.97E-05	2.04E-05	Q9Y3L5	RAP2C	11	224003.6667	97835.66667	1.066832044
-1.286985505	2.98E-05	2.04E-05	Q9GZQ3	COMMD5	4	16860.66667	6615.666667	1.286985505
-1.043457526	2.98E-05	2.04E-05	Q719H9	KCTD1	2	2561.333333	1217.666667	1.043457526
-0.854334233	2.98E-05	2.04E-05	Q92538-3;Q92538-2;Q92538	GBF1	41	43374.33333	24237	0.854334233
-0.864448215	2.99E-05	2.04E-05	A8CG34;A8CG34-2;A6NF01;Q6PJE2-5;Q6PJE2	POM121C	20	38324.33333	20766.66667	0.864448215
-1.053890237	3.00E-05	2.05E-05	Q9Y624;Q9Y624-2	F11R	16	847098	401234.3333	1.053890237
-0.95102493	3.01E-05	2.05E-05	Q96B96;Q96B96-2	TMEM159	2	18145.33333	8467.666667	0.95102493
-0.893937506	3.01E-05	2.05E-05	Q5HYI8	RABL3	10	141424	73975	0.893937506
-1.32593597	3.02E-05	2.06E-05	O95210	STBD1	3	5065.333333	1995.666667	1.32593597
-0.858225801	3.03E-05	2.06E-05	Q8IWU2	LMTK2	9	4081	2234.333333	0.858225801
-1.013133233	3.03E-05	2.06E-05	Q9BWF3;Q9BWF3-3;Q9BWF3-2	RBM4	24	1255600.333	588782	1.013133233
-0.951650686	3.03E-05	2.06E-05	Q96CN9	GCC1	12	13108.66667	6463.666667	0.951650686
-1.049460484	3.03E-05	2.06E-05	Q8TAA9-2;Q8TAA9	VANGL1	12	12633.33333	6453.666667	1.049460484
-0.963226308	3.05E-05	2.07E-05	Q6IA69;Q6IA69-2	NADSYN1	11	7498.333333	4115.333333	0.963226308
-0.991521124	3.05E-05	2.07E-05	Q2NL82	TSR1	24	148811.6667	75322.33333	0.991521124
-0.976821989	3.06E-05	2.07E-05	Q9NV72-2;Q9NV72	ZNF701	2	841	386.6666667	0.976821989
-1.138079372	3.06E-05	2.07E-05	Q15468;Q15468-2	STIL	8	2145.333333	1059	1.138079372
-0.89169169	3.06E-05	2.07E-05	Q5JPE7-2;Q5JPE7;P69849;Q5JPE7-3	NOMO2;NOMO3	52	384127.3333	211138	0.89169169
-0.920412619	3.06E-05	2.07E-05	Q14669-2;Q14669;Q14669-3;Q14669-4	TRIP12	48	45874.66667	23001	0.920412619
-1.063506977	3.06E-05	2.07E-05	Q8N8R3;Q8N8R3-3	SLC25A29	8	33898.33333	14643.33333	1.063506977
-1.047340933	3.06E-05	2.07E-05	Q09161	NCBP1	25	241809	111747.3333	1.047340933
-1.055480152	3.06E-05	2.07E-05	P04181;P04181-2	OAT	25	2681602.333	1190057	1.055480152
-1.26728542	3.07E-05	2.07E-05	P02545;P02545-3;P02545-6;P02545-2;P02545-5;P02545-4	LMNA	54	2813340	1131347.333	1.26728542
-1.02369216	3.07E-05	2.07E-05	Q9Y289	SLC5A6	6	38825.66667	18959.66667	1.02369216
-0.903781637	3.08E-05	2.07E-05	P49761;P49761-1;P49761-3	CLK3	6	3772.333333	1897.666667	0.903781637
-1.404205054	3.09E-05	2.08E-05	Q96EY8	MMAB	9	66671.66667	27169	1.404205054
-0.876048028	3.09E-05	2.08E-05	Q9H0A0;Q9H0A0-2	NAT10	47	439684.3333	247362.3333	0.876048028
-0.851358285	3.10E-05	2.08E-05	Q6P2Q9	PRPF8	115	410517	228310	0.851358285
-0.883186567	3.11E-05	2.09E-05	Q8N163-2;Q8N163	CCAR2	42	558798	306920	0.883186567
-1.198618821	3.11E-05	2.09E-05	Q8WXG6-8;Q8WXG6-5;Q8WXG6-4;Q8WXG6-3;Q8WXG6-2;Q8WXG6-6;Q8WXG6;Q8WXG6-7	MADD	11	4168.333333	1824.333333	1.198618821
-1.056177429	3.11E-05	2.09E-05	Q9NWZ5;Q9NWZ5-4;Q9NWZ5-3;Q9NWZ5-2	UCKL1	13	23335.33333	11399.33333	1.056177429
-1.286473083	3.11E-05	2.09E-05	Q8IYA6;Q8IYA6-3;Q8IYA6-2	CKAP2L	10	15399.66667	6569.666667	1.286473083
-0.921530847	3.12E-05	2.09E-05	O43759-2;O43759;O43759-3	SYNGR1	4	77321.33333	38570	0.921530847
1.125324223	3.13E-05	2.09E-05	Q9Y2I6	NINL	1	74.66666667	151.6666667	-1.125324223
-0.876516058	3.13E-05	2.09E-05	Q92993-2;Q92993-4;Q92993;Q92993-3	KAT5	9	10240	5569.333333	0.876516058
-0.86830284	3.13E-05	2.09E-05	Q9NTJ5;Q9NTJ5-2	SACM1L	26	431757.6667	241128	0.86830284
-0.860400501	3.13E-05	2.09E-05	O96008;O96008-2	TOMM40	14	853001	487925.6667	0.860400501
-1.213947488	3.14E-05	2.10E-05	Q9H5X1;Q9H5X1-2	FAM96A	4	16120.33333	7342.333333	1.213947488
-1.154992521	3.14E-05	2.10E-05	P54619-3;P54619;P54619-2	PRKAG1	17	148146.6667	66618.66667	1.154992521
-0.910511963	3.15E-05	2.10E-05	Q9Y3T9	NOC2L	18	403253.3333	218985.3333	0.910511963
-0.901792208	3.15E-05	2.10E-05	Q9NV66;Q9NV66-2;Q6NUM6-2	TYW1	12	24330.66667	13357.33333	0.901792208
-1.052280316	3.15E-05	2.10E-05	Q15436;Q15436-2	SEC23A	26	108860.3333	53202.33333	1.052280316
-1.764938085	3.15E-05	2.10E-05	P01040	CSTA	3	48201	11282	1.764938085
-1.209161489	3.18E-05	2.11E-05	Q6IN84;Q6IN84-2	MRM1	7	55659.66667	23707.33333	1.209161489
-1.110612844	3.20E-05	2.13E-05	O94979-3;O94979-9;O94979-2;O94979;O94979-8;O94979-6;O94979-10;O94979-4;O94979-7;O94979-5	SEC31A	37	297566.3333	139822.6667	1.110612844
-0.931557524	3.21E-05	2.13E-05	Q96CT7	CCDC124	15	525818	269058.3333	0.931557524
-1.193613169	3.23E-05	2.14E-05	Q99418-2;Q99418	CYTH2	7	27062.33333	13142.33333	1.193613169
-0.887754931	3.23E-05	2.14E-05	Q9NQT5;Q9NQT5-2	EXOSC3	14	254198.3333	136782	0.887754931
-0.922294558	3.24E-05	2.15E-05	Q8N6T7-2;Q8N6T7	SIRT6	5	17381.33333	8710.666667	0.922294558
-1.210130648	3.24E-05	2.15E-05	Q70EL1-7;Q70EL1;Q70EL1-9;Q70EL1-10;Q70EL1-8;Q70EL1-6;Q70EL1-4	USP54	8	2799.333333	1256.666667	1.210130648
-1.153456941	3.28E-05	2.17E-05	Q9NUJ3	TCP11L1	6	557104.3333	255813	1.153456941
-1.146049157	3.29E-05	2.18E-05	Q9BUV8-4;Q9BUV8-3;Q9BUV8-2;Q9BUV8;Q9BUV8-5	C20orf24	2	123176.6667	55118	1.146049157
-1.068615374	3.32E-05	2.19E-05	Q9UBF8-2;Q9UBF8;Q9UBF8-3	PI4KB	7	6023.333333	2961.666667	1.068615374
-1.277201142	3.32E-05	2.19E-05	O00629	KPNA4	10	152229	61515.33333	1.277201142
-0.923122606	3.33E-05	2.20E-05	Q5T653	MRPL2	10	172113.6667	88943.66667	0.923122606
-1.062359285	3.33E-05	2.20E-05	Q9NZQ3-3;Q9NZQ3;Q9NZQ3-4;Q9NZQ3-2;Q9NZQ3-5	NCKIPSD	8	11982.66667	5594.666667	1.062359285
-1.198394374	3.33E-05	2.20E-05	Q9NUY8-2;Q9NUY8	TBC1D23	15	65431	30258.66667	1.198394374
-0.884677786	3.35E-05	2.20E-05	Q9H9D4	ZNF408	2	1297.666667	687.6666667	0.884677786
-2.005962634	3.35E-05	2.20E-05	Q86YN1;Q86YN1-2	DOLPP1	3	4775.333333	1139	2.005962634
-1.107552873	3.35E-05	2.21E-05	Q9UGU5	HMGXB4	9	21630.33333	10164.33333	1.107552873
-0.879149814	3.36E-05	2.21E-05	Q9NVX2;Q9NVX2-2	NLE1	15	141026.6667	79727.66667	0.879149814
-0.879881156	3.36E-05	2.21E-05	P60002	ELOF1	2	97324.33333	55697.33333	0.879881156
-1.265838209	3.36E-05	2.21E-05	Q7LG56;Q7LG56-6;Q7LG56-2;Q7LG56-3;Q7LG56-5;Q7LG56-4	RRM2B	20	301805.3333	122093.3333	1.265838209
-1.437085187	3.37E-05	2.21E-05	P52565;P52565-2	ARHGDIA	10	819267.3333	304878.3333	1.437085187
-1.121094997	3.39E-05	2.22E-05	Q13641	TPBG	6	59267.33333	26565.33333	1.121094997
-0.911472074	3.39E-05	2.22E-05	Q5T9A4;Q5T9A4-3;Q5T9A4-2	ATAD3B	33	485672.3333	259862.6667	0.911472074
-0.862089587	3.39E-05	2.22E-05	Q9BTC0;Q9BTC0-1;Q9BTC0-2;Q9BTC0-3	DIDO1	52	49583.66667	28160	0.862089587
-1.245441208	3.40E-05	2.22E-05	Q9C0D5-2;Q9C0D5	TANC1	7	2530.333333	1038	1.245441208
-1.070521929	3.41E-05	2.23E-05	Q03393	PTS	3	21186.66667	10029	1.070521929
-1.029860797	3.41E-05	2.23E-05	Q96D71-3;Q96D71;Q96D71-2;Q96D71-4	REPS1	22	56134	28715.33333	1.029860797
-1.070838491	3.43E-05	2.24E-05	O15111	CHUK	10	12609.33333	5981.333333	1.070838491
-0.889942034	3.44E-05	2.25E-05	P62875	POLR2L	2	215811	111177	0.889942034
-0.868974199	3.45E-05	2.25E-05	P61604	HSPE1	11	36861897.67	20222034.33	0.868974199
-1.043399192	3.45E-05	2.25E-05	Q8TCY9;Q8TCY9-4;Q8TCY9-2;Q8TCY9-3	URGCP	7	3198	1695.666667	1.043399192
-1.142982981	3.45E-05	2.25E-05	Q9BXX0	EMILIN2	2	1121	544.3333333	1.142982981
-1.129283921	3.45E-05	2.25E-05	P50548;P50548-2	ERF	4	5704.666667	3051	1.129283921
-0.850474945	3.45E-05	2.25E-05	Q9Y2K7;Q9Y2K7-5;Q9Y2K7-2;Q9Y2K7-4;Q9Y2K7-3	KDM2A	12	10053.33333	5322.666667	0.850474945
-0.89828545	3.46E-05	2.25E-05	Q9BW27;Q9BW27-3;Q9BW27-2	NUP85	22	246075.6667	135641	0.89828545
-1.194045532	3.47E-05	2.25E-05	P41743	PRKCI	15	123154.6667	53195.66667	1.194045532
-0.952363069	3.47E-05	2.25E-05	O00116	AGPS	30	487273.6667	255026.6667	0.952363069
-0.926077973	3.48E-05	2.26E-05	P19447	ERCC3	22	38034	19607.66667	0.926077973
-0.950901301	3.49E-05	2.26E-05	Q9H9P8;Q9H9P8-2	L2HGDH	15	197664	101396.3333	0.950901301
-0.831470992	3.50E-05	2.27E-05	Q8NBU5;Q8NBU5-2	ATAD1	12	227534.3333	123675.3333	0.831470992
-1.028633676	3.51E-05	2.27E-05	P61513;A6NKH3	RPL37A	6	6960929.667	3622175.333	1.028633676
-1.129661535	3.51E-05	2.27E-05	Q9H1I8;Q9H1I8-3;Q9H1I8-2	ASCC2	12	32152.33333	13799	1.129661535
-1.011625977	3.51E-05	2.27E-05	Q9H3H5-2;Q9H3H5	DPAGT1	2	17289.33333	8717.333333	1.011625977
-0.891516538	3.52E-05	2.27E-05	O14497;O14497-2;O14497-3	ARID1A	48	58377.66667	31118.33333	0.891516538
-1.174368021	3.53E-05	2.28E-05	Q13546;Q13546-2	RIPK1	17	65020	30950	1.174368021
-1.008628635	3.54E-05	2.28E-05	Q15428	SF3A2	13	351058	174601	1.008628635
-1.171663733	3.54E-05	2.28E-05	Q9BRA0;Q9BRA0-2	NAA38	3	17783.33333	8012	1.171663733
-0.9501571	3.54E-05	2.28E-05	Q13257;Q13257-2	MAD2L1	10	427478	215430	0.9501571
-0.926704863	3.55E-05	2.28E-05	Q6PCD5	RFWD3	7	2874	1397	0.926704863
-2.373827459	3.56E-05	2.29E-05	O43597	SPRY2	1	1093.666667	NA	2.373827459
-1.215593961	3.57E-05	2.29E-05	P24385	CCND1	3	4672.666667	1747.333333	1.215593961
-0.921285115	3.58E-05	2.30E-05	Q99633	PRPF18	8	18299.33333	9386.333333	0.921285115
-1.130985323	3.60E-05	2.31E-05	Q92985-2;Q92985;Q92985-4	IRF7	1	1939.333333	902.3333333	1.130985323
-0.988590281	3.61E-05	2.31E-05	Q9H0V9-2;Q9H0V9;Q9H0V9-3	LMAN2L	10	103829.6667	50333	0.988590281
-2.099209386	3.62E-05	2.32E-05	Q0VAQ4	SMAGP	1	7492	1558	2.099209386
-1.59583032	3.62E-05	2.32E-05	Q7RTP0;Q7RTP0-2	NIPA1	2	3191.666667	1244	1.59583032
-0.922862494	3.63E-05	2.32E-05	Q9Y4P3	TBL2	17	96210.33333	54481.33333	0.922862494
-1.02629639	3.63E-05	2.32E-05	Q9H078-2;Q9H078-3;Q9H078;Q9H078-5;Q9H078-4	CLPB	17	98441	50756.66667	1.02629639
-1.274725423	3.64E-05	2.32E-05	Q03426	MVK	5	10516.66667	4604.333333	1.274725423
-0.944362435	3.64E-05	2.32E-05	O43148;O43148-2	RNMT	18	213444	106757	0.944362435
-0.918646524	3.64E-05	2.32E-05	Q8TBM8;Q8TBM8-2	DNAJB14	10	22277	11341.33333	0.918646524
-0.913629167	3.65E-05	2.33E-05	P61009	SPCS3	4	627870.3333	328656	0.913629167
-1.253413915	3.65E-05	2.33E-05	Q8WWI1-2;Q8WWI1-3;Q8WWI1-4;Q8WWI1;Q8WWI1-5	LMO7	47	65155.66667	25818.33333	1.253413915
-2.01869748	3.66E-05	2.33E-05	Q8IVT2	MISP	2	1231.333333	307	2.01869748
-1.003810877	3.66E-05	2.33E-05	O75665;O75665-3;O75665-2	OFD1	12	6314	2975.333333	1.003810877
-0.985131931	3.68E-05	2.34E-05	Q93074-3;Q93074;Q93074-2	MED12	18	3922.666667	1967.333333	0.985131931
-1.657066894	3.68E-05	2.34E-05	Q01995	TAGLN	18	6131068.667	2100961	1.657066894
-1.033318151	3.71E-05	2.35E-05	P52848;P52848-2;Q9H3R1	NDST1	7	5348.666667	2590	1.033318151
-0.806767158	3.71E-05	2.35E-05	Q99547	MPHOSPH6	4	136510.3333	78662.66667	0.806767158
-1.054746591	3.71E-05	2.35E-05	P00167-2;P00167;P00167-3	CYB5A	8	1549222	709217.3333	1.054746591
-0.940747097	3.72E-05	2.36E-05	Q9NQ29-2;Q9NQ29;Q9NQ29-3	LUC7L	7	199494.3333	102636.6667	0.940747097
-0.946593805	3.72E-05	2.36E-05	Q5JVF3;Q5JVF3-3;Q5JVF3-2;Q5JVF3-4	PCID2	19	137015	76669.33333	0.946593805
-1.416077549	3.72E-05	2.36E-05	P04062-4;P04062-2;P04062;P04062-5;P04062-3	GBA	14	49651.33333	20467.66667	1.416077549
-0.948926046	3.73E-05	2.36E-05	P62070;P62070-4;P62070-3;P62070-2	RRAS2	14	1599546.333	830509	0.948926046
-1.27792415	3.74E-05	2.37E-05	O14569	CYB561D2	1	11159.66667	5055.666667	1.27792415
-0.936244329	3.76E-05	2.37E-05	Q9UHK0	NUFIP1	10	27079	13159	0.936244329
-1.069921181	3.76E-05	2.37E-05	Q9NZJ9;A0A024RBG1;Q9NZJ9-2;Q9NZJ9-3	NUDT4	5	99328	47450	1.069921181
-1.148454561	3.76E-05	2.37E-05	P01116	KRAS	1	7693	4034.333333	1.148454561
-1.112216052	3.78E-05	2.38E-05	O94915;O94915-2	FRYL	30	8892.333333	4089.333333	1.112216052
-1.321709609	3.79E-05	2.39E-05	P22570;P22570-7;P22570-3;P22570-4;P22570-5;P22570-2;P22570-6	FDXR	27	940143.3333	383931	1.321709609
-0.904310904	3.80E-05	2.39E-05	Q5BKZ1;Q5BKZ1-3;Q5BKZ1-2	ZNF326	18	264395	141437	0.904310904
-0.91109157	3.80E-05	2.39E-05	O15027;O15027-4;O15027-2;O15027-3	SEC16A	44	32789	18009.33333	0.91109157
-0.914706062	3.80E-05	2.39E-05	Q99808;Q99808-2	SLC29A1	6	94294	52252.66667	0.914706062
-1.083854648	3.80E-05	2.39E-05	O15143	ARPC1B	13	408722.6667	188608	1.083854648
-0.858493694	3.81E-05	2.39E-05	Q9H089	LSG1	26	145587.3333	75851	0.858493694
-0.890940652	3.81E-05	2.39E-05	Q9P0U3-2;Q9P0U3	SENP1	8	13896	7382.666667	0.890940652
-0.89435417	3.83E-05	2.40E-05	O95470	SGPL1	18	173288.6667	98043.66667	0.89435417
-0.915951894	3.83E-05	2.40E-05	Q75QN2-2;Q75QN2	INTS8	13	12788.66667	6571.666667	0.915951894
-0.882159294	3.83E-05	2.40E-05	Q96MW5	COG8	10	21054.33333	11551.66667	0.882159294
-0.920559876	3.85E-05	2.41E-05	Q5HYI7;Q5HYI7-4;Q5HYI7-5;Q5HYI7-2	MTX3	10	87485	44960	0.920559876
-0.829964587	3.86E-05	2.42E-05	Q9P2W9	STX18	15	117759	69110.33333	0.829964587
-1.446047102	3.86E-05	2.42E-05	O95425-4;O95425;O95425-2;O95425-3	SVIL	45	32613	11164	1.446047102
-1.647461425	3.86E-05	2.42E-05	Q9NS18;Q9NS18-2	GLRX2	3	17016	6092.666667	1.647461425
-1.080206994	3.87E-05	2.42E-05	Q92598;Q92598-2;Q92598-4;Q92598-3	HSPH1	45	1032275.667	485188.6667	1.080206994
-0.903284556	3.89E-05	2.43E-05	P82912;P82912-2;P82912-3	MRPS11	7	249733	132389.3333	0.903284556
-0.874092087	3.89E-05	2.43E-05	Q9BVP2-2;Q9BVP2	GNL3	27	489847.3333	276325.6667	0.874092087
-0.890863544	3.89E-05	2.43E-05	Q9H147	DNTTIP1	7	30888	17595	0.890863544
-1.470821129	3.91E-05	2.44E-05	P37088-5;P37088-4;P37088;P37088-6;P37088-2	SCNN1A	2	928.6666667	381.6666667	1.470821129
-1.428106359	3.92E-05	2.44E-05	P30530-2;P30530	AXL	13	13635.33333	5012.666667	1.428106359
-0.814034073	3.92E-05	2.44E-05	P17152	TMEM11	4	134984.6667	73929.66667	0.814034073
-1.017706887	3.92E-05	2.44E-05	O75608-2;O75608	LYPLA1	7	677159	312294.3333	1.017706887
-0.838704587	3.92E-05	2.44E-05	P78563-6;P78563-2;P78563-3;P78563-4;P78563;P78563-5	ADARB1	5	3096.333333	1630.666667	0.838704587
-1.03292384	3.93E-05	2.44E-05	Q9H082;Q14088	RAB33B	6	81517	39725.66667	1.03292384
-1.02596322	3.93E-05	2.44E-05	O43505	B4GAT1	6	21587.66667	11135	1.02596322
-0.945374264	3.93E-05	2.44E-05	Q96RR1;Q96RR1-3;Q96RR1-2	PEO1	9	10269.33333	4981.333333	0.945374264
-0.84376678	3.93E-05	2.44E-05	Q9Y2X3;REV__Q9Y2X3	NOP58	28	1277374.667	742103.6667	0.84376678
-1.209229555	3.95E-05	2.45E-05	P24386	CHM	7	11549	5433.666667	1.209229555
-0.943821166	3.95E-05	2.45E-05	P00387-2;P00387;P00387-3	CYB5R3	12	911751.3333	475997.3333	0.943821166
-1.005082238	3.96E-05	2.45E-05	Q9GZT6;Q9GZT6-2;Q9GZT6-3	CCDC90B	6	101595	52994.33333	1.005082238
-1.017763904	3.97E-05	2.45E-05	P05023-4;P05023;P05023-3;P05023-2	ATP1A1	45	1785318	880640.3333	1.017763904
-0.89616486	3.98E-05	2.46E-05	Q69YN4;Q69YN4-3;Q69YN4-2;Q69YN4-4	KIAA1429	27	18138	9520.666667	0.89616486
-0.875417813	3.98E-05	2.46E-05	Q9Y676	MRPS18B	9	284544.3333	157538.6667	0.875417813
-0.868196107	3.99E-05	2.46E-05	P10809;P10809-2	HSPD1	50	31990445.33	16809426.33	0.868196107
-1.033612863	4.02E-05	2.48E-05	Q9HAV7	GRPEL1	13	1106272.333	515731.3333	1.033612863
-0.869249422	4.03E-05	2.48E-05	Q16850;Q16850-2	CYP51A1	16	83247.66667	44927.66667	0.869249422
-0.894214813	4.04E-05	2.49E-05	Q9H2K0	MTIF3	8	77847.33333	42101	0.894214813
-0.887556963	4.04E-05	2.49E-05	Q6P087;Q6P087-2;Q6P087-3	RPUSD3	9	28911.33333	15491	0.887556963
-1.094590284	4.05E-05	2.49E-05	Q13496;Q13496-2	MTM1	12	15230.66667	6538.333333	1.094590284
-1.333643798	4.05E-05	2.49E-05	Q8NBZ0;Q8NBZ0-2	INO80E	4	13917	5120	1.333643798
-0.922612645	4.06E-05	2.49E-05	Q99856	ARID3A	21	132910.6667	71317.33333	0.922612645
-0.947038694	4.08E-05	2.50E-05	P82094;P82094-2	TMF1	32	35274	18428.33333	0.947038694
-0.896150627	4.08E-05	2.50E-05	Q14137;Q14137-2	BOP1	25	189575	98973.66667	0.896150627
-1.437394319	4.10E-05	2.51E-05	Q16539-2	MAPK14	2	4518.333333	1644	1.437394319
1.334981388	4.10E-05	2.51E-05	Q05707;Q05707-2;Q05707-3	COL14A1	32	8014.333333	22683	-1.334981388
-0.822486096	4.11E-05	2.52E-05	Q14554;Q14554-2	PDIA5	18	207984	116374.3333	0.822486096
-0.847501667	4.13E-05	2.53E-05	Q8NG11;Q8NG11-2;Q8NG11-3	TSPAN14	4	28411.66667	15718	0.847501667
-0.828831649	4.14E-05	2.53E-05	P04843	RPN1	44	2175144	1246422.333	0.828831649
-0.874520807	4.14E-05	2.53E-05	Q9ULK4-4;Q9ULK4-5;Q9ULK4-3;Q9ULK4;Q9ULK4-2;Q9ULK4-6	MED23	20	12830.66667	6721	0.874520807
-1.056348527	4.14E-05	2.53E-05	Q8N6N3;Q8N6N3-2;Q8N6N3-3	C1orf52	5	63339.33333	31815.33333	1.056348527
-1.013133804	4.18E-05	2.55E-05	Q9H5N1;Q9H5N1-2	RABEP2	10	21917.66667	11421.66667	1.013133804
-1.524629795	4.18E-05	2.55E-05	Q9Y3E7-2;Q9Y3E7-4;Q9Y3E7;Q9Y3E7-3	CHMP3	1	301.3333333	102.3333333	1.524629795
-1.061349826	4.19E-05	2.55E-05	Q9C0C7-4;Q9C0C7-2;Q9C0C7;Q9C0C7-5;Q9C0C7-3;Q9C0C7-6	AMBRA1	5	2017	845.6666667	1.061349826
-0.909271982	4.21E-05	2.56E-05	Q8N1F8	STK11IP	4	1303.333333	679.3333333	0.909271982
-1.509326937	4.23E-05	2.57E-05	Q15375-2;Q15375-4;Q15375	EPHA7	4	2128	633	1.509326937
-1.159788071	4.24E-05	2.58E-05	Q13492-3;Q13492-2;Q13492-5;Q13492;Q13492-4;O60641-3;O60641-4;O60641	PICALM	22	196392	87133.33333	1.159788071
-0.86821181	4.24E-05	2.58E-05	P50750;P50750-2	CDK9	8	47860	25752.33333	0.86821181
-1.813679227	4.26E-05	2.58E-05	O95084-2;O95084	PRSS23	2	2605.333333	728.6666667	1.813679227
-0.90764865	4.26E-05	2.58E-05	Q96EE3;Q96EE3-1	SEH1L	20	327545.3333	179180.3333	0.90764865
-0.830815218	4.26E-05	2.59E-05	Q86U28;Q86U28-2	ISCA2	7	172902.3333	95147	0.830815218
-1.129235386	4.28E-05	2.59E-05	Q96RS6;Q96RS6-3;Q96RS6-2	NUDCD1	23	306068.6667	126574.6667	1.129235386
-0.812888466	4.28E-05	2.59E-05	P31930	UQCRC1	24	1426024.667	809402.3333	0.812888466
-1.191384384	4.28E-05	2.59E-05	Q15149-8	PLEC	1	2155.333333	1023.666667	1.191384384
-0.94220276	4.30E-05	2.60E-05	P42704	LRPPRC	84	2971541	1580573.667	0.94220276
-0.925180116	4.31E-05	2.61E-05	Q9UBX3;Q9UBX3-2	SLC25A10	11	192932.3333	110956.3333	0.925180116
-0.874004642	4.32E-05	2.61E-05	O60306	AQR	44	58196.33333	31347	0.874004642
-0.923954924	4.33E-05	2.61E-05	Q92674;Q92674-2	CENPI	2	440.3333333	253.3333333	0.923954924
-1.059547918	4.34E-05	2.62E-05	P55789;P55789-2	GFER	4	104491	49884	1.059547918
-0.968270398	4.35E-05	2.62E-05	Q14451;Q14451-3;Q14451-4;Q14451-2	GRB7	15	36586.66667	18811	0.968270398
-2.183645442	4.35E-05	2.62E-05	P0CG30;P0CG29	GSTT2B;GSTT2	2	4154.666667	902.6666667	2.183645442
-0.908459249	4.35E-05	2.62E-05	Q9BRR8	GPATCH1	10	7638.333333	4073	0.908459249
-0.92871653	4.35E-05	2.62E-05	Q08AI8;Q08AI8-3;Q08AI8-2	C2orf54	6	7174	3632.666667	0.92871653
-1.03756662	4.36E-05	2.62E-05	O00442;O00442-2	RTCA	15	116232	56784.33333	1.03756662
-1.00254077	4.36E-05	2.62E-05	P67936	TPM4	14	4550900.333	2227328.333	1.00254077
-0.933432234	4.39E-05	2.63E-05	Q9NZW5	MPP6	21	201700.6667	105790.3333	0.933432234
-1.033635865	4.40E-05	2.64E-05	Q7Z408;Q7Z408-4	CSMD2	1	129	56.66666667	1.033635865
-0.928549854	4.40E-05	2.64E-05	Q9Y296;Q9Y296-2	TRAPPC4	11	176523.6667	90984	0.928549854
-0.813904827	4.40E-05	2.64E-05	P22695	UQCRC2	20	2061018.667	1199763.333	0.813904827
-1.496521672	4.41E-05	2.64E-05	P55209-3	NAP1L1	1	3970.333333	1532	1.496521672
-1.369447009	4.44E-05	2.66E-05	Q5T230	UTF1	15	650574.6667	265957.6667	1.369447009
-0.810013255	4.46E-05	2.67E-05	Q96T88;Q96T88-2	UHRF1	24	72004.33333	39682	0.810013255
-0.934011975	4.46E-05	2.67E-05	Q9Y4W2-2;Q9Y4W2;Q9Y4W2-3;Q9Y4W2-4	LAS1L	31	160331	82907.33333	0.934011975
-0.837340783	4.46E-05	2.67E-05	Q8WVQ1;Q8WVQ1-3;Q8WVQ1-2	CANT1	9	8694.333333	4945.666667	0.837340783
-0.792130203	4.47E-05	2.67E-05	Q86VP1-2;Q86VP1;Q86VP1-3;Q86VP1-4	TAX1BP1	9	7154.666667	4188	0.792130203
-0.889029798	4.47E-05	2.67E-05	O95563	MPC2	4	52862.33333	30977	0.889029798
-1.220741955	4.48E-05	2.67E-05	P56159-2;P56159	GFRA1	3	45583	19243.33333	1.220741955
-1.006706088	4.49E-05	2.67E-05	Q8NHM5;Q8NHM5-2;Q8NHM5-4;Q8NHM5-3;Q8NHM5-5	KDM2B	23	19955.33333	10471.33333	1.006706088
-1.809848132	4.50E-05	2.68E-05	Q9UJY1	HSPB8	5	44071	11570	1.809848132
-0.834481933	4.50E-05	2.68E-05	P08574	CYC1	8	502633	300228	0.834481933
-0.865715804	4.51E-05	2.69E-05	P24539	ATP5F1	12	1118869	591699	0.865715804
-1.058923641	4.52E-05	2.69E-05	Q92536	SLC7A6	2	7300.333333	3256.666667	1.058923641
-0.901950315	4.52E-05	2.69E-05	Q9NW13;Q9NW13-2	RBM28	28	282188.6667	152111	0.901950315
-1.201835075	4.53E-05	2.69E-05	A1L390;A1L390-3;A1L390-2	PLEKHG3	24	26089.66667	12189.66667	1.201835075
-1.103525738	4.53E-05	2.69E-05	Q6UW02;Q6UW02-2	CYP20A1	13	61378	29447.66667	1.103525738
-0.943913173	4.54E-05	2.69E-05	Q13889;Q13889-2	GTF2H3	9	47990.66667	25204	0.943913173
-0.92555654	4.54E-05	2.69E-05	Q13825;Q13825-2	AUH	8	39954	21819.33333	0.92555654
-0.892246354	4.55E-05	2.69E-05	Q9NQG6	MIEF1	6	15172.66667	7736.333333	0.892246354
-1.037603737	4.56E-05	2.70E-05	Q9UM54-6	MYO6	48	181980.6667	84981.66667	1.037603737
-0.977223979	4.56E-05	2.70E-05	P17612;P17612-2	PRKACA	3	14132.33333	7110	0.977223979
-1.217535555	4.56E-05	2.70E-05	Q9BVC6	TMEM109	3	79335.33333	32536.33333	1.217535555
-0.857563313	4.56E-05	2.70E-05	Q13206	DDX10	30	104092.3333	55874.33333	0.857563313
-1.024031695	4.57E-05	2.70E-05	Q13325;Q13325-2	IFIT5	7	4479.666667	2252.666667	1.024031695
-0.973545217	4.58E-05	2.70E-05	Q92688-2;Q92688	ANP32B	5	956683	485059	0.973545217
-1.08420299	4.62E-05	2.72E-05	Q9BVS5	TRMT61B	7	13894.66667	6758.333333	1.08420299
-0.871752804	4.63E-05	2.73E-05	Q8IWJ2;Q8IWJ2-3	GCC2	54	45064.66667	23792.66667	0.871752804
-1.106072273	4.63E-05	2.73E-05	Q99447;Q99447-3;Q99447-4;Q99447-2	PCYT2	7	26830.33333	14085	1.106072273
-1.152393591	4.66E-05	2.74E-05	Q0JRZ9;Q0JRZ9-3;Q0JRZ9-2	FCHO2	14	16988.33333	7559	1.152393591
-0.875813814	4.66E-05	2.74E-05	Q9H2W6	MRPL46	10	236422.3333	125991.3333	0.875813814
-0.850541104	4.66E-05	2.74E-05	Q9NRR4-2;Q9NRR4-4;Q9NRR4;Q9NRR4-3	DROSHA	9	5843.666667	3347.333333	0.850541104
-1.078724222	4.69E-05	2.76E-05	Q9Y6B7;Q9Y6B7-2	AP4B1	4	2940	1368	1.078724222
-1.148133526	4.69E-05	2.76E-05	O60664-4;O60664;O60664-3;O60664-2	PLIN3	24	1125451.667	491190.6667	1.148133526
-0.780304275	4.70E-05	2.76E-05	Q96DZ1;Q96DZ1-3;Q96DZ1-2	ERLEC1	17	43557.33333	25268.33333	0.780304275
-1.674727887	4.71E-05	2.76E-05	Q07617	SPAG1	4	1153.333333	348.6666667	1.674727887
-1.085250514	4.71E-05	2.76E-05	Q13829;Q13829-2	TNFAIP1	2	2565.666667	1033	1.085250514
-0.939040566	4.71E-05	2.76E-05	P55199	ELL	7	8670.333333	4461.333333	0.939040566
-1.025559916	4.71E-05	2.76E-05	O75586;O75586-2;O75586-3	MED6	5	31161	14771.33333	1.025559916
-0.821245833	4.71E-05	2.76E-05	Q9ULJ8-4;Q9ULJ8-5;Q9ULJ8-3;Q9ULJ8;Q9ULJ8-2	PPP1R9A	12	8043.666667	4762.333333	0.821245833
-1.258343674	4.73E-05	2.76E-05	O15118;O15118-2	NPC1	9	18303	8357.333333	1.258343674
-0.857424705	4.73E-05	2.76E-05	Q9NWU5;Q9NWU5-3	MRPL22	9	354025	196213.6667	0.857424705
-1.311363186	4.73E-05	2.77E-05	O95834-3;O95834-2;O95834	EML2	13	19515.33333	8084.666667	1.311363186
-1.156423031	4.74E-05	2.77E-05	P55055;P55055-2;Q13133-2;Q13133-3;Q13133	NR1H2;NR1H3	2	16873.33333	7589.666667	1.156423031
-0.869676603	4.78E-05	2.79E-05	Q14439-2;Q14439-3;Q14439	GPR176	2	4861.333333	2632.666667	0.869676603
-1.26067839	4.78E-05	2.79E-05	Q6QNY0	BLOC1S3	3	8422.333333	3646	1.26067839
-1.739203079	4.78E-05	2.79E-05	Q96NJ6	ZFP3	1	1052	382.6666667	1.739203079
-0.923484727	4.79E-05	2.79E-05	Q92841;Q92841-1;Q92841-2	DDX17	31	1455291.667	755602	0.923484727
-1.095807716	4.80E-05	2.79E-05	O43681	ASNA1	12	537730.3333	267302	1.095807716
-1.015966113	4.81E-05	2.80E-05	Q9HB21;Q9HB21-2	PLEKHA1	6	10389	4962.666667	1.015966113
-1.192860031	4.81E-05	2.80E-05	P51116	FXR2	19	53085.66667	22003	1.192860031
-0.85609932	4.82E-05	2.80E-05	P27824-2;P27824;P27824-3	CANX	27	2700166	1547405.333	0.85609932
-0.82110564	4.83E-05	2.80E-05	Q9Y3D3;Q9Y3D3-2	MRPS16	6	338926	184150.6667	0.82110564
-2.11378932	4.83E-05	2.80E-05	P31944	CASP14	1	915	160.3333333	2.11378932
-1.023721829	4.83E-05	2.80E-05	P15924;P15924-3;P15924-2	DSP	144	292715	145466.6667	1.023721829
-0.839456275	4.84E-05	2.80E-05	Q15392-2;Q15392	DHCR24	15	509703	290379.3333	0.839456275
-0.802467455	4.84E-05	2.80E-05	Q96HP4	OXNAD1	8	30857.66667	18783	0.802467455
-1.118458179	4.86E-05	2.81E-05	Q9Y4P1-6;Q9Y4P1;Q9Y4P1-2;Q9Y4P1-4;Q9Y4P1-3	ATG4B	11	54239	23899.66667	1.118458179
-1.152955889	4.86E-05	2.81E-05	Q9BU89	DOHH	15	63218	27700.33333	1.152955889
-0.864179887	4.86E-05	2.81E-05	P78362;P78362-2;Q9UPE1-2;Q9UPE1-3;Q9UPE1-4;Q9UPE1	SRPK2	16	43957.33333	24902.33333	0.864179887
-0.942156383	4.86E-05	2.81E-05	Q9NZ43;Q9NZ43-3;Q9NZ43-2	USE1	4	16872.66667	8794.666667	0.942156383
-0.916623422	4.87E-05	2.81E-05	Q32P41	TRMT5	18	94577	50475.33333	0.916623422
-2.697002731	4.88E-05	2.81E-05	P30990	NTS	3	92262	12326.33333	2.697002731
-1.166013935	4.88E-05	2.81E-05	Q8IUI8;Q8IUI8-2	CRLF3	5	16738	7703.333333	1.166013935
-0.928473789	4.88E-05	2.81E-05	O95197-2;O95197;O95197-7;O95197-4	RTN3	11	68038.33333	36616.33333	0.928473789
-1.320410899	4.89E-05	2.82E-05	Q12841;Q12841-2	FSTL1	13	293176.6667	115112.3333	1.320410899
-0.783779899	4.89E-05	2.82E-05	Q9H307	PNN	28	329136	190362	0.783779899
-1.328149172	4.89E-05	2.82E-05	Q8IZD9	DOCK3	2	402.6666667	173	1.328149172
-1.018305207	4.90E-05	2.82E-05	Q8IZQ1-2;Q8IZQ1	WDFY3	37	6721.666667	3407	1.018305207
-0.904923784	4.90E-05	2.82E-05	O94776;O94776-2	MTA2	36	249520	127678.6667	0.904923784
-1.009574273	4.91E-05	2.82E-05	Q99575	POP1	34	64566	30527	1.009574273
-0.840882117	4.92E-05	2.82E-05	Q5PSV4-2;Q5PSV4	BRMS1L	7	56811.33333	29525.33333	0.840882117
-0.975873163	4.93E-05	2.82E-05	Q6ZT21-2;Q6ZT21	TMPPE	3	24732.33333	13291	0.975873163
-0.937883613	4.93E-05	2.82E-05	P68400;Q8NEV1;P68400-2	CSNK2A1;CSNK2A3	14	406131.3333	203103.3333	0.937883613
-1.248272046	4.93E-05	2.82E-05	Q96F63	CCDC97	6	25826.33333	10723	1.248272046
-1.015557069	4.94E-05	2.83E-05	P53611	RABGGTB	7	71010.66667	35345.33333	1.015557069
-1.10444177	4.95E-05	2.83E-05	Q8TCG5-3;Q8TCG5-2;Q8TCG5	CPT1C	3	13366.33333	6662.333333	1.10444177
-1.083739747	4.96E-05	2.83E-05	P23508;P23508-2	MCC	3	2339.666667	1061	1.083739747
-0.912736305	4.96E-05	2.83E-05	Q8WYQ5;Q8WYQ5-3;Q8WYQ5-2	DGCR8	12	12399.66667	6642	0.912736305
-0.935552963	4.96E-05	2.83E-05	Q9NYZ3	GTSE1	12	15560.66667	8442.666667	0.935552963
-0.909612128	4.97E-05	2.84E-05	O15213	WDR46	22	128198.6667	71871	0.909612128
-0.927810377	4.99E-05	2.84E-05	P00395	MT-CO1	3	76414.66667	38922.66667	0.927810377
-0.897610959	5.00E-05	2.85E-05	Q9H9E3;Q9H9E3-3;Q9H9E3-2	COG4	18	46332	24116	0.897610959
-0.789954728	5.00E-05	2.85E-05	O43310;O43310-2	CTIF	8	3575.666667	2101	0.789954728
-0.944932781	5.02E-05	2.86E-05	Q9Y2L5;Q9Y2L5-2	TRAPPC8	38	31799	16519.33333	0.944932781
-1.263812832	5.03E-05	2.86E-05	O75190-3	DNAJB6	1	2552.333333	1260.666667	1.263812832
-0.95679213	5.04E-05	2.87E-05	Q9NR30;Q9NR30-2	DDX21	53	3120470.333	1658166	0.95679213
-0.936213343	5.05E-05	2.87E-05	O75494-5;O75494-4;O75494-6;O75494-3;O75494-2;O75494;Q8WXF0	SRSF10	8	932903	448949.6667	0.936213343
-1.042885136	5.06E-05	2.87E-05	Q6WKZ4;Q6WKZ4-3;Q6WKZ4-2;Q6WKZ4-1;Q6WKZ4-5	RAB11FIP1	31	56427	26573.33333	1.042885136
-0.876413508	5.06E-05	2.87E-05	Q9HCM4-2	EPB41L5	21	158364.3333	88190.66667	0.876413508
-0.991071887	5.06E-05	2.87E-05	Q8NDZ6;Q8NDZ6-2	TMEM161B	3	2355.666667	1304.666667	0.991071887
-0.87434346	5.08E-05	2.88E-05	Q8IZ81	ELMOD2	11	111601.3333	58898.33333	0.87434346
-1.12990276	5.11E-05	2.89E-05	Q13428-6;Q13428-7	TCOF1	1	3602	1546.333333	1.12990276
-0.860043579	5.11E-05	2.89E-05	Q92621	NUP205	63	213899.3333	116434	0.860043579
-0.800888765	5.15E-05	2.91E-05	Q15361	TTF1	11	8579	4901.333333	0.800888765
-0.943385607	5.15E-05	2.91E-05	Q15311	RALBP1	9	16942.33333	8921	0.943385607
-0.980274207	5.16E-05	2.92E-05	P48059-2;P48059;P48059-4;P48059-5;P48059-3;P0CW19-2;Q7Z4I7-4;Q7Z4I7-3;Q7Z4I7;Q7Z4I7-5;Q7Z4I7-2	LIMS1	11	106632.6667	53326.33333	0.980274207
-1.291918252	5.16E-05	2.92E-05	Q9UBT6;Q9UBT6-8;Q9UBT6-3	POLK	3	805.6666667	306.3333333	1.291918252
-0.791215462	5.17E-05	2.92E-05	P46020-3;P46020-2;P46020	PHKA1	10	4270	2442	0.791215462
-0.78720376	5.17E-05	2.92E-05	Q96D53;Q96D53-2	ADCK4	11	32931.33333	19449.66667	0.78720376
-1.030202356	5.18E-05	2.92E-05	Q9BZE2	PUS3	9	15650.33333	7602.666667	1.030202356
-0.939067739	5.18E-05	2.92E-05	Q9UHB9;Q9UHB9-4;Q9UHB9-2;Q9UHB9-3	SRP68	32	276840.3333	142806	0.939067739
-1.87697153	5.19E-05	2.92E-05	Q32NB8-2;Q32NB8;Q32NB8-3	PGS1	5	9102.666667	2612.666667	1.87697153
-0.930845636	5.19E-05	2.92E-05	P54709;P54709-2	ATP1B3	13	1062317	534151.3333	0.930845636
1.328797172	5.20E-05	2.93E-05	O15050	TRANK1	1	51	111.3333333	-1.328797172
-0.94172502	5.22E-05	2.94E-05	Q7Z340;Q7Z340-2;Q7Z340-3	ZNF551	2	1722.333333	865.6666667	0.94172502
-0.91007846	5.22E-05	2.94E-05	Q96FF9	CDCA5	6	46146	24391	0.91007846
1.204307436	5.24E-05	2.94E-05	Q0VF96;Q0VF96-2	CGNL1	41	35450	86247	-1.204307436
-1.254360403	5.25E-05	2.94E-05	Q03405-2	PLAUR	1	2191	940.6666667	1.254360403
-0.880818227	5.25E-05	2.94E-05	O75439	PMPCB	21	552508.3333	298829.6667	0.880818227
-1.1703356	5.26E-05	2.95E-05	Q9UHB6-4;Q9UHB6-5	LIMA1	1	2900.666667	1420.333333	1.1703356
-0.844006209	5.27E-05	2.95E-05	Q92544	TM9SF4	11	144196.3333	82867	0.844006209
-0.841779787	5.28E-05	2.96E-05	P49711;P49711-2;Q8NI51-11;Q8NI51-6;Q8NI51-5;Q8NI51-10;Q8NI51-2;Q8NI51;Q8NI51-3;Q8NI51-7;Q8NI51-8	CTCF	20	55594	31938.33333	0.841779787
-0.831237294	5.29E-05	2.96E-05	Q53H12	AGK	22	283104	152605.6667	0.831237294
-0.825258465	5.29E-05	2.96E-05	Q969G3-2;Q969G3;Q969G3-6;Q969G3-5;Q969G3-3;Q969G3-4	SMARCE1	18	191928.3333	111509	0.825258465
-1.071054956	5.29E-05	2.96E-05	Q9ULJ6;Q9ULJ6-2	ZMIZ1	8	5916.666667	2779	1.071054956
-1.035835717	5.29E-05	2.96E-05	Q5VYS8;Q5VYS8-6;Q5VYS8-4;Q5VYS8-3;Q5VYS8-2;Q5VYS8-5	ZCCHC6	22	13099.66667	6758.666667	1.035835717
-1.164159509	5.30E-05	2.96E-05	Q6IBS0;Q9NR96-4	TWF2	21	328382.6667	154160.3333	1.164159509
-1.133855691	5.30E-05	2.96E-05	Q8IUX1-4;Q8IUX1;Q8IUX1-5;Q8IUX1-2;Q8IUX1-3	TMEM126B	5	30254.33333	13876.33333	1.133855691
-1.36114008	5.30E-05	2.96E-05	Q9Y5X0	SNX10	2	1915.666667	748	1.36114008
-1.127415178	5.31E-05	2.96E-05	Q13576;Q13576-3;Q13576-2	IQGAP2	66	330342.6667	150686.6667	1.127415178
-0.878626033	5.31E-05	2.96E-05	Q13503	MED21	3	9791.333333	4933	0.878626033
-0.926599599	5.33E-05	2.97E-05	Q9H4I3;Q9H4I3-2	TRABD	17	153068.6667	75684.66667	0.926599599
-1.007620919	5.34E-05	2.97E-05	Q9ULX3	NOB1	12	120411.6667	62985	1.007620919
-0.857966327	5.34E-05	2.97E-05	Q5T200;Q5T200-2	ZC3H13	17	14284.66667	7837.666667	0.857966327
-0.892680781	5.35E-05	2.97E-05	O95674	CDS2	6	12535	7490	0.892680781
-1.043829671	5.35E-05	2.97E-05	Q9BRQ6	CHCHD6	5	92862.66667	46328	1.043829671
-0.963781435	5.36E-05	2.98E-05	P11021	HSPA5	47	12985258	6954682.333	0.963781435
-0.966493384	5.37E-05	2.98E-05	Q6PK04	CCDC137	10	100002	52819.33333	0.966493384
-0.817216998	5.38E-05	2.98E-05	Q14135-4;Q14135-5;Q14135-6;Q14135-2;Q14135	VGLL4	2	14421.66667	8255	0.817216998
-2.311862691	5.39E-05	2.98E-05	Q96S42	NODAL	6	8488	1853	2.311862691
-0.922864707	5.39E-05	2.99E-05	Q9NRA8-3;Q9NRA8;Q9NRA8-2	EIF4ENIF1	15	12912	6615	0.922864707
-1.142663762	5.40E-05	2.99E-05	P07203;P07203-2	GPX1	14	904480	374255.6667	1.142663762
-1.06487196	5.41E-05	2.99E-05	Q6UWU4;Q6UWU4-3;Q6UWU4-2	C6orf89	2	1472.333333	762.6666667	1.06487196
-1.160446748	5.44E-05	3.01E-05	P07093-2;P07093-3;P07093	SERPINE2	14	116085.6667	45403	1.160446748
-0.905387437	5.44E-05	3.01E-05	Q9NYV4;Q9NYV4-2;Q9NYV4-3	CDK12	21	30739.33333	15907	0.905387437
-0.885967294	5.45E-05	3.01E-05	Q9UP83-2;Q9UP83;Q9UP83-3	COG5	19	26999.66667	14562	0.885967294
-0.928269032	5.47E-05	3.02E-05	O96017;O96017-12;O96017-9;O96017-4;O96017-13;O96017-8;O96017-7;O96017-11;O96017-3;O96017-5;O96017-2;O96017-6;O96017-10	CHEK2	13	68073.33333	37375	0.928269032
-1.032895712	5.54E-05	3.06E-05	O43824	GTPBP6	13	51476.66667	25863	1.032895712
-1.172405385	5.57E-05	3.07E-05	P27144	AK4	14	2343160	1002086.667	1.172405385
-1.007132094	5.58E-05	3.08E-05	Q92900-2;Q92900	UPF1	58	445544	219653.6667	1.007132094
-0.904790453	5.59E-05	3.08E-05	Q86WA8;Q86WA8-2	LONP2	12	7949	4253.666667	0.904790453
-0.861756846	5.59E-05	3.08E-05	Q8TAD8	SNIP1	8	20942	10937.33333	0.861756846
-0.985770707	5.60E-05	3.08E-05	Q96DA2	RAB39B	9	47536	23937.66667	0.985770707
-0.978533579	5.60E-05	3.08E-05	Q9BYJ9;Q9BYJ9-2	YTHDF1	10	48075	24337.66667	0.978533579
-1.070998989	5.62E-05	3.08E-05	Q9Y5L0;Q9Y5L0-3;Q9Y5L0-1;Q9Y5L0-5	TNPO3	29	138326.6667	66563	1.070998989
-0.851140059	5.62E-05	3.08E-05	Q9NP64-2;Q9NP64-3;Q9NP64	ZCCHC17	4	29362.33333	16085.66667	0.851140059
-0.971434975	5.64E-05	3.09E-05	Q00765;Q00765-2	REEP5	5	877670.6667	448751.3333	0.971434975
-0.902779824	5.64E-05	3.09E-05	P52434;P52434-3;P52434-4;P52434-2;P52434-5	POLR2H	8	636857.6667	349060.3333	0.902779824
-0.966652996	5.65E-05	3.09E-05	P83436	COG7	23	30964.66667	15229.33333	0.966652996
-0.9951325	5.65E-05	3.09E-05	Q9BXS5;Q9BXS5-2	AP1M1	14	88538	46461.33333	0.9951325
-1.078892574	5.65E-05	3.09E-05	O75436;O75436-2	VPS26A	13	178283.6667	85580.33333	1.078892574
-0.868926704	5.66E-05	3.10E-05	Q4G0F5	VPS26B	9	33454	18126.66667	0.868926704
-0.967295941	5.68E-05	3.11E-05	Q9Y5W7-2;Q9Y5W7-4;Q9Y5W7;Q9Y5W7-3	SNX14	5	1952.666667	974.3333333	0.967295941
-0.99466638	5.68E-05	3.11E-05	P51003;P51003-2;Q9NRJ5	PAPOLA	25	102411.6667	50741	0.99466638
-0.860317425	5.71E-05	3.12E-05	P07858	CTSB	11	292193	161570.6667	0.860317425
-0.903970139	5.71E-05	3.12E-05	P78316;P78316-2	NOP14	23	131767.6667	73226.33333	0.903970139
-1.080545871	5.72E-05	3.12E-05	O14490-7;O14490;O14490-3;O14490-5;O14490-2;O14490-4;O14490-6	DLGAP1	2	738.6666667	348.6666667	1.080545871
-0.909072855	5.73E-05	3.12E-05	Q7Z3E2	CCDC186	9	5516.333333	2939.666667	0.909072855
-1.127831067	5.73E-05	3.12E-05	Q14849-2;Q14849-3;Q14849	STARD3	2	2731.666667	1167.666667	1.127831067
1.341689252	5.76E-05	3.14E-05	Q6T4P5-4;Q6T4P5;Q6T4P5-2;Q6T4P5-3	LPPR3	1	457.3333333	1084.333333	-1.341689252
-1.044813334	5.78E-05	3.15E-05	Q5BJH7-3;Q5BJH7;Q5BJH7-4;Q5BJH7-5;Q5BJH7-6	YIF1B	7	47406.66667	21555	1.044813334
-0.959496212	5.79E-05	3.15E-05	O95487-2;O95487;O95487-3	SEC24B	18	26608	13304.33333	0.959496212
-0.884807605	5.81E-05	3.16E-05	Q9HCE5	METTL14	10	36934	20103	0.884807605
-1.199837736	5.81E-05	3.16E-05	Q9NZD2	GLTP	7	47641.33333	19371.66667	1.199837736
-0.875584481	5.83E-05	3.17E-05	Q9ULI2;Q9ULI2-2	RIMKLB	7	11784.33333	6156.666667	0.875584481
-1.056383075	5.89E-05	3.20E-05	Q9Y394-2;Q9Y394	DHRS7	12	209740	95594.33333	1.056383075
-0.893086899	5.90E-05	3.20E-05	Q9H4L4	SENP3	14	70526.33333	37150.33333	0.893086899
-1.315724896	5.91E-05	3.20E-05	Q9NQS3;Q9NQS3-2	PVRL3	8	13116.66667	6097.666667	1.315724896
-1.280544032	5.92E-05	3.21E-05	Q5FWF4-3;Q5FWF4;Q5FWF4-5;Q5FWF4-4;Q5FWF4-2	ZRANB3	3	3636.333333	1626.666667	1.280544032
-0.971575677	5.92E-05	3.21E-05	Q99536;Q99536-3;Q99536-2	VAT1	22	1700145	913406.6667	0.971575677
-0.950681386	5.92E-05	3.21E-05	Q9BTD8-4;Q9BTD8-2;Q9BTD8-3;Q9BTD8	RBM42	8	59973	31947	0.950681386
-0.848642261	5.93E-05	3.21E-05	Q9BRU9;Q9BRU9-2	UTP23	6	58847	32696.33333	0.848642261
-0.853299555	5.95E-05	3.22E-05	O60683;O60683-2	PEX10	2	834.6666667	439.3333333	0.853299555
-0.801395373	5.96E-05	3.22E-05	O75643;O75643-2	SNRNP200	104	446943	257262	0.801395373
-2.261166626	5.97E-05	3.22E-05	P10646-2;P10646	TFPI	2	1415.333333	293.6666667	2.261166626
-1.677237871	5.97E-05	3.22E-05	Q6P4A8	PLBD1	15	98094	32183.66667	1.677237871
-1.015448806	5.97E-05	3.22E-05	Q8TER5-4;Q8TER5-3;Q8TER5;Q8TER5-2	ARHGEF40	13	4032.666667	1994	1.015448806
-1.103022809	5.98E-05	3.22E-05	O94854;O94854-2	KIAA0754	9	4914	1936.333333	1.103022809
-1.393880764	5.98E-05	3.22E-05	Q8NFZ8	CADM4	9	31284	13576.33333	1.393880764
-1.099914091	5.99E-05	3.22E-05	Q7L1T6	CYB5R4	4	1914.666667	869	1.099914091
-0.826509885	5.99E-05	3.22E-05	Q9NW15;Q9NW15-2;Q9NW15-5;Q9NW15-3;Q9NW15-4	ANO10	12	36947	20745	0.826509885
-1.090308821	5.99E-05	3.22E-05	Q8WUX9;Q8WUX9-2	CHMP7	15	42633	19961.33333	1.090308821
-1.106452633	6.01E-05	3.23E-05	Q9H7P9;Q9H7P9-3;Q9H7P9-2	PLEKHG2	6	2761.666667	1310.333333	1.106452633
-1.007286154	6.04E-05	3.25E-05	Q7RTP6;Q7RTP6-2;Q7RTP6-4;Q7RTP6-3;Q7RTP6-5;O94851-2;O94851-5;O94851-6;O94851-4;O94851-3;O94851	MICAL3	12	2796	1410.333333	1.007286154
-0.833543749	6.05E-05	3.25E-05	Q12849;Q12849-5	GRSF1	26	572810.6667	317690.6667	0.833543749
-0.799276593	6.05E-05	3.25E-05	O75448-2;O75448	MED24	23	16743	9379.333333	0.799276593
-0.900216267	6.07E-05	3.25E-05	Q9NZN5-2;Q9NZN5	ARHGEF12	9	5636.333333	3167	0.900216267
-0.826606634	6.07E-05	3.25E-05	Q9Y6M4-4;Q9Y6M4-3;Q9Y6M4;Q9Y6M4-2;Q9Y6M4-5;Q9Y6M4-6	CSNK1G3	12	67820.66667	39051	0.826606634
-0.961134931	6.07E-05	3.25E-05	P26196	DDX6	32	897119	465399.3333	0.961134931
-1.083252532	6.07E-05	3.25E-05	Q6P4A7;Q6P4A7-2;Q6P4A7-3	SFXN4	3	7759	3557.333333	1.083252532
-0.927782505	6.08E-05	3.25E-05	Q9Y2Z9-3;Q9Y2Z9	COQ6	11	32493.66667	16980.66667	0.927782505
-0.90882016	6.09E-05	3.26E-05	Q14562	DHX8	31	30814	15813.33333	0.90882016
-0.853070328	6.09E-05	3.26E-05	O75934	BCAS2	15	418248	229597.3333	0.853070328
-1.032984577	6.10E-05	3.26E-05	Q9C0E8-2;Q9C0E8;Q9C0E8-4;Q9C0E8-3	LNP	8	23412.66667	11614	1.032984577
-1.09922314	6.11E-05	3.26E-05	Q9HB09-3;Q9HB09	BCL2L12	3	6274.333333	2914	1.09922314
-0.952093189	6.14E-05	3.28E-05	Q92614-4;Q92614;Q92614-3;Q92614-2;Q92614-5	MYO18A	51	64330.33333	31978.66667	0.952093189
-0.882955148	6.16E-05	3.29E-05	P09001	MRPL3	12	240773.3333	124928	0.882955148
-1.010424791	6.17E-05	3.29E-05	Q86YV5	SGK223	15	7948.333333	3920	1.010424791
-0.99239937	6.18E-05	3.29E-05	P0DPB6		6	336564.6667	181295.6667	0.99239937
-0.929133876	6.19E-05	3.29E-05	Q96Q15;Q96Q15-2;Q96Q15-3;Q96Q15-4;Q6P435	SMG1	45	8625	4558.333333	0.929133876
-1.041347572	6.19E-05	3.29E-05	P60709	ACTB	38	147318220	68929933.67	1.041347572
-1.004373503	6.19E-05	3.29E-05	Q5SYE7-2;Q5SYE7	NHSL1	16	11873	6080	1.004373503
-1.091013639	6.20E-05	3.29E-05	P18440	NAT1	7	14261.66667	6728.333333	1.091013639
-1.040678743	6.21E-05	3.30E-05	Q14320;Q9Y247	FAM50A	10	148985.6667	72970.66667	1.040678743
-1.127827576	6.22E-05	3.30E-05	Q4KMQ1;Q4KMQ1-2;Q4KMQ1-4;Q4KMQ1-3	TPRN	11	10376	4598	1.127827576
-0.987256157	6.22E-05	3.30E-05	O00154;O00154-6;O00154-7;O00154-5	ACOT7	16	1251120.333	656522.3333	0.987256157
-1.146328725	6.25E-05	3.32E-05	Q13797	ITGA9	4	1572.666667	732.3333333	1.146328725
-0.815339531	6.26E-05	3.32E-05	Q8IWL3	HSCB	2	17483.33333	9388.333333	0.815339531
-1.066227702	6.27E-05	3.32E-05	Q5VWG9	TAF3	3	1746.666667	855	1.066227702
-1.052935152	6.27E-05	3.32E-05	Q14686	NCOA6	3	557	248.3333333	1.052935152
-1.10326841	6.28E-05	3.32E-05	O15234	CASC3	10	22383.33333	10596.66667	1.10326841
-1.093647456	6.31E-05	3.33E-05	P0DI82;P0DI81;P0DI81-3	TRAPPC2B;TRAPPC2	4	14262.33333	6026.666667	1.093647456
-0.81146387	6.31E-05	3.33E-05	Q92604	LPGAT1	6	6284.666667	3550.666667	0.81146387
-0.933648774	6.33E-05	3.34E-05	Q9H981;Q9H981-2;Q9H981-3	ACTR8	12	22224	11078	0.933648774
-1.323692341	6.33E-05	3.34E-05	Q96BJ8-2;Q96BJ8;Q96BJ8-3	ELMO3	4	2405.666667	942.6666667	1.323692341
-1.412439465	6.33E-05	3.34E-05	Q9NR34	MAN1C1	2	2335.333333	730.6666667	1.412439465
-0.915587301	6.36E-05	3.35E-05	Q8NB90;Q8NB90-2;Q8NB90-3	SPATA5	32	116549.3333	61273.33333	0.915587301
-0.813045541	6.38E-05	3.36E-05	Q9HD34	LYRM4	6	205704	123176.6667	0.813045541
-0.771983508	6.39E-05	3.37E-05	O15381;O15381-2;O15381-5;O15381-3;O15381-4	NVL	30	84549	49732.66667	0.771983508
-0.817551582	6.39E-05	3.37E-05	Q13148;Q13148-4	TARDBP	11	609141.3333	343278.6667	0.817551582
-0.88202572	6.40E-05	3.37E-05	Q6DD87	ZNF787	8	26703.33333	13907.66667	0.88202572
-0.765140434	6.42E-05	3.38E-05	Q9Y606-2;Q9Y606	PUS1	21	221663.6667	126399.3333	0.765140434
-1.229233685	6.43E-05	3.38E-05	Q86WW8	COA5	2	38308.33333	17224.66667	1.229233685
-1.115245486	6.43E-05	3.38E-05	Q16875-3;Q16875-2;Q16875;Q16875-4	PFKFB3	6	9110.333333	4317	1.115245486
-0.894162295	6.43E-05	3.38E-05	Q8WTT2	NOC3L	23	168680.3333	95780.33333	0.894162295
-1.06261535	6.46E-05	3.39E-05	Q9Y5W9-2;Q9Y5W9	SNX11	3	4844.666667	2275.333333	1.06261535
-0.803790973	6.46E-05	3.39E-05	Q92785;Q92785-2	DPF2	18	106066	60643.66667	0.803790973
-0.778152616	6.47E-05	3.39E-05	Q8WVM7-2;Q8WVM7	STAG1	9	5516.333333	3178.666667	0.778152616
-0.84961038	6.47E-05	3.39E-05	O75381-2;O75381	PEX14	10	118281.3333	62234.33333	0.84961038
-0.804842307	6.48E-05	3.39E-05	Q14692	BMS1	43	121936.6667	71073	0.804842307
-1.074488903	6.48E-05	3.39E-05	O14530;O14530-2	TXNDC9	7	145059	72797	1.074488903
-0.86485062	6.49E-05	3.39E-05	O15085-2;O15085	ARHGEF11	10	1688	926.6666667	0.86485062
-0.913145481	6.51E-05	3.40E-05	Q09328	MGAT5	4	36570.66667	20361	0.913145481
-1.802564179	6.51E-05	3.40E-05	Q03169	TNFAIP2	7	3502	953	1.802564179
-0.982636033	6.51E-05	3.40E-05	Q9H4L5-2;Q9H4L5;Q9H4L5-4;Q9H4L5-3;Q9H4L5-6;Q9H4L5-5;Q9H4L5-8;Q9H4L5-7	OSBPL3	14	12271	5614.666667	0.982636033
-0.989690054	6.52E-05	3.40E-05	Q9NQY0;Q9NQY0-2	BIN3	6	30281.33333	15013.66667	0.989690054
1.328154508	6.54E-05	3.41E-05	Q8WZ64	ARAP2	2	860.6666667	2303.333333	-1.328154508
-1.045224513	6.55E-05	3.41E-05	Q8TF46;Q8TF46-3;Q8TF46-2;Q8TF46-4	DIS3L	9	3011.666667	1448	1.045224513
-0.913368947	6.55E-05	3.41E-05	Q9C0B5-2;Q9C0B5	ZDHHC5	9	11834.66667	6160.333333	0.913368947
-1.112506914	6.57E-05	3.42E-05	P31323	PRKAR2B	12	154538	68390.33333	1.112506914
-0.866075061	6.58E-05	3.43E-05	O15160;O15160-2	POLR1C	14	156928.6667	86875	0.866075061
-1.016169663	6.59E-05	3.43E-05	Q92974-3;Q92974-2;Q92974	ARHGEF2	38	111282	57580.66667	1.016169663
-0.769644114	6.61E-05	3.44E-05	Q96PK6;Q96PK6-2;Q96PK6-3;Q96PK6-4	RBM14	32	1323941.333	749360.3333	0.769644114
-1.018333872	6.61E-05	3.44E-05	Q96QK1	VPS35	27	220914.6667	106350	1.018333872
-0.82636604	6.63E-05	3.44E-05	O43299;O43299-2;O43299-3	AP5Z1	7	4625	2553	0.82636604
-0.999686707	6.66E-05	3.46E-05	Q9BVT8	TMUB1	5	85421.66667	43985.66667	0.999686707
-0.937793965	6.67E-05	3.46E-05	Q9BSK4	FEM1A	2	780.3333333	403.6666667	0.937793965
-0.764223529	6.67E-05	3.46E-05	Q8NC56;Q8NC56-2	LEMD2	18	131217.3333	80022.33333	0.764223529
-1.195865868	6.69E-05	3.46E-05	Q9H993	ARMT1	18	493116.6667	203348.3333	1.195865868
-0.822844007	6.70E-05	3.47E-05	Q7Z333-3;Q7Z333;Q7Z333-4	SETX	21	4202.333333	2354.666667	0.822844007
-0.811390618	6.73E-05	3.48E-05	P49755	TMED10	10	1128232.667	663426.3333	0.811390618
-0.949666964	6.77E-05	3.50E-05	Q12933-3;Q12933;Q12933-2;Q12933-4	TRAF2	13	31895.33333	17400.33333	0.949666964
-0.927303886	6.78E-05	3.50E-05	P18074;P18074-2	ERCC2	13	28958.33333	14798.66667	0.927303886
-1.013538224	6.78E-05	3.50E-05	Q08345;Q08345-5;Q08345-2;Q08345-6;Q08345-4	DDR1	8	12797.66667	6460.666667	1.013538224
-0.92059083	6.78E-05	3.50E-05	Q6UW68	TMEM205	4	134789	72918.33333	0.92059083
-0.956906911	6.79E-05	3.50E-05	P62841	RPS15	5	2277296.667	1222930.333	0.956906911
-1.134375567	6.80E-05	3.50E-05	Q8WUM9	SLC20A1	3	9210.333333	4070	1.134375567
-0.779975037	6.80E-05	3.50E-05	Q99807;Q99807-2	COQ7	6	23656.66667	13173.66667	0.779975037
-0.809510437	6.82E-05	3.52E-05	Q9H0P0;Q9H0P0-3;Q9H0P0-2;Q9H0P0-1	NT5C3A	13	45908.33333	25372.66667	0.809510437
-0.938860425	6.83E-05	3.52E-05	Q8WUH2	TGFBRAP1	8	4068.666667	2109	0.938860425
-0.935524552	6.83E-05	3.52E-05	P29083	GTF2E1	12	40447.66667	19458.66667	0.935524552
-0.936013877	6.83E-05	3.52E-05	O75525-2;O75525	KHDRBS3	8	135499.3333	67620.33333	0.936013877
-1.337770125	6.84E-05	3.52E-05	P02753	RBP4	1	2158.666667	806	1.337770125
-0.838647891	6.85E-05	3.52E-05	Q6P2C8;Q6P2C8-2;Q6P2C8-4	MED27	8	52388.66667	28849	0.838647891
-0.835987023	6.85E-05	3.52E-05	Q9UKB1-2;Q9UKB1-3;Q9UKB1;Q9Y297-2;Q9Y297	FBXW11;BTRC	7	8080	4690.666667	0.835987023
-1.155152883	6.85E-05	3.52E-05	P52298;P52298-3;P52298-2;A6PVI3	NCBP2	7	172290.3333	88238.33333	1.155152883
-0.991443309	6.86E-05	3.52E-05	Q9HAN9	NMNAT1	4	12050.66667	6331.666667	0.991443309
-0.819842727	6.86E-05	3.52E-05	Q8WWQ0	PHIP	42	43211	25291.33333	0.819842727
-1.156039055	6.86E-05	3.52E-05	P05997	COL5A2	4	2040.333333	772	1.156039055
-0.996625186	6.87E-05	3.52E-05	Q01954;Q6ZN30-2;Q6ZN30	BNC1;BNC2	4	817	436.3333333	0.996625186
-0.8487403	6.87E-05	3.52E-05	Q9H0C5-2;Q9H0C5	BTBD1	2	1658	898.3333333	0.8487403
-0.884608222	6.88E-05	3.52E-05	P54920	NAPA	18	524050	274612	0.884608222
-0.889830125	6.88E-05	3.52E-05	Q8NCD3;Q8NCD3-3;Q8NCD3-2	HJURP	10	21337.33333	11764.33333	0.889830125
-0.878035441	6.88E-05	3.52E-05	Q9H9L3	ISG20L2	8	43466	23824.33333	0.878035441
-1.045219302	6.89E-05	3.52E-05	Q9UHB6;Q9UHB6-2;Q9UHB6-3	LIMA1	34	293780.6667	143829.3333	1.045219302
-1.057229327	6.90E-05	3.52E-05	Q8N587;Q8N587-2	ZNF561	2	4760	2167	1.057229327
-0.906385985	6.90E-05	3.52E-05	Q5T0D9-2;Q5T0D9	TPRG1L	5	48143	23916.33333	0.906385985
-0.852774463	6.91E-05	3.52E-05	Q9BYG3	NIFK	17	834590	473350.6667	0.852774463
-0.937051248	6.92E-05	3.52E-05	Q9H3P7	ACBD3	21	193015	97815.66667	0.937051248
-0.875900074	6.92E-05	3.52E-05	O43752;O43752-2	STX6	7	42139.66667	22784.66667	0.875900074
-0.811282552	6.92E-05	3.52E-05	Q9UIC8-3;Q9UIC8;Q9UIC8-2	LCMT1	9	43169	23575.33333	0.811282552
-0.910235263	6.92E-05	3.52E-05	P42696;P42696-2	RBM34	24	347763.6667	185096.6667	0.910235263
-1.008484762	6.96E-05	3.54E-05	Q9Y2J2-2;Q9Y2J2;Q9Y2J2-4;Q9Y2J2-3	EPB41L3	13	17841.33333	8021.666667	1.008484762
-0.809135719	6.96E-05	3.54E-05	P78332;P78332-2;P78332-3	RBM6	19	38881	22154.33333	0.809135719
-1.001752922	6.99E-05	3.55E-05	P51970	NDUFA8	8	404813	204650	1.001752922
-0.891439476	6.99E-05	3.55E-05	Q7L8L6	FASTKD5	21	86178.33333	45181.33333	0.891439476
-0.9543318	7.00E-05	3.55E-05	Q9UBQ0;Q9UBQ0-2	VPS29	8	546561.6667	291126	0.9543318
-0.8955513	7.00E-05	3.55E-05	Q9NVU7;Q9NVU7-2	SDAD1	18	133247.6667	70487.33333	0.8955513
-0.954630965	7.01E-05	3.56E-05	Q8IYI6	EXOC8	17	42310	21754.66667	0.954630965
-0.900208187	7.02E-05	3.56E-05	Q9UBU8-2;Q9UBU8;Q9UBU8-3	MORF4L1	19	241306.3333	123129.3333	0.900208187
-1.11468589	7.03E-05	3.56E-05	Q96HB5;Q96HB5-3;Q96HB5-4;Q96HB5-2;Q96HB5-5	CCDC120	2	723	373.6666667	1.11468589
-0.947325744	7.06E-05	3.57E-05	Q9UKW4;Q9UKW4-4;Q9UKW4-2;Q9UKW4-3;P15498-2;P15498	VAV3	8	2297	1154.666667	0.947325744
-0.86966097	7.06E-05	3.57E-05	P28070	PSMB4	10	627167.6667	337928	0.86966097
-0.875756718	7.11E-05	3.60E-05	Q8TBA6;Q8TBA6-2	GOLGA5	32	96921.33333	53214.33333	0.875756718
-0.842413881	7.12E-05	3.60E-05	O43402;O43402-2	EMC8	5	211481	111716	0.842413881
-1.231563852	7.12E-05	3.60E-05	P53602	MVD	16	132760.6667	63240.33333	1.231563852
-0.828959781	7.13E-05	3.60E-05	Q96DF8	DGCR14	9	18522	9790.333333	0.828959781
-0.839505344	7.14E-05	3.60E-05	P20337	RAB3B	6	294257.6667	163637	0.839505344
-1.171745559	7.15E-05	3.60E-05	Q9NPI6-2;Q9NPI6	DCP1A	14	48172.33333	21044	1.171745559
-1.083783163	7.15E-05	3.60E-05	Q676U5;Q676U5-3;Q676U5-2;Q676U5-4;Q676U5-5	ATG16L1	12	23173	10711	1.083783163
-1.45673498	7.16E-05	3.60E-05	O60462-4;O60462-5;O60462-2;O60462-3;O60462;O60462-6	NRP2	19	42538.66667	16645.66667	1.45673498
-0.813617276	7.16E-05	3.60E-05	Q6UB35;Q6UB35-2	MTHFD1L	36	273239	156691	0.813617276
-0.819229607	7.17E-05	3.61E-05	Q8NHQ9;Q8NHQ9-2	DDX55	16	30733.33333	17323.33333	0.819229607
-1.555193881	7.20E-05	3.62E-05	P51812;Q9Y2H9;O15021-2;O15021-3;O15021-6;O15021	RPS6KA3	18	30436	8685	1.555193881
-0.81824827	7.20E-05	3.62E-05	Q14642	INPP5A	5	10955.66667	6038	0.81824827
-0.931200578	7.21E-05	3.62E-05	Q01082;Q01082-2;P11277-3;P11277;P11277-2	SPTBN1	154	901301	463827.3333	0.931200578
-1.191375484	7.22E-05	3.63E-05	Q5VWJ9	SNX30	7	14154.33333	6060	1.191375484
-2.030408811	7.23E-05	3.63E-05	Q9Y210-2;Q9Y210-3;Q9Y210;Q9HCX4-2;Q9HCX4-3;Q9HCX4	TRPC6	4	707.3333333	155	2.030408811
-0.986385739	7.23E-05	3.63E-05	Q96PU5-2;Q96PU5-5;Q96PU5;Q96PU5-3;Q96PU5-6;Q96PU5-7;Q96PU5-9;Q96PU5-4	NEDD4L	27	601887	298378.6667	0.986385739
-0.938444338	7.26E-05	3.64E-05	Q9H2J4	PDCL3	9	231968.3333	122632.3333	0.938444338
-0.797915656	7.26E-05	3.64E-05	Q9H330;Q9H330-3;Q9H330-4	TMEM245	8	25415.66667	13857.33333	0.797915656
-1.091559671	7.27E-05	3.64E-05	Q00653;Q00653-4;Q00653-3	NFKB2	18	20576.66667	10201	1.091559671
-0.855878664	7.27E-05	3.64E-05	O75182;O75182-2;O75182-3	SIN3B	15	7966.333333	4327.666667	0.855878664
-1.143882663	7.27E-05	3.64E-05	Q9UKL3	CASP8AP2	5	4282.666667	1903.333333	1.143882663
-1.416973398	7.29E-05	3.64E-05	Q9BQA1;Q9BQA1-2	WDR77	8	146887.6667	61653.66667	1.416973398
-0.93662349	7.30E-05	3.65E-05	P46531	NOTCH1	12	6566.333333	3266.666667	0.93662349
-0.843663971	7.32E-05	3.66E-05	Q9H4H8;Q9H4H8-2	FAM83D	15	40507.33333	23094.33333	0.843663971
-0.853075764	7.34E-05	3.66E-05	Q96MU7-2;Q96MU7	YTHDC1	10	51511.33333	29571.66667	0.853075764
-0.87030743	7.35E-05	3.67E-05	Q12788	TBL3	37	287071.6667	156006.3333	0.87030743
-0.907560262	7.35E-05	3.67E-05	O14802	POLR3A	43	46567	25256.33333	0.907560262
-1.825953859	7.37E-05	3.67E-05	Q00987;Q00987-11;Q00987-8;Q00987-10;Q00987-7;Q00987-9	MDM2	3	993	298.6666667	1.825953859
-0.836332259	7.39E-05	3.68E-05	Q01130;Q01130-2;Q9BRL6-2;Q9BRL6	SRSF2	8	928247.6667	545288.6667	0.836332259
-0.907640382	7.41E-05	3.69E-05	P51991;P51991-2	HNRNPA3	27	3816343.667	1968258	0.907640382
-0.993563262	7.42E-05	3.70E-05	Q14344;Q14344-2	GNA13	15	137388	72852.33333	0.993563262
-0.833300546	7.45E-05	3.71E-05	Q9Y2Z4	YARS2	19	218104.3333	123973	0.833300546
-0.969200254	7.47E-05	3.71E-05	P52789	HK2	30	220406.3333	109907	0.969200254
-2.111297465	7.47E-05	3.71E-05	P41225;O00570;O95416	SOX3;SOX1	2	3503	724.3333333	2.111297465
-0.84023944	7.49E-05	3.72E-05	Q9BUJ2-2;Q9BUJ2;Q9BUJ2-4;Q9BUJ2-3;Q9BUJ2-5	HNRNPUL1	34	554713	316803	0.84023944
-0.800405462	7.51E-05	3.73E-05	O60287	URB1	48	30904.66667	17870.33333	0.800405462
-1.056618275	7.52E-05	3.73E-05	Q9UBV7	B4GALT7	6	15445.66667	7430.333333	1.056618275
-0.770037486	7.52E-05	3.73E-05	Q1MSJ5-2;Q1MSJ5-1;Q1MSJ5	CSPP1	2	1199.333333	678.3333333	0.770037486
-1.030256716	7.54E-05	3.74E-05	Q9P2D1;Q9P2D1-2;Q9P2D1-3;Q9P2D1-4	CHD7	25	6736	3160.666667	1.030256716
-0.990288096	7.55E-05	3.74E-05	Q9Y2G5;Q9Y2G5-1;Q9Y2G5-2	POFUT2	12	31437.66667	16144.66667	0.990288096
-1.030339713	7.56E-05	3.74E-05	Q13409-3;Q13409-2;Q13409-6;Q13409-7;Q13409;Q13409-5	DYNC1I2	20	313057.6667	154544.3333	1.030339713
-1.037201145	7.59E-05	3.76E-05	Q8NFW8;Q8NFW8-2	CMAS	24	281624	137390.6667	1.037201145
-0.931570116	7.60E-05	3.76E-05	Q9HD23;Q9HD23-2;Q9HD23-4;Q9HD23-3	MRS2	15	177009	84890.33333	0.931570116
-1.163690231	7.61E-05	3.76E-05	Q86UU0-4;Q86UU0-2;Q86UU0;Q86UU0-3	BCL9L	17	10543.66667	4565.666667	1.163690231
-0.924329084	7.62E-05	3.76E-05	Q96IG2-2;Q96IG2	FBXL20	5	8207.333333	3985	0.924329084
-0.858814738	7.62E-05	3.76E-05	Q9GZR7;Q9GZR7-2	DDX24	31	231083.6667	120775.6667	0.858814738
-0.895929409	7.63E-05	3.76E-05	Q96HY6;Q96HY6-2	DDRGK1	10	139473	77045.66667	0.895929409
-0.996810216	7.63E-05	3.76E-05	Q96GM8;Q96GM8-2	TOE1	14	80737.66667	40608.66667	0.996810216
-1.084593562	7.63E-05	3.76E-05	Q6P9F7	LRRC8B	3	1165.666667	615.3333333	1.084593562
-0.903414537	7.65E-05	3.77E-05	Q9H0W8;Q9H0W8-2	SMG9	10	15844.33333	8732.333333	0.903414537
-0.779000802	7.65E-05	3.77E-05	O43709;O43709-3;O43709-2	WBSCR22	6	48186	28334	0.779000802
-0.919682547	7.65E-05	3.77E-05	Q9UKX7-2;Q9UKX7	NUP50	33	653162	346268	0.919682547
1.107808188	7.66E-05	3.77E-05	Q9UNW9;P51513-2	NOVA2	9	49841.33333	111699	-1.107808188
-0.996909958	7.66E-05	3.77E-05	Q7L1W4	LRRC8D	20	38882	20523.66667	0.996909958
-0.855580157	7.67E-05	3.77E-05	P26368-2;P26368	U2AF2	16	1061618	573012	0.855580157
-1.093676643	7.68E-05	3.77E-05	Q96BP3;Q96BP3-2	PPWD1	21	66008.66667	32876	1.093676643
-0.716466452	7.68E-05	3.77E-05	P47985;P0C7P4	UQCRFS1;UQCRFS1P1	14	1038216	635745.3333	0.716466452
-1.400110931	7.71E-05	3.78E-05	P50749;P50749-2	RASSF2	4	5526	2225.333333	1.400110931
-0.934990465	7.72E-05	3.79E-05	Q6P9B9	INTS5	9	9687	5103.666667	0.934990465
-0.79534792	7.73E-05	3.79E-05	P40938;P40938-2	RFC3	20	283214.3333	163582.6667	0.79534792
-0.773425679	7.73E-05	3.79E-05	Q96FK6	WDR89	9	45300.33333	26446	0.773425679
-1.466486594	7.73E-05	3.79E-05	P01130-3;P01130-6;P01130-4;P01130-5;P01130;P01130-2	LDLR	4	3553.333333	1165.333333	1.466486594
-0.988161785	7.82E-05	3.83E-05	Q13190;Q13190-2;Q13190-4;Q13190-3	STX5	14	179516.6667	85771.66667	0.988161785
-0.938666704	7.83E-05	3.83E-05	O00267;O00267-2	SUPT5H	39	178838.3333	94472.33333	0.938666704
-1.078214485	7.84E-05	3.84E-05	Q9UBU7-2;Q9UBU7	DBF4	2	848.6666667	411.3333333	1.078214485
-0.77603163	7.86E-05	3.84E-05	P43897;P43897-2;P43897-4;P43897-3	TSFM	15	542134.6667	313114	0.77603163
-1.030909116	7.87E-05	3.85E-05	Q8N612-2;Q8N612;Q8N612-3	FAM160A2	6	1780	905.3333333	1.030909116
-0.829941243	7.88E-05	3.85E-05	Q9NQ55-2;Q9NQ55;Q9NQ55-3	PPAN	16	174728.6667	93694.66667	0.829941243
-0.807863757	7.90E-05	3.85E-05	O75528-2;O75528	TADA3	8	32578	19682	0.807863757
-0.934685809	7.91E-05	3.86E-05	Q9NSI2-2;Q9NSI2	FAM207A	9	133647.6667	69196.66667	0.934685809
-1.15364169	7.92E-05	3.86E-05	Q8IXL6	FAM20C	1	491.3333333	194	1.15364169
-1.056942971	7.92E-05	3.86E-05	P49789	FHIT	4	32473.66667	15603.66667	1.056942971
-1.062404343	7.95E-05	3.87E-05	Q969X1	TMBIM1	1	15367	8144.333333	1.062404343
-0.775345461	7.95E-05	3.87E-05	P23246;P23246-2	SFPQ	37	3265547	1918796.333	0.775345461
-1.016444696	7.96E-05	3.87E-05	Q7Z7A3	CTU1	6	11733.66667	5767	1.016444696
-1.22388056	7.97E-05	3.87E-05	Q9UQ03-2;Q9UQ03	CORO2B	3	2668.333333	1014.666667	1.22388056
-0.873480695	7.98E-05	3.87E-05	Q8N9M1;Q8N9M1-2;Q8N9M1-3	C19orf47	7	31331.33333	17129	0.873480695
-0.988857286	7.98E-05	3.87E-05	P04920-2;P04920-3;P04920;P48751-2;P48751;P48751-3	SLC4A2	16	16020	8247.666667	0.988857286
-0.8815419	7.98E-05	3.87E-05	P82663;P82663-2;P82663-3	MRPS25	14	415475.6667	217847	0.8815419
-1.040570625	8.03E-05	3.90E-05	Q9BRZ2;Q9BRZ2-2;Q9BRZ2-3	TRIM56	16	21165.66667	10702.33333	1.040570625
0.981062453	8.04E-05	3.90E-05	P98095;P98095-2	FBLN2	3	611.6666667	1211.666667	-0.981062453
-0.99501869	8.04E-05	3.90E-05	Q9NV70-2;Q9NV70	EXOC1	23	64613.66667	32634	0.99501869
-0.804641648	8.05E-05	3.90E-05	O43660;O43660-2	PLRG1	22	183809.3333	102313	0.804641648
-0.764275048	8.06E-05	3.91E-05	Q7Z5G4;Q7Z5G4-3	GOLGA7	5	80129.66667	48171	0.764275048
-1.338125158	8.07E-05	3.91E-05	Q3KQV9;Q3KQV9-2	UAP1L1	9	20550.66667	7843	1.338125158
-0.792514555	8.07E-05	3.91E-05	O15269;O15269-2	SPTLC1	20	296543.3333	177096	0.792514555
-1.380592703	8.08E-05	3.91E-05	Q6PI78	TMEM65	4	8322	3248.666667	1.380592703
-1.039241016	8.09E-05	3.91E-05	O60238-2;O60238;Q12983	BNIP3L;BNIP3	2	9373	4005.666667	1.039241016
-0.836465449	8.09E-05	3.91E-05	Q9NQZ5	STARD7	3	10326.33333	5984.333333	0.836465449
-0.782210597	8.12E-05	3.92E-05	Q96L91-3;Q96L91-5;Q96L91-2;Q96L91;Q96L91-4	EP400	37	11673.33333	6653.333333	0.782210597
-0.882500097	8.12E-05	3.92E-05	Q9UID3;Q9UID3-2	VPS51	12	14895	8018.666667	0.882500097
-1.001670695	8.13E-05	3.92E-05	P18077	RPL35A	10	2826938.667	1310614.333	1.001670695
-1.018616791	8.13E-05	3.92E-05	Q12888;Q12888-2;Q12888-3	TP53BP1	57	51795.33333	25455.66667	1.018616791
-0.812508374	8.13E-05	3.92E-05	Q6PCE3	PGM2L1	23	115920.6667	66193.66667	0.812508374
-0.930631138	8.15E-05	3.92E-05	Q9BZQ6-2;Q9BZQ6	EDEM3	10	6877.333333	3754.333333	0.930631138
-1.023657638	8.15E-05	3.92E-05	Q92685	ALG3	1	2946.666667	1390.666667	1.023657638
-0.91196094	8.15E-05	3.92E-05	P52294	KPNA1	9	73437.33333	39640	0.91196094
-0.832096106	8.17E-05	3.93E-05	Q9NW08;Q9NW08-2	POLR3B	27	30151.33333	16598.66667	0.832096106
-0.810205922	8.19E-05	3.93E-05	Q53EP0;Q53EP0-2	FNDC3B	21	23276.33333	13366	0.810205922
-0.80840204	8.20E-05	3.93E-05	O75694;O75694-2	NUP155	40	287335.3333	167300.6667	0.80840204
-0.839271216	8.20E-05	3.93E-05	Q8IZ52;Q8IZ52-4;Q8IZ52-2	CHPF	13	21792.66667	12379.66667	0.839271216
-1.365092467	8.20E-05	3.93E-05	Q5T3U5-2;Q5T3U5	ABCC10	1	228.3333333	69.66666667	1.365092467
-0.990142109	8.21E-05	3.93E-05	Q15437	SEC23B	33	234047	117839.6667	0.990142109
-1.16687067	8.21E-05	3.93E-05	Q9NY26-2;Q9NY26	SLC39A1	1	30533.66667	14636.66667	1.16687067
-1.052049544	8.22E-05	3.94E-05	Q9Y5X1	SNX9	15	80383	38396.66667	1.052049544
-0.841823815	8.22E-05	3.94E-05	O75431;O75431-2	MTX2	10	332237	193776.6667	0.841823815
-1.240112143	8.23E-05	3.94E-05	Q9BQE9-4;Q9BQE9;Q9BQE9-2;Q9BQE9-3	BCL7B	2	15120.33333	7540.333333	1.240112143
-0.818889037	8.23E-05	3.94E-05	Q9H9L4;Q9H9L4-4	KANSL2	5	9761.666667	5255.666667	0.818889037
-1.199346961	8.25E-05	3.94E-05	Q32MZ4-3;Q32MZ4-2;Q32MZ4	LRRFIP1	24	150345.6667	68981.66667	1.199346961
-1.27861739	8.25E-05	3.94E-05	Q15884;Q15884-1;Q15884-2	FAM189A2	3	2275.666667	788	1.27861739
-0.815721632	8.26E-05	3.94E-05	Q8WYP5;Q8WYP5-3;Q8WYP5-2	AHCTF1	76	89908.66667	50723.33333	0.815721632
-1.400682581	8.26E-05	3.94E-05	Q9UQR1	ZNF148	1	332.3333333	127.3333333	1.400682581
-0.836676996	8.27E-05	3.95E-05	Q10713;Q10713-2	PMPCA	26	541289.6667	292137	0.836676996
-0.853197331	8.28E-05	3.95E-05	A8MW92-2;A8MW92-4;A8MW92	PHF20L1	2	3994.333333	2298.666667	0.853197331
-1.544180398	8.29E-05	3.95E-05	Q4G0N4;Q4G0N4-2;Q4G0N4-3	NADK2	5	18346	6260.333333	1.544180398
-0.856258602	8.30E-05	3.95E-05	Q9H707	ZNF552	3	5503.666667	2786.666667	0.856258602
-0.805503118	8.32E-05	3.96E-05	Q99459	CDC5L	34	337713.3333	196572.6667	0.805503118
-0.854503684	8.34E-05	3.97E-05	Q99487	PAFAH2	9	13870	7740.666667	0.854503684
-0.940117736	8.35E-05	3.97E-05	Q5VZE5;Q5VZE5-2	NAA35	19	33903.66667	17464.66667	0.940117736
-0.747321231	8.35E-05	3.97E-05	O95870;O95870-2	ABHD16A	16	28577.66667	17167.66667	0.747321231
-0.744137541	8.36E-05	3.98E-05	Q92542-2;Q92542	NCSTN	14	120077	68355.33333	0.744137541
-0.808874803	8.38E-05	3.98E-05	Q5K4L6;Q5K4L6-2;Q5K4L6-3	SLC27A3	12	9456.666667	5554.333333	0.808874803
-1.396674545	8.41E-05	3.99E-05	Q9NYL2;Q9NYL2-3	ZAK	6	5417.333333	1904.666667	1.396674545
[truncated: 6,526 more rows]
